# Supplementary material for: Differential transcriptome analysis reveals genes related to cold tolerance in seabuckthorn carpenter moth, Eogystia hippophaecolus
Source: PLoS One. 2017 Nov 13;12(11):e0187105. doi: 10.1371/journal.pone.0187105 (PMC5683614; doi:10.1371/journal.pone.0187105)
Supplement: S1 Table — (XLSX) [file pone.0187105.s005.xlsx]

## Sheet: S1 ncRNA
Unigene ID	ncRNA_Annotation
c100522.graph_c0	silva_rRNA_107285
c100522.graph_c0	silva_rRNA_12308
c100522.graph_c0	silva_rRNA_12330
c100522.graph_c0	silva_rRNA_16188
c100522.graph_c0	silva_rRNA_16421
c100522.graph_c0	silva_rRNA_165706
c100522.graph_c0	silva_rRNA_165839
c100522.graph_c0	silva_rRNA_17717
c100522.graph_c0	silva_rRNA_19476
c100522.graph_c0	silva_rRNA_19513
c100522.graph_c0	silva_rRNA_195168
c100522.graph_c0	silva_rRNA_19527
c100522.graph_c0	silva_rRNA_19623
c100522.graph_c0	silva_rRNA_19629
c100522.graph_c0	silva_rRNA_19642
c100522.graph_c0	silva_rRNA_20029
c100522.graph_c0	silva_rRNA_20030
c100522.graph_c0	silva_rRNA_20166
c100522.graph_c0	silva_rRNA_20563
c100522.graph_c0	silva_rRNA_22591
c100522.graph_c0	silva_rRNA_22600
c100522.graph_c0	silva_rRNA_235957
c100522.graph_c0	silva_rRNA_236742
c100522.graph_c0	silva_rRNA_236876
c100522.graph_c0	silva_rRNA_27338
c100522.graph_c0	silva_rRNA_27376
c100522.graph_c0	silva_rRNA_308188
c100522.graph_c0	silva_rRNA_308227
c100522.graph_c0	silva_rRNA_323613
c100522.graph_c0	silva_rRNA_323614
c100522.graph_c0	silva_rRNA_323723
c100522.graph_c0	silva_rRNA_351616
c100522.graph_c0	silva_rRNA_351706
c100522.graph_c0	silva_rRNA_351766
c100522.graph_c0	silva_rRNA_359498
c100522.graph_c0	silva_rRNA_359499
c100522.graph_c0	silva_rRNA_359604
c100522.graph_c0	silva_rRNA_359611
c100522.graph_c0	silva_rRNA_360027
c100522.graph_c0	silva_rRNA_360028
c100522.graph_c0	silva_rRNA_360236
c100522.graph_c0	silva_rRNA_360238
c100522.graph_c0	silva_rRNA_360240
c100522.graph_c0	silva_rRNA_360300
c100522.graph_c0	silva_rRNA_360301
c100522.graph_c0	silva_rRNA_360323
c100522.graph_c0	silva_rRNA_360325
c100522.graph_c0	silva_rRNA_360380
c100522.graph_c0	silva_rRNA_360381
c100522.graph_c0	silva_rRNA_360803
c100522.graph_c0	silva_rRNA_360823
c100522.graph_c0	silva_rRNA_360827
c100522.graph_c0	silva_rRNA_360831
c100522.graph_c0	silva_rRNA_361242
c100522.graph_c0	silva_rRNA_361294
c100522.graph_c0	silva_rRNA_361302
c100522.graph_c0	silva_rRNA_37403
c100522.graph_c0	silva_rRNA_51481
c100522.graph_c0	silva_rRNA_5431
c100522.graph_c0	silva_rRNA_56623
c100522.graph_c0	silva_rRNA_61136
c100522.graph_c0	silva_rRNA_61154
c100522.graph_c0	silva_rRNA_61509
c100522.graph_c0	silva_rRNA_61938
c100522.graph_c0	silva_rRNA_62025
c100522.graph_c0	silva_rRNA_62198
c100522.graph_c0	silva_rRNA_62342
c100522.graph_c0	silva_rRNA_62767
c100522.graph_c0	silva_rRNA_62780
c100522.graph_c0	silva_rRNA_62852
c100522.graph_c0	silva_rRNA_62919
c100522.graph_c0	silva_rRNA_62978
c100522.graph_c0	silva_rRNA_63005
c100522.graph_c0	silva_rRNA_63046
c100522.graph_c0	silva_rRNA_63132
c100522.graph_c0	silva_rRNA_63190
c100522.graph_c0	silva_rRNA_63252
c100522.graph_c0	silva_rRNA_63264
c100522.graph_c0	silva_rRNA_63637
c100522.graph_c0	silva_rRNA_63694
c100522.graph_c0	silva_rRNA_63713
c100522.graph_c0	silva_rRNA_63722
c100522.graph_c0	silva_rRNA_63779
c100522.graph_c0	silva_rRNA_63864
c100522.graph_c0	silva_rRNA_64011
c100522.graph_c0	silva_rRNA_64327
c100522.graph_c0	silva_rRNA_64386
c100522.graph_c0	silva_rRNA_64401
c100522.graph_c0	silva_rRNA_64429
c100522.graph_c0	silva_rRNA_64447
c100522.graph_c0	silva_rRNA_64448
c100522.graph_c0	silva_rRNA_64481
c100522.graph_c0	silva_rRNA_64587
c100522.graph_c0	silva_rRNA_64605
c100522.graph_c0	silva_rRNA_64609
c100522.graph_c0	silva_rRNA_64638
c100522.graph_c0	silva_rRNA_64685
c100522.graph_c0	silva_rRNA_64717
c100522.graph_c0	silva_rRNA_64803
c100522.graph_c0	silva_rRNA_64896
c100522.graph_c0	silva_rRNA_64927
c100522.graph_c0	silva_rRNA_64945
c100522.graph_c0	silva_rRNA_65135
c100522.graph_c0	silva_rRNA_65223
c100522.graph_c0	silva_rRNA_65270
c100522.graph_c0	silva_rRNA_65332
c100522.graph_c0	silva_rRNA_65350
c100522.graph_c0	silva_rRNA_65377
c100522.graph_c0	silva_rRNA_65378
c100522.graph_c0	silva_rRNA_65415
c100522.graph_c0	silva_rRNA_65533
c100522.graph_c0	silva_rRNA_65617
c100522.graph_c0	silva_rRNA_65726
c100522.graph_c0	silva_rRNA_65858
c100522.graph_c0	silva_rRNA_65865
c100522.graph_c0	silva_rRNA_6626
c100522.graph_c0	silva_rRNA_66661
c100522.graph_c0	silva_rRNA_66761
c100522.graph_c0	silva_rRNA_70728
c100522.graph_c0	silva_rRNA_71223
c100522.graph_c0	silva_rRNA_76146
c100522.graph_c0	silva_rRNA_80444
c100522.graph_c0	silva_rRNA_81462
c100522.graph_c0	silva_rRNA_81701
c100522.graph_c0	silva_rRNA_81751
c100522.graph_c0	silva_rRNA_98661
c100685.graph_c0	havana_antisense_181323
c100898.graph_c0	havana_antisense_134629
c100898.graph_c0	havana_lincRNA_119530
c100898.graph_c0	havana_lincRNA_119645
c100898.graph_c0	havana_processed_transcript_129469
c101066.graph_c0	ensembl_lincrna_lincRNA_175554
c101066.graph_c0	ensembl_lincrna_lincRNA_176346
c101154.graph_c0	ncrna_miRNA_92747
c101297.graph_c0	ncrna_misc_RNA_217654
c101303.graph_c0	ensembl_lincrna_lincRNA_176367
c101367.graph_c0	ensembl_lincrna_lincRNA_176603
c101661.graph_c0	havana_antisense_180288
c101888.graph_c0	havana_lincRNA_175887
c102211.graph_c0	havana_processed_transcript_178796
c102217.graph_c0	ncrna_miRNA_174392
c102285.graph_c0	ensembl_havana_transcript_lincRNA_177244
c102285.graph_c0	ensembl_lincrna_lincRNA_175820
c102285.graph_c0	ensembl_lincrna_lincRNA_176028
c102285.graph_c0	ensembl_lincrna_lincRNA_176045
c102285.graph_c0	ensembl_lincrna_lincRNA_176088
c102285.graph_c0	ensembl_lincrna_lincRNA_176193
c102285.graph_c0	ensembl_lincrna_lincRNA_176194
c102285.graph_c0	ensembl_lincrna_lincRNA_176292
c102285.graph_c0	ensembl_lincrna_lincRNA_176303
c102285.graph_c0	ensembl_lincrna_lincRNA_176322
c102285.graph_c0	ensembl_lincrna_lincRNA_176602
c102285.graph_c0	ensembl_lincrna_lincRNA_176635
c102285.graph_c0	ensembl_lincrna_lincRNA_176711
c102285.graph_c0	havana_antisense_180337
c102285.graph_c0	havana_antisense_181167
c102285.graph_c0	havana_antisense_181484
c102285.graph_c0	havana_lincRNA_177150
c102285.graph_c0	havana_lincRNA_177151
c102285.graph_c0	havana_lincRNA_177836
c102285.graph_c0	havana_processed_transcript_178443
c102285.graph_c0	havana_processed_transcript_178444
c102285.graph_c0	havana_processed_transcript_178448
c102285.graph_c0	havana_processed_transcript_178449
c102285.graph_c0	havana_processed_transcript_178451
c102285.graph_c0	havana_processed_transcript_178452
c102285.graph_c0	havana_processed_transcript_178454
c102285.graph_c0	havana_processed_transcript_178879
c102285.graph_c0	havana_processed_transcript_179018
c102285.graph_c0	havana_processed_transcript_179367
c102285.graph_c0	havana_processed_transcript_179389
c102285.graph_c0	havana_processed_transcript_179554
c102285.graph_c0	tRNA_95252
c102344.graph_c0	havana_lincRNA_177629
c102344.graph_c0	havana_lincRNA_177630
c102393.graph_c0	ensembl_lincrna_lincRNA_175760
c102393.graph_c0	ncrna_miRNA_174587
c102596.graph_c0	havana_sense_overlapping_128155
c102606.graph_c0	havana_antisense_135117
c102721.graph_c0	mt_genbank_import_Mt_tRNA_175522
c102721.graph_c0	mt_genbank_import_Mt_tRNA_210609
c102721.graph_c0	mt_genbank_import_Mt_tRNA_249604
c103113.graph_c0	ncrna_misc_RNA_142639
c103113.graph_c0	ncrna_misc_RNA_142661
c103447.graph_c0	havana_antisense_179878
c103447.graph_c0	havana_lincRNA_175887
c103491.graph_c0	flybase_tRNA_75489
c103491.graph_c0	tRNA_100095
c103491.graph_c0	tRNA_100096
c103491.graph_c0	tRNA_103791
c103491.graph_c0	tRNA_104510
c103491.graph_c0	tRNA_104516
c103491.graph_c0	tRNA_104517
c103491.graph_c0	tRNA_104518
c103491.graph_c0	tRNA_105139
c103491.graph_c0	tRNA_105140
c103491.graph_c0	tRNA_105141
c103491.graph_c0	tRNA_105150
c103491.graph_c0	tRNA_110382
c103491.graph_c0	tRNA_110383
c103491.graph_c0	tRNA_110384
c103491.graph_c0	tRNA_110385
c103491.graph_c0	tRNA_110386
c103491.graph_c0	tRNA_110387
c103491.graph_c0	tRNA_110388
c103491.graph_c0	tRNA_110389
c103491.graph_c0	tRNA_110390
c103491.graph_c0	tRNA_110391
c103491.graph_c0	tRNA_110392
c103491.graph_c0	tRNA_110393
c103491.graph_c0	tRNA_17081
c103491.graph_c0	tRNA_17100
c103491.graph_c0	tRNA_18179
c103491.graph_c0	tRNA_18198
c103491.graph_c0	tRNA_19217
c103491.graph_c0	tRNA_19218
c103491.graph_c0	tRNA_19219
c103491.graph_c0	tRNA_19220
c103491.graph_c0	tRNA_19221
c103491.graph_c0	tRNA_19222
c103491.graph_c0	tRNA_19223
c103491.graph_c0	tRNA_19224
c103491.graph_c0	tRNA_19225
c103491.graph_c0	tRNA_19226
c103491.graph_c0	tRNA_19227
c103491.graph_c0	tRNA_19228
c103491.graph_c0	tRNA_19229
c103491.graph_c0	tRNA_19230
c103491.graph_c0	tRNA_19231
c103491.graph_c0	tRNA_19232
c103491.graph_c0	tRNA_21801
c103491.graph_c0	tRNA_21802
c103491.graph_c0	tRNA_23172
c103491.graph_c0	tRNA_23173
c103491.graph_c0	tRNA_23587
c103491.graph_c0	tRNA_23588
c103491.graph_c0	tRNA_23589
c103491.graph_c0	tRNA_23590
c103491.graph_c0	tRNA_23591
c103491.graph_c0	tRNA_23592
c103491.graph_c0	tRNA_23593
c103491.graph_c0	tRNA_23594
c103491.graph_c0	tRNA_23595
c103491.graph_c0	tRNA_23596
c103491.graph_c0	tRNA_23597
c103491.graph_c0	tRNA_23598
c103491.graph_c0	tRNA_23599
c103491.graph_c0	tRNA_25946
c103491.graph_c0	tRNA_25968
c103491.graph_c0	tRNA_25969
c103491.graph_c0	tRNA_26401
c103491.graph_c0	tRNA_26402
c103491.graph_c0	tRNA_26403
c103491.graph_c0	tRNA_27376
c103491.graph_c0	tRNA_27377
c103491.graph_c0	tRNA_27378
c103491.graph_c0	tRNA_29510
c103491.graph_c0	tRNA_32491
c103491.graph_c0	tRNA_32492
c103491.graph_c0	tRNA_32493
c103491.graph_c0	tRNA_32494
c103491.graph_c0	tRNA_32495
c103491.graph_c0	tRNA_32496
c103491.graph_c0	tRNA_32497
c103491.graph_c0	tRNA_32498
c103491.graph_c0	tRNA_3820
c103491.graph_c0	tRNA_3824
c103491.graph_c0	tRNA_3826
c103491.graph_c0	tRNA_3827
c103491.graph_c0	tRNA_3830
c103491.graph_c0	tRNA_3831
c103491.graph_c0	tRNA_3832
c103491.graph_c0	tRNA_45176
c103491.graph_c0	tRNA_45263
c103491.graph_c0	tRNA_45264
c103491.graph_c0	tRNA_45265
c103491.graph_c0	tRNA_45266
c103491.graph_c0	tRNA_45267
c103491.graph_c0	tRNA_45268
c103491.graph_c0	tRNA_45269
c103491.graph_c0	tRNA_45270
c103491.graph_c0	tRNA_45271
c103491.graph_c0	tRNA_45272
c103491.graph_c0	tRNA_45273
c103491.graph_c0	tRNA_45274
c103491.graph_c0	tRNA_45275
c103491.graph_c0	tRNA_45276
c103491.graph_c0	tRNA_55014
c103491.graph_c0	tRNA_55015
c103491.graph_c0	tRNA_55016
c103491.graph_c0	tRNA_55017
c103491.graph_c0	tRNA_55509
c103491.graph_c0	tRNA_55510
c103491.graph_c0	tRNA_55511
c103491.graph_c0	tRNA_55512
c103491.graph_c0	tRNA_5605
c103491.graph_c0	tRNA_5606
c103491.graph_c0	tRNA_5608
c103491.graph_c0	tRNA_5609
c103491.graph_c0	tRNA_5610
c103491.graph_c0	tRNA_5611
c103491.graph_c0	tRNA_5612
c103491.graph_c0	tRNA_5613
c103491.graph_c0	tRNA_58288
c103491.graph_c0	tRNA_58303
c103491.graph_c0	tRNA_58304
c103491.graph_c0	tRNA_58305
c103491.graph_c0	tRNA_60972
c103491.graph_c0	tRNA_60990
c103491.graph_c0	tRNA_60991
c103491.graph_c0	tRNA_60992
c103491.graph_c0	tRNA_63461
c103491.graph_c0	tRNA_63462
c103491.graph_c0	tRNA_64778
c103491.graph_c0	tRNA_64779
c103491.graph_c0	tRNA_64846
c103491.graph_c0	tRNA_64847
c103491.graph_c0	tRNA_66794
c103491.graph_c0	tRNA_66795
c103491.graph_c0	tRNA_67079
c103491.graph_c0	tRNA_67081
c103491.graph_c0	tRNA_67082
c103491.graph_c0	tRNA_67092
c103491.graph_c0	tRNA_69429
c103491.graph_c0	tRNA_69443
c103491.graph_c0	tRNA_69444
c103491.graph_c0	tRNA_69832
c103491.graph_c0	tRNA_69833
c103491.graph_c0	tRNA_69834
c103491.graph_c0	tRNA_69835
c103491.graph_c0	tRNA_70463
c103491.graph_c0	tRNA_70464
c103491.graph_c0	tRNA_70465
c103491.graph_c0	tRNA_70466
c103491.graph_c0	tRNA_72684
c103491.graph_c0	tRNA_72685
c103491.graph_c0	tRNA_72686
c103491.graph_c0	tRNA_75698
c103491.graph_c0	tRNA_75699
c103491.graph_c0	tRNA_75700
c103491.graph_c0	tRNA_77038
c103491.graph_c0	tRNA_77309
c103491.graph_c0	tRNA_77310
c103491.graph_c0	tRNA_77311
c103491.graph_c0	tRNA_77648
c103491.graph_c0	tRNA_77649
c103491.graph_c0	tRNA_77982
c103491.graph_c0	tRNA_77983
c103491.graph_c0	tRNA_77984
c103491.graph_c0	tRNA_77985
c103491.graph_c0	tRNA_80539
c103491.graph_c0	tRNA_80542
c103491.graph_c0	tRNA_80543
c103491.graph_c0	tRNA_80544
c103491.graph_c0	tRNA_81162
c103491.graph_c0	tRNA_81163
c103491.graph_c0	tRNA_81164
c103491.graph_c0	tRNA_81165
c103491.graph_c0	tRNA_81166
c103491.graph_c0	tRNA_81167
c103491.graph_c0	tRNA_81168
c103491.graph_c0	tRNA_82006
c103491.graph_c0	tRNA_82007
c103491.graph_c0	tRNA_83162
c103491.graph_c0	tRNA_83176
c103491.graph_c0	tRNA_83177
c103491.graph_c0	tRNA_83178
c103491.graph_c0	tRNA_83692
c103491.graph_c0	tRNA_84446
c103491.graph_c0	tRNA_84447
c103491.graph_c0	tRNA_84448
c103491.graph_c0	tRNA_84450
c103491.graph_c0	tRNA_84451
c103491.graph_c0	tRNA_86223
c103491.graph_c0	tRNA_86224
c103491.graph_c0	tRNA_86225
c103491.graph_c0	tRNA_86226
c103491.graph_c0	tRNA_86227
c103491.graph_c0	tRNA_86228
c103491.graph_c0	tRNA_86250
c103491.graph_c0	tRNA_86251
c103491.graph_c0	tRNA_88511
c103491.graph_c0	tRNA_88512
c103491.graph_c0	tRNA_88515
c103491.graph_c0	tRNA_88516
c103491.graph_c0	tRNA_88517
c103491.graph_c0	tRNA_88518
c103491.graph_c0	tRNA_88519
c103491.graph_c0	tRNA_88520
c103491.graph_c0	tRNA_88521
c103491.graph_c0	tRNA_88522
c103491.graph_c0	tRNA_88523
c103491.graph_c0	tRNA_88524
c103491.graph_c0	tRNA_88525
c103491.graph_c0	tRNA_88526
c103491.graph_c0	tRNA_88527
c103491.graph_c0	tRNA_88528
c103491.graph_c0	tRNA_88529
c103491.graph_c0	tRNA_88530
c103491.graph_c0	tRNA_88531
c103491.graph_c0	tRNA_88532
c103491.graph_c0	tRNA_88533
c103491.graph_c0	tRNA_88534
c103491.graph_c0	tRNA_88535
c103491.graph_c0	tRNA_88536
c103491.graph_c0	tRNA_90236
c103491.graph_c0	tRNA_90248
c103491.graph_c0	tRNA_90249
c103491.graph_c0	tRNA_90250
c103491.graph_c0	tRNA_92241
c103491.graph_c0	tRNA_92880
c103491.graph_c0	tRNA_92881
c103491.graph_c0	tRNA_92882
c103491.graph_c0	tRNA_93339
c103491.graph_c0	tRNA_93340
c103491.graph_c0	tRNA_93341
c103491.graph_c0	tRNA_95129
c103491.graph_c0	tRNA_95130
c103491.graph_c0	tRNA_95131
c103491.graph_c0	tRNA_95132
c103491.graph_c0	tRNA_96277
c103491.graph_c0	tRNA_96278
c103491.graph_c0	tRNA_96279
c103491.graph_c0	tRNA_96280
c103491.graph_c0	tRNA_96281
c103491.graph_c0	tRNA_96283
c103491.graph_c0	tRNA_96284
c103491.graph_c0	tRNA_99117
c103491.graph_c0	tRNA_99118
c103491.graph_c0	tRNA_99119
c103491.graph_c0	tRNA_99120
c103491.graph_c0	tRNA_99121
c103491.graph_c0	tRNA_99122
c103491.graph_c0	tRNA_99123
c103491.graph_c0	tRNA_99124
c103491.graph_c0	tRNA_99125
c103596.graph_c0	havana_lincRNA_122612
c103596.graph_c0	havana_lincRNA_175887
c103612.graph_c0	havana_antisense_135903
c103678.graph_c0	havana_antisense_179878
c103678.graph_c0	havana_lincRNA_175887
c103696.graph_c0	havana_lincRNA_123321
c103949.graph_c0	havana_lincRNA_122612
c103949.graph_c0	havana_lincRNA_122614
c103949.graph_c0	havana_lincRNA_122615
c103949.graph_c0	havana_lincRNA_122616
c103949.graph_c0	havana_lincRNA_122617
c103949.graph_c0	havana_lincRNA_175887
c103949.graph_c0	ncrna_misc_RNA_173048
c103949.graph_c0	ncrna_misc_RNA_221219
c103949.graph_c0	ncrna_misc_RNA_47899
c103949.graph_c0	ncrna_misc_RNA_70947
c104014.graph_c0	silva_rRNA_100190
c104014.graph_c0	silva_rRNA_100237
c104014.graph_c0	silva_rRNA_101755
c104014.graph_c0	silva_rRNA_104566
c104014.graph_c0	silva_rRNA_104569
c104014.graph_c0	silva_rRNA_104624
c104014.graph_c0	silva_rRNA_105193
c104014.graph_c0	silva_rRNA_10815
c104014.graph_c0	silva_rRNA_10914
c104014.graph_c0	silva_rRNA_10999
c104014.graph_c0	silva_rRNA_11368
c104014.graph_c0	silva_rRNA_115057
c104014.graph_c0	silva_rRNA_115736
c104014.graph_c0	silva_rRNA_123971
c104014.graph_c0	silva_rRNA_130537
c104014.graph_c0	silva_rRNA_13745
c104014.graph_c0	silva_rRNA_14044
c104014.graph_c0	silva_rRNA_142389
c104014.graph_c0	silva_rRNA_142458
c104014.graph_c0	silva_rRNA_142919
c104014.graph_c0	silva_rRNA_146267
c104014.graph_c0	silva_rRNA_146274
c104014.graph_c0	silva_rRNA_146618
c104014.graph_c0	silva_rRNA_146742
c104014.graph_c0	silva_rRNA_156683
c104014.graph_c0	silva_rRNA_156919
c104014.graph_c0	silva_rRNA_15875
c104014.graph_c0	silva_rRNA_16034
c104014.graph_c0	silva_rRNA_161542
c104014.graph_c0	silva_rRNA_166542
c104014.graph_c0	silva_rRNA_1710
c104014.graph_c0	silva_rRNA_17622
c104014.graph_c0	silva_rRNA_177612
c104014.graph_c0	silva_rRNA_177715
c104014.graph_c0	silva_rRNA_180475
c104014.graph_c0	silva_rRNA_183568
c104014.graph_c0	silva_rRNA_184829
c104014.graph_c0	silva_rRNA_185313
c104014.graph_c0	silva_rRNA_185317
c104014.graph_c0	silva_rRNA_186121
c104014.graph_c0	silva_rRNA_186123
c104014.graph_c0	silva_rRNA_186145
c104014.graph_c0	silva_rRNA_186552
c104014.graph_c0	silva_rRNA_186647
c104014.graph_c0	silva_rRNA_194259
c104014.graph_c0	silva_rRNA_194261
c104014.graph_c0	silva_rRNA_194474
c104014.graph_c0	silva_rRNA_194535
c104014.graph_c0	silva_rRNA_194538
c104014.graph_c0	silva_rRNA_194713
c104014.graph_c0	silva_rRNA_198981
c104014.graph_c0	silva_rRNA_198993
c104014.graph_c0	silva_rRNA_198996
c104014.graph_c0	silva_rRNA_199009
c104014.graph_c0	silva_rRNA_199014
c104014.graph_c0	silva_rRNA_199017
c104014.graph_c0	silva_rRNA_199027
c104014.graph_c0	silva_rRNA_199030
c104014.graph_c0	silva_rRNA_199033
c104014.graph_c0	silva_rRNA_199037
c104014.graph_c0	silva_rRNA_199048
c104014.graph_c0	silva_rRNA_199052
c104014.graph_c0	silva_rRNA_199056
c104014.graph_c0	silva_rRNA_199073
c104014.graph_c0	silva_rRNA_199077
c104014.graph_c0	silva_rRNA_199081
c104014.graph_c0	silva_rRNA_199088
c104014.graph_c0	silva_rRNA_199092
c104014.graph_c0	silva_rRNA_199096
c104014.graph_c0	silva_rRNA_199099
c104014.graph_c0	silva_rRNA_199100
c104014.graph_c0	silva_rRNA_199104
c104014.graph_c0	silva_rRNA_199107
c104014.graph_c0	silva_rRNA_199114
c104014.graph_c0	silva_rRNA_199121
c104014.graph_c0	silva_rRNA_199122
c104014.graph_c0	silva_rRNA_199123
c104014.graph_c0	silva_rRNA_199125
c104014.graph_c0	silva_rRNA_199129
c104014.graph_c0	silva_rRNA_199130
c104014.graph_c0	silva_rRNA_199146
c104014.graph_c0	silva_rRNA_199147
c104014.graph_c0	silva_rRNA_199211
c104014.graph_c0	silva_rRNA_199227
c104014.graph_c0	silva_rRNA_199231
c104014.graph_c0	silva_rRNA_199275
c104014.graph_c0	silva_rRNA_199329
c104014.graph_c0	silva_rRNA_199352
c104014.graph_c0	silva_rRNA_199353
c104014.graph_c0	silva_rRNA_199918
c104014.graph_c0	silva_rRNA_200064
c104014.graph_c0	silva_rRNA_200089
c104014.graph_c0	silva_rRNA_201187
c104014.graph_c0	silva_rRNA_20152
c104014.graph_c0	silva_rRNA_20265
c104014.graph_c0	silva_rRNA_20354
c104014.graph_c0	silva_rRNA_20478
c104014.graph_c0	silva_rRNA_204972
c104014.graph_c0	silva_rRNA_211255
c104014.graph_c0	silva_rRNA_212498
c104014.graph_c0	silva_rRNA_212973
c104014.graph_c0	silva_rRNA_213022
c104014.graph_c0	silva_rRNA_214159
c104014.graph_c0	silva_rRNA_21465
c104014.graph_c0	silva_rRNA_21727
c104014.graph_c0	silva_rRNA_21898
c104014.graph_c0	silva_rRNA_219495
c104014.graph_c0	silva_rRNA_220606
c104014.graph_c0	silva_rRNA_220652
c104014.graph_c0	silva_rRNA_226672
c104014.graph_c0	silva_rRNA_226724
c104014.graph_c0	silva_rRNA_226947
c104014.graph_c0	silva_rRNA_226968
c104014.graph_c0	silva_rRNA_227459
c104014.graph_c0	silva_rRNA_22790
c104014.graph_c0	silva_rRNA_23052
c104014.graph_c0	silva_rRNA_232702
c104014.graph_c0	silva_rRNA_232800
c104014.graph_c0	silva_rRNA_233766
c104014.graph_c0	silva_rRNA_234660
c104014.graph_c0	silva_rRNA_234979
c104014.graph_c0	silva_rRNA_235108
c104014.graph_c0	silva_rRNA_235135
c104014.graph_c0	silva_rRNA_236988
c104014.graph_c0	silva_rRNA_237254
c104014.graph_c0	silva_rRNA_238182
c104014.graph_c0	silva_rRNA_24013
c104014.graph_c0	silva_rRNA_241431
c104014.graph_c0	silva_rRNA_241630
c104014.graph_c0	silva_rRNA_245736
c104014.graph_c0	silva_rRNA_245787
c104014.graph_c0	silva_rRNA_247363
c104014.graph_c0	silva_rRNA_282413
c104014.graph_c0	silva_rRNA_283477
c104014.graph_c0	silva_rRNA_283549
c104014.graph_c0	silva_rRNA_287340
c104014.graph_c0	silva_rRNA_293696
c104014.graph_c0	silva_rRNA_295312
c104014.graph_c0	silva_rRNA_296787
c104014.graph_c0	silva_rRNA_296799
c104014.graph_c0	silva_rRNA_298
c104014.graph_c0	silva_rRNA_304223
c104014.graph_c0	silva_rRNA_304366
c104014.graph_c0	silva_rRNA_309522
c104014.graph_c0	silva_rRNA_3182
c104014.graph_c0	silva_rRNA_328207
c104014.graph_c0	silva_rRNA_331848
c104014.graph_c0	silva_rRNA_33932
c104014.graph_c0	silva_rRNA_34466
c104014.graph_c0	silva_rRNA_352475
c104014.graph_c0	silva_rRNA_352574
c104014.graph_c0	silva_rRNA_359015
c104014.graph_c0	silva_rRNA_359065
c104014.graph_c0	silva_rRNA_359122
c104014.graph_c0	silva_rRNA_359143
c104014.graph_c0	silva_rRNA_359149
c104014.graph_c0	silva_rRNA_359613
c104014.graph_c0	silva_rRNA_359707
c104014.graph_c0	silva_rRNA_360051
c104014.graph_c0	silva_rRNA_360065
c104014.graph_c0	silva_rRNA_360096
c104014.graph_c0	silva_rRNA_360126
c104014.graph_c0	silva_rRNA_360142
c104014.graph_c0	silva_rRNA_360412
c104014.graph_c0	silva_rRNA_360461
c104014.graph_c0	silva_rRNA_360506
c104014.graph_c0	silva_rRNA_360562
c104014.graph_c0	silva_rRNA_361117
c104014.graph_c0	silva_rRNA_361143
c104014.graph_c0	silva_rRNA_361424
c104014.graph_c0	silva_rRNA_361425
c104014.graph_c0	silva_rRNA_361426
c104014.graph_c0	silva_rRNA_361435
c104014.graph_c0	silva_rRNA_361494
c104014.graph_c0	silva_rRNA_361495
c104014.graph_c0	silva_rRNA_361496
c104014.graph_c0	silva_rRNA_361497
c104014.graph_c0	silva_rRNA_361507
c104014.graph_c0	silva_rRNA_361509
c104014.graph_c0	silva_rRNA_361511
c104014.graph_c0	silva_rRNA_361530
c104014.graph_c0	silva_rRNA_361538
c104014.graph_c0	silva_rRNA_361543
c104014.graph_c0	silva_rRNA_361576
c104014.graph_c0	silva_rRNA_361577
c104014.graph_c0	silva_rRNA_361578
c104014.graph_c0	silva_rRNA_361579
c104014.graph_c0	silva_rRNA_361587
c104014.graph_c0	silva_rRNA_361600
c104014.graph_c0	silva_rRNA_361640
c104014.graph_c0	silva_rRNA_361706
c104014.graph_c0	silva_rRNA_361707
c104014.graph_c0	silva_rRNA_361775
c104014.graph_c0	silva_rRNA_361776
c104014.graph_c0	silva_rRNA_361844
c104014.graph_c0	silva_rRNA_361845
c104014.graph_c0	silva_rRNA_36625
c104014.graph_c0	silva_rRNA_36892
c104014.graph_c0	silva_rRNA_4238
c104014.graph_c0	silva_rRNA_42519
c104014.graph_c0	silva_rRNA_44189
c104014.graph_c0	silva_rRNA_47179
c104014.graph_c0	silva_rRNA_56530
c104014.graph_c0	silva_rRNA_56654
c104014.graph_c0	silva_rRNA_57178
c104014.graph_c0	silva_rRNA_60423
c104014.graph_c0	silva_rRNA_61631
c104014.graph_c0	silva_rRNA_65008
c104014.graph_c0	silva_rRNA_75005
c104014.graph_c0	silva_rRNA_75208
c104014.graph_c0	silva_rRNA_75545
c104014.graph_c0	silva_rRNA_75816
c104014.graph_c0	silva_rRNA_75865
c104014.graph_c0	silva_rRNA_76055
c104014.graph_c0	silva_rRNA_76208
c104014.graph_c0	silva_rRNA_76822
c104014.graph_c0	silva_rRNA_76899
c104014.graph_c0	silva_rRNA_77180
c104014.graph_c0	silva_rRNA_77327
c104014.graph_c0	silva_rRNA_77572
c104014.graph_c0	silva_rRNA_78155
c104014.graph_c0	silva_rRNA_78347
c104014.graph_c0	silva_rRNA_79518
c104014.graph_c0	silva_rRNA_79704
c104014.graph_c0	silva_rRNA_80014
c104014.graph_c0	silva_rRNA_80017
c104014.graph_c0	silva_rRNA_80739
c104014.graph_c0	silva_rRNA_81722
c104014.graph_c0	silva_rRNA_81746
c104014.graph_c0	silva_rRNA_81808
c104014.graph_c0	silva_rRNA_81836
c104014.graph_c0	silva_rRNA_81963
c104014.graph_c0	silva_rRNA_82366
c104014.graph_c0	silva_rRNA_82843
c104014.graph_c0	silva_rRNA_82867
c104014.graph_c0	silva_rRNA_82905
c104014.graph_c0	silva_rRNA_82962
c104014.graph_c0	silva_rRNA_83498
c104014.graph_c0	silva_rRNA_83762
c104014.graph_c0	silva_rRNA_83785
c104014.graph_c0	silva_rRNA_84404
c104014.graph_c0	silva_rRNA_84468
c104014.graph_c0	silva_rRNA_85378
c104014.graph_c0	silva_rRNA_85395
c104014.graph_c0	silva_rRNA_93539
c104014.graph_c0	silva_rRNA_94608
c104014.graph_c0	silva_rRNA_94695
c104014.graph_c0	silva_rRNA_96381
c104014.graph_c0	silva_rRNA_98956
c104014.graph_c0	silva_rRNA_99327
c104390.graph_c0	havana_lincRNA_123606
c104482.graph_c0	havana_antisense_180427
c104482.graph_c0	havana_antisense_181373
c104482.graph_c0	havana_antisense_181374
c104482.graph_c0	havana_antisense_181375
c105081.graph_c0	havana_processed_transcript_179370
c105206.graph_c0	havana_lincRNA_122470
c105229.graph_c0	ensembl_antisense_181294
c105229.graph_c0	ensembl_havana_transcript_antisense_181296
c105229.graph_c0	ensembl_lincrna_lincRNA_175999
c105229.graph_c0	ensembl_lincrna_lincRNA_176021
c105229.graph_c0	ensembl_lincrna_lincRNA_176047
c105229.graph_c0	ensembl_lincrna_lincRNA_176067
c105229.graph_c0	ensembl_lincrna_lincRNA_176068
c105229.graph_c0	ensembl_lincrna_lincRNA_176086
c105229.graph_c0	ensembl_lincrna_lincRNA_176182
c105229.graph_c0	ensembl_lincrna_lincRNA_176222
c105229.graph_c0	ensembl_lincrna_lincRNA_176227
c105229.graph_c0	ensembl_lincrna_lincRNA_176254
c105229.graph_c0	ensembl_lincrna_lincRNA_176255
c105229.graph_c0	ensembl_lincrna_lincRNA_176256
c105229.graph_c0	ensembl_lincrna_lincRNA_176258
c105229.graph_c0	ensembl_lincrna_lincRNA_176265
c105229.graph_c0	ensembl_lincrna_lincRNA_176267
c105229.graph_c0	ensembl_lincrna_lincRNA_176414
c105229.graph_c0	ensembl_lincrna_lincRNA_176533
c105229.graph_c0	ensembl_lincrna_lincRNA_176586
c105229.graph_c0	ensembl_lincrna_lincRNA_176637
c105229.graph_c0	ensembl_lincrna_lincRNA_176675
c105229.graph_c0	ensembl_lincrna_lincRNA_176724
c105229.graph_c0	ensembl_lincrna_lincRNA_176739
c105229.graph_c0	ensembl_lincrna_lincRNA_176742
c105229.graph_c0	havana_antisense_179711
c105229.graph_c0	havana_antisense_180034
c105229.graph_c0	havana_antisense_180156
c105229.graph_c0	havana_antisense_180313
c105229.graph_c0	havana_antisense_180399
c105229.graph_c0	havana_antisense_180566
c105229.graph_c0	havana_antisense_180938
c105229.graph_c0	havana_antisense_180981
c105229.graph_c0	havana_antisense_181010
c105229.graph_c0	havana_antisense_181167
c105229.graph_c0	havana_antisense_181300
c105229.graph_c0	havana_antisense_181337
c105229.graph_c0	havana_antisense_181394
c105229.graph_c0	havana_antisense_181432
c105229.graph_c0	havana_antisense_181576
c105229.graph_c0	havana_lincRNA_175631
c105229.graph_c0	havana_lincRNA_175655
c105229.graph_c0	havana_lincRNA_175875
c105229.graph_c0	havana_lincRNA_176764
c105229.graph_c0	havana_lincRNA_177186
c105229.graph_c0	havana_lincRNA_177210
c105229.graph_c0	havana_lincRNA_177278
c105229.graph_c0	havana_lincRNA_177624
c105229.graph_c0	havana_processed_transcript_178136
c105229.graph_c0	havana_processed_transcript_178241
c105229.graph_c0	havana_processed_transcript_178347
c105229.graph_c0	havana_processed_transcript_178417
c105229.graph_c0	havana_processed_transcript_178431
c105229.graph_c0	havana_processed_transcript_178516
c105229.graph_c0	havana_processed_transcript_178568
c105229.graph_c0	havana_processed_transcript_178764
c105229.graph_c0	havana_processed_transcript_178977
c105229.graph_c0	havana_processed_transcript_179008
c105229.graph_c0	havana_processed_transcript_179079
c105229.graph_c0	havana_processed_transcript_179275
c105229.graph_c0	havana_processed_transcript_179310
c105229.graph_c0	havana_processed_transcript_179335
c105229.graph_c0	havana_processed_transcript_179410
c105229.graph_c0	ncrna_miRNA_173616
c105229.graph_c0	ncrna_miRNA_173659
c105229.graph_c0	ncrna_miRNA_173821
c105229.graph_c0	ncrna_miRNA_173867
c105229.graph_c0	ncrna_miRNA_173932
c105229.graph_c0	ncrna_miRNA_173936
c105229.graph_c0	ncrna_miRNA_173952
c105229.graph_c0	ncrna_miRNA_173962
c105229.graph_c0	ncrna_miRNA_173983
c105229.graph_c0	ncrna_miRNA_174027
c105229.graph_c0	ncrna_miRNA_174192
c105229.graph_c0	ncrna_miRNA_174211
c105229.graph_c0	ncrna_miRNA_174253
c105229.graph_c0	ncrna_miRNA_174259
c105229.graph_c0	ncrna_miRNA_174413
c105229.graph_c0	ncrna_miRNA_174527
c105229.graph_c0	ncrna_miRNA_174556
c105229.graph_c0	ncrna_miRNA_174573
c105229.graph_c0	ncrna_miRNA_174653
c105229.graph_c0	ncrna_miRNA_174656
c105229.graph_c0	ncrna_miRNA_174810
c105229.graph_c0	ncrna_miRNA_174835
c105229.graph_c0	ncrna_miRNA_174869
c105229.graph_c0	ncrna_miRNA_175005
c105229.graph_c0	ncrna_miRNA_175072
c105229.graph_c0	ncrna_miRNA_175126
c105229.graph_c0	ncrna_miRNA_175130
c105229.graph_c0	ncrna_miRNA_175141
c105229.graph_c0	ncrna_miRNA_175250
c105229.graph_c0	ncrna_miRNA_175318
c105229.graph_c0	ncrna_miRNA_175453
c105229.graph_c0	ncrna_miRNA_221710
c105229.graph_c0	ncrna_miRNA_248292
c105229.graph_c0	ncrna_miRNA_248453
c105229.graph_c0	ncrna_miRNA_248484
c105229.graph_c0	ncrna_miRNA_248598
c105229.graph_c0	ncrna_miRNA_249021
c105229.graph_c0	ncrna_miRNA_249048
c105229.graph_c0	ncrna_miRNA_249307
c105229.graph_c0	ncrna_miRNA_249322
c105229.graph_c0	ncrna_miRNA_249400
c105229.graph_c0	ncrna_miRNA_249526
c105229.graph_c0	ncrna_miRNA_249577
c105229.graph_c0	ncrna_misc_RNA_172978
c105229.graph_c0	ncrna_misc_RNA_173147
c105229.graph_c0	ncrna_misc_RNA_173183
c105229.graph_c0	ncrna_misc_RNA_173275
c105229.graph_c0	ncrna_misc_RNA_173472
c105229.graph_c0	ncrna_misc_RNA_173474
c105365.graph_c0	ensembl_lincrna_lincRNA_176752
c105409.graph_c0	havana_antisense_135677
c105409.graph_c0	havana_antisense_135678
c105555.graph_c0	havana_antisense_139271
c105591.graph_c0	havana_antisense_180418
c105591.graph_c0	havana_lincRNA_177343
c105591.graph_c0	havana_processed_transcript_178138
c105591.graph_c0	havana_processed_transcript_179377
c105838.graph_c0	havana_antisense_137612
c105838.graph_c0	havana_lincRNA_119685
c105838.graph_c0	havana_lincRNA_120961
c105838.graph_c0	havana_lincRNA_122027
c105838.graph_c0	havana_lincRNA_125030
c105985.graph_c0	havana_processed_transcript_129816
c106093.graph_c0	ensembl_lincRNA_175696
c106093.graph_c0	havana_lincRNA_175699
c106157.graph_c0	havana_processed_transcript_129924
c106157.graph_c0	havana_processed_transcript_129925
c106157.graph_c0	ncrna_miRNA_258635
c106210.graph_c0	silva_rRNA_1007858
c106210.graph_c0	silva_rRNA_32487
c106210.graph_c0	silva_rRNA_43528
c106210.graph_c0	silva_rRNA_750517
c106210.graph_c0	silva_rRNA_944401
c106210.graph_c0	silva_rRNA_944409
c106297.graph_c0	ensembl_processed_transcript_129699
c106297.graph_c0	havana_processed_transcript_129698
c106319.graph_c0	havana_antisense_134257
c106415.graph_c0	havana_lincRNA_177629
c106415.graph_c0	havana_lincRNA_177630
c106415.graph_c0	havana_lincRNA_177631
c106505.graph_c0	silva_rRNA_1033304
c106505.graph_c0	silva_rRNA_1082101
c106505.graph_c0	silva_rRNA_1082194
c106505.graph_c0	silva_rRNA_1082812
c106505.graph_c0	silva_rRNA_1083965
c106505.graph_c0	silva_rRNA_1084550
c106505.graph_c0	silva_rRNA_1088840
c106505.graph_c0	silva_rRNA_1109590
c106505.graph_c0	silva_rRNA_1126505
c106505.graph_c0	silva_rRNA_1135072
c106505.graph_c0	silva_rRNA_1136099
c106505.graph_c0	silva_rRNA_1137890
c106505.graph_c0	silva_rRNA_1137902
c106505.graph_c0	silva_rRNA_1138528
c106505.graph_c0	silva_rRNA_1139357
c106505.graph_c0	silva_rRNA_1199453
c106505.graph_c0	silva_rRNA_1199802
c106505.graph_c0	silva_rRNA_1200028
c106505.graph_c0	silva_rRNA_1228264
c106505.graph_c0	silva_rRNA_1234149
c106505.graph_c0	silva_rRNA_1255384
c106505.graph_c0	silva_rRNA_1256722
c106505.graph_c0	silva_rRNA_1256796
c106505.graph_c0	silva_rRNA_1292118
c106505.graph_c0	silva_rRNA_1292347
c106505.graph_c0	silva_rRNA_1426811
c106505.graph_c0	silva_rRNA_1428657
c106505.graph_c0	silva_rRNA_1436520
c106505.graph_c0	silva_rRNA_1496687
c106505.graph_c0	silva_rRNA_1501489
c106505.graph_c0	silva_rRNA_1513936
c106505.graph_c0	silva_rRNA_1515589
c106505.graph_c0	silva_rRNA_1522819
c106505.graph_c0	silva_rRNA_1533845
c106505.graph_c0	silva_rRNA_1536005
c106505.graph_c0	silva_rRNA_1572510
c106505.graph_c0	silva_rRNA_1573960
c106505.graph_c0	silva_rRNA_1573965
c106505.graph_c0	silva_rRNA_1589291
c106505.graph_c0	silva_rRNA_1592655
c106505.graph_c0	silva_rRNA_1689912
c106505.graph_c0	silva_rRNA_1701413
c106505.graph_c0	silva_rRNA_1702238
c106505.graph_c0	silva_rRNA_1729358
c106505.graph_c0	silva_rRNA_1729741
c106505.graph_c0	silva_rRNA_1729762
c106505.graph_c0	silva_rRNA_1759104
c106505.graph_c0	silva_rRNA_1844700
c106505.graph_c0	silva_rRNA_1880132
c106505.graph_c0	silva_rRNA_1897502
c106505.graph_c0	silva_rRNA_1902925
c106505.graph_c0	silva_rRNA_1921892
c106505.graph_c0	silva_rRNA_1924057
c106505.graph_c0	silva_rRNA_1937795
c106505.graph_c0	silva_rRNA_1940486
c106505.graph_c0	silva_rRNA_1941459
c106505.graph_c0	silva_rRNA_1946164
c106505.graph_c0	silva_rRNA_1949219
c106505.graph_c0	silva_rRNA_1949222
c106505.graph_c0	silva_rRNA_1992773
c106505.graph_c0	silva_rRNA_2015654
c106505.graph_c0	silva_rRNA_2060761
c106505.graph_c0	silva_rRNA_2062485
c106505.graph_c0	silva_rRNA_2107044
c106505.graph_c0	silva_rRNA_2181895
c106505.graph_c0	silva_rRNA_2187825
c106505.graph_c0	silva_rRNA_2215181
c106505.graph_c0	silva_rRNA_2215344
c106505.graph_c0	silva_rRNA_2215381
c106505.graph_c0	silva_rRNA_2221785
c106505.graph_c0	silva_rRNA_2222904
c106505.graph_c0	silva_rRNA_2224175
c106505.graph_c0	silva_rRNA_2229456
c106505.graph_c0	silva_rRNA_2231743
c106505.graph_c0	silva_rRNA_2233253
c106505.graph_c0	silva_rRNA_2244560
c106505.graph_c0	silva_rRNA_2289664
c106505.graph_c0	silva_rRNA_2340117
c106505.graph_c0	silva_rRNA_2348116
c106505.graph_c0	silva_rRNA_2480878
c106505.graph_c0	silva_rRNA_2502478
c106505.graph_c0	silva_rRNA_2574334
c106505.graph_c0	silva_rRNA_2575432
c106505.graph_c0	silva_rRNA_2575638
c106505.graph_c0	silva_rRNA_2589031
c106505.graph_c0	silva_rRNA_2612033
c106505.graph_c0	silva_rRNA_2612037
c106505.graph_c0	silva_rRNA_2683572
c106505.graph_c0	silva_rRNA_2684902
c106505.graph_c0	silva_rRNA_2707912
c106505.graph_c0	silva_rRNA_2758456
c106505.graph_c0	silva_rRNA_2758695
c106505.graph_c0	silva_rRNA_2759995
c106505.graph_c0	silva_rRNA_2761339
c106505.graph_c0	silva_rRNA_2762458
c106505.graph_c0	silva_rRNA_2829250
c106505.graph_c0	silva_rRNA_2829588
c106505.graph_c0	silva_rRNA_2859932
c106505.graph_c0	silva_rRNA_2859974
c106505.graph_c0	silva_rRNA_2859996
c106505.graph_c0	silva_rRNA_2861561
c106505.graph_c0	silva_rRNA_2868591
c106505.graph_c0	silva_rRNA_2877031
c106505.graph_c0	silva_rRNA_2940180
c106505.graph_c0	silva_rRNA_2940549
c106505.graph_c0	silva_rRNA_2941286
c106505.graph_c0	silva_rRNA_2941456
c106505.graph_c0	silva_rRNA_2941675
c106505.graph_c0	silva_rRNA_2941851
c106505.graph_c0	silva_rRNA_3000675
c106505.graph_c0	silva_rRNA_3003065
c106505.graph_c0	silva_rRNA_3009399
c106505.graph_c0	silva_rRNA_3031083
c106505.graph_c0	silva_rRNA_3032941
c106505.graph_c0	silva_rRNA_3032984
c106505.graph_c0	silva_rRNA_3102487
c106505.graph_c0	silva_rRNA_3102518
c106505.graph_c0	silva_rRNA_3135543
c106505.graph_c0	silva_rRNA_3138031
c106505.graph_c0	silva_rRNA_3138887
c106505.graph_c0	silva_rRNA_3165565
c106505.graph_c0	silva_rRNA_3170377
c106505.graph_c0	silva_rRNA_3170736
c106505.graph_c0	silva_rRNA_3171386
c106505.graph_c0	silva_rRNA_3187122
c106505.graph_c0	silva_rRNA_3229454
c106505.graph_c0	silva_rRNA_3283467
c106505.graph_c0	silva_rRNA_3284805
c106505.graph_c0	silva_rRNA_3287547
c106505.graph_c0	silva_rRNA_3287840
c106505.graph_c0	silva_rRNA_3287904
c106505.graph_c0	silva_rRNA_3287966
c106505.graph_c0	silva_rRNA_3288184
c106505.graph_c0	silva_rRNA_3288785
c106505.graph_c0	silva_rRNA_3288854
c106505.graph_c0	silva_rRNA_3291003
c106505.graph_c0	silva_rRNA_3297716
c106505.graph_c0	silva_rRNA_3297717
c106505.graph_c0	silva_rRNA_3369495
c106505.graph_c0	silva_rRNA_3369531
c106505.graph_c0	silva_rRNA_3369585
c106505.graph_c0	silva_rRNA_3369589
c106505.graph_c0	silva_rRNA_3369681
c106505.graph_c0	silva_rRNA_3381792
c106505.graph_c0	silva_rRNA_3391714
c106505.graph_c0	silva_rRNA_3392318
c106505.graph_c0	silva_rRNA_3435393
c106505.graph_c0	silva_rRNA_3436546
c106505.graph_c0	silva_rRNA_3496873
c106505.graph_c0	silva_rRNA_366084
c106505.graph_c0	silva_rRNA_3689616
c106505.graph_c0	silva_rRNA_3696121
c106505.graph_c0	silva_rRNA_3720951
c106505.graph_c0	silva_rRNA_3722426
c106505.graph_c0	silva_rRNA_3731983
c106505.graph_c0	silva_rRNA_3732344
c106505.graph_c0	silva_rRNA_3732459
c106505.graph_c0	silva_rRNA_3733923
c106505.graph_c0	silva_rRNA_3736088
c106505.graph_c0	silva_rRNA_3736771
c106505.graph_c0	silva_rRNA_3737045
c106505.graph_c0	silva_rRNA_3737139
c106505.graph_c0	silva_rRNA_3737159
c106505.graph_c0	silva_rRNA_3737490
c106505.graph_c0	silva_rRNA_3737492
c106505.graph_c0	silva_rRNA_3738086
c106505.graph_c0	silva_rRNA_3739569
c106505.graph_c0	silva_rRNA_3739641
c106505.graph_c0	silva_rRNA_3739925
c106505.graph_c0	silva_rRNA_3740034
c106505.graph_c0	silva_rRNA_3740038
c106505.graph_c0	silva_rRNA_3740301
c106505.graph_c0	silva_rRNA_3740412
c106505.graph_c0	silva_rRNA_3740524
c106505.graph_c0	silva_rRNA_3740934
c106505.graph_c0	silva_rRNA_3741264
c106505.graph_c0	silva_rRNA_3748141
c106505.graph_c0	silva_rRNA_3787895
c106505.graph_c0	silva_rRNA_3794050
c106505.graph_c0	silva_rRNA_3800704
c106505.graph_c0	silva_rRNA_3800707
c106505.graph_c0	silva_rRNA_3800710
c106505.graph_c0	silva_rRNA_3800916
c106505.graph_c0	silva_rRNA_3810938
c106505.graph_c0	silva_rRNA_3810983
c106505.graph_c0	silva_rRNA_3812250
c106505.graph_c0	silva_rRNA_3842829
c106505.graph_c0	silva_rRNA_3842914
c106505.graph_c0	silva_rRNA_3843031
c106505.graph_c0	silva_rRNA_3843379
c106505.graph_c0	silva_rRNA_3844937
c106505.graph_c0	silva_rRNA_3845257
c106505.graph_c0	silva_rRNA_3845631
c106505.graph_c0	silva_rRNA_3848794
c106505.graph_c0	silva_rRNA_3848917
c106505.graph_c0	silva_rRNA_3849840
c106505.graph_c0	silva_rRNA_3850008
c106505.graph_c0	silva_rRNA_3850467
c106505.graph_c0	silva_rRNA_3850663
c106505.graph_c0	silva_rRNA_3852275
c106505.graph_c0	silva_rRNA_4009534
c106505.graph_c0	silva_rRNA_4013555
c106505.graph_c0	silva_rRNA_4022747
c106505.graph_c0	silva_rRNA_4044264
c106505.graph_c0	silva_rRNA_4044430
c106505.graph_c0	silva_rRNA_4044445
c106505.graph_c0	silva_rRNA_4044900
c106505.graph_c0	silva_rRNA_4045209
c106505.graph_c0	silva_rRNA_4049479
c106505.graph_c0	silva_rRNA_4051336
c106505.graph_c0	silva_rRNA_4051591
c106505.graph_c0	silva_rRNA_4051674
c106505.graph_c0	silva_rRNA_4052358
c106505.graph_c0	silva_rRNA_4053856
c106505.graph_c0	silva_rRNA_4054527
c106505.graph_c0	silva_rRNA_4161092
c106505.graph_c0	silva_rRNA_4165814
c106505.graph_c0	silva_rRNA_4165915
c106505.graph_c0	silva_rRNA_452462
c106505.graph_c0	silva_rRNA_452985
c106505.graph_c0	silva_rRNA_458318
c106505.graph_c0	silva_rRNA_483361
c106505.graph_c0	silva_rRNA_483372
c106505.graph_c0	silva_rRNA_544853
c106505.graph_c0	silva_rRNA_590225
c106505.graph_c0	silva_rRNA_597172
c106505.graph_c0	silva_rRNA_598224
c106505.graph_c0	silva_rRNA_599041
c106505.graph_c0	silva_rRNA_604651
c106505.graph_c0	silva_rRNA_615630
c106505.graph_c0	silva_rRNA_618679
c106505.graph_c0	silva_rRNA_689239
c106505.graph_c0	silva_rRNA_707940
c106505.graph_c0	silva_rRNA_707982
c106505.graph_c0	silva_rRNA_772985
c106505.graph_c0	silva_rRNA_772992
c106505.graph_c0	silva_rRNA_778504
c106505.graph_c0	silva_rRNA_778599
c106505.graph_c0	silva_rRNA_778881
c106505.graph_c0	silva_rRNA_781173
c106505.graph_c0	silva_rRNA_782089
c106505.graph_c0	silva_rRNA_782661
c106505.graph_c0	silva_rRNA_782715
c106505.graph_c0	silva_rRNA_784991
c106505.graph_c0	silva_rRNA_804292
c106505.graph_c0	silva_rRNA_929888
c106505.graph_c0	silva_rRNA_942198
c106505.graph_c0	silva_rRNA_945601
c106505.graph_c0	silva_rRNA_950910
c106505.graph_c0	silva_rRNA_984869
c106667.graph_c0	havana_lincRNA_177629
c106667.graph_c0	havana_lincRNA_177630
c106693.graph_c0	havana_lincRNA_123264
c106693.graph_c0	havana_lincRNA_175605
c106693.graph_c0	havana_lincRNA_177881
c106715.graph_c0	ensembl_antisense_181294
c106715.graph_c0	ensembl_lincRNA_176713
c106715.graph_c0	ensembl_lincrna_lincRNA_175954
c106715.graph_c0	ensembl_lincrna_lincRNA_176021
c106715.graph_c0	ensembl_lincrna_lincRNA_176068
c106715.graph_c0	ensembl_lincrna_lincRNA_176086
c106715.graph_c0	ensembl_lincrna_lincRNA_176208
c106715.graph_c0	ensembl_lincrna_lincRNA_176402
c106715.graph_c0	ensembl_lincrna_lincRNA_176734
c106715.graph_c0	ensembl_lincrna_lincRNA_176742
c106715.graph_c0	havana_antisense_180399
c106715.graph_c0	havana_antisense_180938
c106715.graph_c0	havana_antisense_181167
c106715.graph_c0	havana_antisense_181394
c106715.graph_c0	havana_lincRNA_175631
c106715.graph_c0	havana_lincRNA_175655
c106715.graph_c0	havana_lincRNA_177210
c106715.graph_c0	havana_lincRNA_177297
c106715.graph_c0	havana_lincRNA_177517
c106715.graph_c0	havana_lincRNA_177624
c106715.graph_c0	havana_processed_transcript_178241
c106715.graph_c0	havana_processed_transcript_178347
c106715.graph_c0	havana_processed_transcript_178431
c106715.graph_c0	havana_processed_transcript_179275
c106715.graph_c0	havana_processed_transcript_179410
c106715.graph_c0	havana_processed_transcript_179459
c106715.graph_c0	ncrna_miRNA_173627
c106715.graph_c0	ncrna_miRNA_173867
c106715.graph_c0	ncrna_miRNA_173932
c106715.graph_c0	ncrna_miRNA_173962
c106715.graph_c0	ncrna_miRNA_173983
c106715.graph_c0	ncrna_miRNA_174027
c106715.graph_c0	ncrna_miRNA_174253
c106715.graph_c0	ncrna_miRNA_174259
c106715.graph_c0	ncrna_miRNA_174404
c106715.graph_c0	ncrna_miRNA_174413
c106715.graph_c0	ncrna_miRNA_174424
c106715.graph_c0	ncrna_miRNA_174573
c106715.graph_c0	ncrna_miRNA_174587
c106715.graph_c0	ncrna_miRNA_174653
c106715.graph_c0	ncrna_miRNA_174869
c106715.graph_c0	ncrna_miRNA_175005
c106715.graph_c0	ncrna_miRNA_175072
c106715.graph_c0	ncrna_miRNA_175141
c106715.graph_c0	ncrna_miRNA_175250
c106715.graph_c0	ncrna_miRNA_175318
c106715.graph_c0	ncrna_miRNA_221710
c106715.graph_c0	ncrna_miRNA_248453
c106715.graph_c0	ncrna_miRNA_248484
c106715.graph_c0	ncrna_miRNA_248666
c106715.graph_c0	ncrna_misc_RNA_173153
c106715.graph_c0	ncrna_misc_RNA_173183
c106715.graph_c0	ncrna_misc_RNA_173225
c106715.graph_c0	ncrna_misc_RNA_173243
c106715.graph_c0	ncrna_misc_RNA_173275
c106850.graph_c0	havana_lincRNA_121712
c106917.graph_c0	ensembl_lincrna_lincRNA_176752
c107105.graph_c0	ensembl_lincrna_lincRNA_176742
c107105.graph_c0	havana_3prime_overlapping_ncrna_127819
c107105.graph_c0	ncrna_miRNA_248545
c107105.graph_c0	ncrna_misc_RNA_173183
c107105.graph_c0	ncrna_misc_RNA_173206
c107105.graph_c0	ncrna_misc_RNA_173225
c107315.graph_c0	ncrna_miRNA_143452
c107375.graph_c0	ncrna_miRNA_112111
c107527.graph_c0	silva_rRNA_34814
c107625.graph_c0	havana_antisense_181103
c107692.graph_c0	ensembl_havana_transcript_lincRNA_118577
c107692.graph_c0	ensembl_havana_transcript_lincRNA_124959
c107692.graph_c0	havana_antisense_131369
c107692.graph_c0	havana_antisense_131395
c107692.graph_c0	havana_antisense_131484
c107692.graph_c0	havana_antisense_131502
c107692.graph_c0	havana_antisense_132559
c107692.graph_c0	havana_antisense_132767
c107692.graph_c0	havana_antisense_133358
c107692.graph_c0	havana_antisense_133611
c107692.graph_c0	havana_antisense_133642
c107692.graph_c0	havana_antisense_133645
c107692.graph_c0	havana_antisense_134204
c107692.graph_c0	havana_antisense_134467
c107692.graph_c0	havana_antisense_135012
c107692.graph_c0	havana_antisense_135112
c107692.graph_c0	havana_antisense_136561
c107692.graph_c0	havana_antisense_136643
c107692.graph_c0	havana_antisense_136778
c107692.graph_c0	havana_antisense_136779
c107692.graph_c0	havana_antisense_137000
c107692.graph_c0	havana_antisense_137210
c107692.graph_c0	havana_antisense_138024
c107692.graph_c0	havana_antisense_138338
c107692.graph_c0	havana_antisense_138697
c107692.graph_c0	havana_antisense_139131
c107692.graph_c0	havana_antisense_139188
c107692.graph_c0	havana_antisense_139454
c107692.graph_c0	havana_antisense_139509
c107692.graph_c0	havana_antisense_139674
c107692.graph_c0	havana_antisense_140148
c107692.graph_c0	havana_antisense_140240
c107692.graph_c0	havana_lincRNA_116068
c107692.graph_c0	havana_lincRNA_116209
c107692.graph_c0	havana_lincRNA_116576
c107692.graph_c0	havana_lincRNA_117058
c107692.graph_c0	havana_lincRNA_117291
c107692.graph_c0	havana_lincRNA_117414
c107692.graph_c0	havana_lincRNA_117604
c107692.graph_c0	havana_lincRNA_117605
c107692.graph_c0	havana_lincRNA_117972
c107692.graph_c0	havana_lincRNA_118116
c107692.graph_c0	havana_lincRNA_118223
c107692.graph_c0	havana_lincRNA_118317
c107692.graph_c0	havana_lincRNA_118466
c107692.graph_c0	havana_lincRNA_118704
c107692.graph_c0	havana_lincRNA_118781
c107692.graph_c0	havana_lincRNA_118958
c107692.graph_c0	havana_lincRNA_119376
c107692.graph_c0	havana_lincRNA_119377
c107692.graph_c0	havana_lincRNA_119888
c107692.graph_c0	havana_lincRNA_120106
c107692.graph_c0	havana_lincRNA_120256
c107692.graph_c0	havana_lincRNA_120644
c107692.graph_c0	havana_lincRNA_120837
c107692.graph_c0	havana_lincRNA_120860
c107692.graph_c0	havana_lincRNA_121868
c107692.graph_c0	havana_lincRNA_121895
c107692.graph_c0	havana_lincRNA_121896
c107692.graph_c0	havana_lincRNA_122030
c107692.graph_c0	havana_lincRNA_122118
c107692.graph_c0	havana_lincRNA_122203
c107692.graph_c0	havana_lincRNA_122238
c107692.graph_c0	havana_lincRNA_122562
c107692.graph_c0	havana_lincRNA_122745
c107692.graph_c0	havana_lincRNA_122924
c107692.graph_c0	havana_lincRNA_122997
c107692.graph_c0	havana_lincRNA_123251
c107692.graph_c0	havana_lincRNA_123252
c107692.graph_c0	havana_lincRNA_123253
c107692.graph_c0	havana_lincRNA_123378
c107692.graph_c0	havana_lincRNA_123851
c107692.graph_c0	havana_lincRNA_124244
c107692.graph_c0	havana_lincRNA_124383
c107692.graph_c0	havana_lincRNA_125568
c107692.graph_c0	havana_lincRNA_126303
c107692.graph_c0	havana_lincRNA_126484
c107692.graph_c0	havana_processed_transcript_128378
c107692.graph_c0	havana_processed_transcript_128388
c107692.graph_c0	havana_processed_transcript_128404
c107692.graph_c0	havana_processed_transcript_128540
c107692.graph_c0	havana_processed_transcript_128882
c107692.graph_c0	havana_processed_transcript_129186
c107692.graph_c0	havana_processed_transcript_129556
c107692.graph_c0	havana_processed_transcript_129607
c107692.graph_c0	havana_processed_transcript_130568
c107692.graph_c0	havana_processed_transcript_130631
c107692.graph_c0	havana_processed_transcript_130851
c107692.graph_c0	havana_sense_intronic_127432
c107692.graph_c0	havana_sense_intronic_127451
c107692.graph_c0	havana_sense_intronic_127496
c107692.graph_c0	havana_sense_intronic_127665
c107692.graph_c0	havana_sense_intronic_127737
c107692.graph_c0	havana_sense_overlapping_127911
c107692.graph_c0	havana_sense_overlapping_127996
c107692.graph_c0	havana_sense_overlapping_128107
c107692.graph_c0	ncrna_misc_RNA_109801
c107692.graph_c0	ncrna_misc_RNA_109946
c107692.graph_c0	ncrna_misc_RNA_110135
c107692.graph_c0	ncrna_misc_RNA_110341
c107692.graph_c0	ncrna_misc_RNA_110353
c107692.graph_c0	ncrna_misc_RNA_110606
c107692.graph_c0	ncrna_misc_RNA_110656
c107692.graph_c0	ncrna_misc_RNA_110674
c107692.graph_c0	ncrna_misc_RNA_110817
c107692.graph_c0	ncrna_misc_RNA_110973
c107692.graph_c0	ncrna_misc_RNA_111002
c107692.graph_c0	ncrna_misc_RNA_111062
c107692.graph_c0	ncrna_misc_RNA_111340
c107692.graph_c0	ncrna_misc_RNA_111349
c107692.graph_c0	ncrna_misc_RNA_111860
c107692.graph_c0	ncrna_misc_RNA_226673
c107692.graph_c0	ncrna_misc_RNA_226772
c107692.graph_c0	ncrna_misc_RNA_226871
c107692.graph_c0	ncrna_misc_RNA_226980
c107692.graph_c0	ncrna_misc_RNA_227088
c107692.graph_c0	ncrna_misc_RNA_227351
c107692.graph_c0	ncrna_misc_RNA_227586
c107692.graph_c0	ncrna_misc_RNA_227599
c107692.graph_c0	ncrna_misc_RNA_227642
c107692.graph_c0	ncrna_misc_RNA_227732
c107692.graph_c0	ncrna_misc_RNA_227777
c107692.graph_c0	ncrna_misc_RNA_228116
c107692.graph_c0	ncrna_misc_RNA_228367
c107692.graph_c0	ncrna_misc_RNA_228455
c107692.graph_c0	ncrna_misc_RNA_228602
c107692.graph_c0	ncrna_misc_RNA_43090
c107692.graph_c0	ncrna_snoRNA_192802
c107692.graph_c0	ncrna_snoRNA_238297
c107692.graph_c0	ncrna_snoRNA_263760
c107692.graph_c0	ncrna_snRNA_235144
c107692.graph_c0	ncrna_snRNA_38841
c107692.graph_c0	proj_havana_lincRNA_126854
c107692.graph_c0	proj_havana_lincRNA_126911
c107692.graph_c0	proj_havana_lincRNA_126959
c107692.graph_c0	proj_havana_lincRNA_126967
c107692.graph_c0	proj_havana_sense_overlapping_128163
c107702.graph_c0	ensembl_lincrna_lincRNA_176603
c107702.graph_c0	havana_lincRNA_177812
c107708.graph_c0	ensembl_antisense_140182
c107708.graph_c0	ensembl_havana_transcript_antisense_131577
c107708.graph_c0	ensembl_havana_transcript_antisense_133461
c107708.graph_c0	ensembl_havana_transcript_antisense_136369
c107708.graph_c0	ensembl_havana_transcript_lincRNA_124305
c107708.graph_c0	ensembl_havana_transcript_lincRNA_125632
c107708.graph_c0	ensembl_processed_transcript_128646
c107708.graph_c0	ensembl_sense_overlapping_127849
c107708.graph_c0	havana_antisense_131060
c107708.graph_c0	havana_antisense_131390
c107708.graph_c0	havana_antisense_131407
c107708.graph_c0	havana_antisense_131449
c107708.graph_c0	havana_antisense_131599
c107708.graph_c0	havana_antisense_131907
c107708.graph_c0	havana_antisense_132161
c107708.graph_c0	havana_antisense_132650
c107708.graph_c0	havana_antisense_133136
c107708.graph_c0	havana_antisense_133195
c107708.graph_c0	havana_antisense_133205
c107708.graph_c0	havana_antisense_133265
c107708.graph_c0	havana_antisense_133296
c107708.graph_c0	havana_antisense_133328
c107708.graph_c0	havana_antisense_133428
c107708.graph_c0	havana_antisense_134204
c107708.graph_c0	havana_antisense_134339
c107708.graph_c0	havana_antisense_134433
c107708.graph_c0	havana_antisense_134664
c107708.graph_c0	havana_antisense_134737
c107708.graph_c0	havana_antisense_134759
c107708.graph_c0	havana_antisense_134822
c107708.graph_c0	havana_antisense_134937
c107708.graph_c0	havana_antisense_135376
c107708.graph_c0	havana_antisense_135556
c107708.graph_c0	havana_antisense_135783
c107708.graph_c0	havana_antisense_135899
c107708.graph_c0	havana_antisense_136026
c107708.graph_c0	havana_antisense_136031
c107708.graph_c0	havana_antisense_136735
c107708.graph_c0	havana_antisense_136736
c107708.graph_c0	havana_antisense_136741
c107708.graph_c0	havana_antisense_136761
c107708.graph_c0	havana_antisense_136984
c107708.graph_c0	havana_antisense_137172
c107708.graph_c0	havana_antisense_137290
c107708.graph_c0	havana_antisense_137312
c107708.graph_c0	havana_antisense_137552
c107708.graph_c0	havana_antisense_137838
c107708.graph_c0	havana_antisense_138125
c107708.graph_c0	havana_antisense_138153
c107708.graph_c0	havana_antisense_138154
c107708.graph_c0	havana_antisense_138578
c107708.graph_c0	havana_antisense_138678
c107708.graph_c0	havana_antisense_138697
c107708.graph_c0	havana_antisense_138761
c107708.graph_c0	havana_antisense_138812
c107708.graph_c0	havana_antisense_139355
c107708.graph_c0	havana_antisense_139385
c107708.graph_c0	havana_antisense_139518
c107708.graph_c0	havana_antisense_139822
c107708.graph_c0	havana_antisense_139914
c107708.graph_c0	havana_antisense_139960
c107708.graph_c0	havana_antisense_140051
c107708.graph_c0	havana_antisense_140073
c107708.graph_c0	havana_antisense_140148
c107708.graph_c0	havana_antisense_140181
c107708.graph_c0	havana_lincRNA_115746
c107708.graph_c0	havana_lincRNA_115754
c107708.graph_c0	havana_lincRNA_115900
c107708.graph_c0	havana_lincRNA_116119
c107708.graph_c0	havana_lincRNA_116120
c107708.graph_c0	havana_lincRNA_116267
c107708.graph_c0	havana_lincRNA_116268
c107708.graph_c0	havana_lincRNA_116269
c107708.graph_c0	havana_lincRNA_117291
c107708.graph_c0	havana_lincRNA_117484
c107708.graph_c0	havana_lincRNA_118704
c107708.graph_c0	havana_lincRNA_118754
c107708.graph_c0	havana_lincRNA_118975
c107708.graph_c0	havana_lincRNA_119317
c107708.graph_c0	havana_lincRNA_119318
c107708.graph_c0	havana_lincRNA_119376
c107708.graph_c0	havana_lincRNA_119377
c107708.graph_c0	havana_lincRNA_119381
c107708.graph_c0	havana_lincRNA_119529
c107708.graph_c0	havana_lincRNA_119603
c107708.graph_c0	havana_lincRNA_119630
c107708.graph_c0	havana_lincRNA_119678
c107708.graph_c0	havana_lincRNA_120776
c107708.graph_c0	havana_lincRNA_120860
c107708.graph_c0	havana_lincRNA_121252
c107708.graph_c0	havana_lincRNA_121543
c107708.graph_c0	havana_lincRNA_121634
c107708.graph_c0	havana_lincRNA_121635
c107708.graph_c0	havana_lincRNA_121742
c107708.graph_c0	havana_lincRNA_121872
c107708.graph_c0	havana_lincRNA_121875
c107708.graph_c0	havana_lincRNA_122593
c107708.graph_c0	havana_lincRNA_122627
c107708.graph_c0	havana_lincRNA_122745
c107708.graph_c0	havana_lincRNA_122980
c107708.graph_c0	havana_lincRNA_122994
c107708.graph_c0	havana_lincRNA_123020
c107708.graph_c0	havana_lincRNA_123069
c107708.graph_c0	havana_lincRNA_123070
c107708.graph_c0	havana_lincRNA_123263
c107708.graph_c0	havana_lincRNA_123487
c107708.graph_c0	havana_lincRNA_123568
c107708.graph_c0	havana_lincRNA_123606
c107708.graph_c0	havana_lincRNA_123650
c107708.graph_c0	havana_lincRNA_123718
c107708.graph_c0	havana_lincRNA_123775
c107708.graph_c0	havana_lincRNA_123845
c107708.graph_c0	havana_lincRNA_123932
c107708.graph_c0	havana_lincRNA_124230
c107708.graph_c0	havana_lincRNA_124294
c107708.graph_c0	havana_lincRNA_124727
c107708.graph_c0	havana_lincRNA_124744
c107708.graph_c0	havana_lincRNA_125035
c107708.graph_c0	havana_lincRNA_125561
c107708.graph_c0	havana_lincRNA_125598
c107708.graph_c0	havana_lincRNA_126013
c107708.graph_c0	havana_lincRNA_126014
c107708.graph_c0	havana_lincRNA_126404
c107708.graph_c0	havana_lincRNA_126443
c107708.graph_c0	havana_processed_transcript_128251
c107708.graph_c0	havana_processed_transcript_128433
c107708.graph_c0	havana_processed_transcript_128447
c107708.graph_c0	havana_processed_transcript_128448
c107708.graph_c0	havana_processed_transcript_128449
c107708.graph_c0	havana_processed_transcript_128600
c107708.graph_c0	havana_processed_transcript_128752
c107708.graph_c0	havana_processed_transcript_128826
c107708.graph_c0	havana_processed_transcript_128878
c107708.graph_c0	havana_processed_transcript_129272
c107708.graph_c0	havana_processed_transcript_129390
c107708.graph_c0	havana_processed_transcript_129395
c107708.graph_c0	havana_processed_transcript_129698
c107708.graph_c0	havana_processed_transcript_129736
c107708.graph_c0	havana_processed_transcript_129773
c107708.graph_c0	havana_processed_transcript_129855
c107708.graph_c0	havana_processed_transcript_130098
c107708.graph_c0	havana_processed_transcript_130277
c107708.graph_c0	havana_processed_transcript_130751
c107708.graph_c0	havana_sense_intronic_126994
c107708.graph_c0	havana_sense_intronic_127179
c107708.graph_c0	havana_sense_intronic_127195
c107708.graph_c0	havana_sense_intronic_127265
c107708.graph_c0	havana_sense_intronic_127313
c107708.graph_c0	havana_sense_intronic_127315
c107708.graph_c0	havana_sense_intronic_127316
c107708.graph_c0	havana_sense_intronic_127317
c107708.graph_c0	havana_sense_intronic_127318
c107708.graph_c0	havana_sense_intronic_127319
c107708.graph_c0	havana_sense_intronic_127323
c107708.graph_c0	havana_sense_intronic_127364
c107708.graph_c0	havana_sense_intronic_127451
c107708.graph_c0	havana_sense_intronic_127643
c107708.graph_c0	havana_sense_intronic_127678
c107708.graph_c0	havana_sense_overlapping_127846
c107708.graph_c0	havana_sense_overlapping_127847
c107708.graph_c0	havana_sense_overlapping_127877
c107708.graph_c0	havana_sense_overlapping_127929
c107708.graph_c0	havana_sense_overlapping_128106
c107708.graph_c0	havana_sense_overlapping_128135
c107708.graph_c0	ncrna_miRNA_112676
c107708.graph_c0	ncrna_miRNA_113321
c107708.graph_c0	ncrna_miRNA_113749
c107708.graph_c0	ncrna_miRNA_114339
c107708.graph_c0	ncrna_miRNA_114387
c107708.graph_c0	ncrna_miRNA_194966
c107708.graph_c0	ncrna_miRNA_195145
c107708.graph_c0	ncrna_miRNA_195972
c107708.graph_c0	ncrna_miRNA_196693
c107708.graph_c0	ncrna_miRNA_196767
c107708.graph_c0	ncrna_miRNA_228929
c107708.graph_c0	ncrna_miRNA_229266
c107708.graph_c0	ncrna_miRNA_229989
c107708.graph_c0	ncrna_miRNA_230095
c107708.graph_c0	ncrna_miRNA_230687
c107708.graph_c0	ncrna_misc_RNA_109785
c107708.graph_c0	ncrna_misc_RNA_110061
c107708.graph_c0	ncrna_misc_RNA_110217
c107708.graph_c0	ncrna_misc_RNA_110239
c107708.graph_c0	ncrna_misc_RNA_110246
c107708.graph_c0	ncrna_misc_RNA_110311
c107708.graph_c0	ncrna_misc_RNA_110379
c107708.graph_c0	ncrna_misc_RNA_110389
c107708.graph_c0	ncrna_misc_RNA_110604
c107708.graph_c0	ncrna_misc_RNA_110606
c107708.graph_c0	ncrna_misc_RNA_110624
c107708.graph_c0	ncrna_misc_RNA_110725
c107708.graph_c0	ncrna_misc_RNA_110727
c107708.graph_c0	ncrna_misc_RNA_110731
c107708.graph_c0	ncrna_misc_RNA_110842
c107708.graph_c0	ncrna_misc_RNA_111000
c107708.graph_c0	ncrna_misc_RNA_111028
c107708.graph_c0	ncrna_misc_RNA_111220
c107708.graph_c0	ncrna_misc_RNA_111270
c107708.graph_c0	ncrna_misc_RNA_111317
c107708.graph_c0	ncrna_misc_RNA_111340
c107708.graph_c0	ncrna_misc_RNA_111365
c107708.graph_c0	ncrna_misc_RNA_111509
c107708.graph_c0	ncrna_misc_RNA_111653
c107708.graph_c0	ncrna_misc_RNA_111709
c107708.graph_c0	ncrna_misc_RNA_111722
c107708.graph_c0	ncrna_misc_RNA_111853
c107708.graph_c0	ncrna_misc_RNA_226731
c107708.graph_c0	ncrna_misc_RNA_226764
c107708.graph_c0	ncrna_misc_RNA_226872
c107708.graph_c0	ncrna_misc_RNA_226888
c107708.graph_c0	ncrna_misc_RNA_226928
c107708.graph_c0	ncrna_misc_RNA_226959
c107708.graph_c0	ncrna_misc_RNA_227202
c107708.graph_c0	ncrna_misc_RNA_227272
c107708.graph_c0	ncrna_misc_RNA_227413
c107708.graph_c0	ncrna_misc_RNA_227726
c107708.graph_c0	ncrna_misc_RNA_227857
c107708.graph_c0	ncrna_misc_RNA_227865
c107708.graph_c0	ncrna_misc_RNA_227898
c107708.graph_c0	ncrna_misc_RNA_227985
c107708.graph_c0	ncrna_misc_RNA_228020
c107708.graph_c0	ncrna_misc_RNA_228136
c107708.graph_c0	ncrna_misc_RNA_228139
c107708.graph_c0	ncrna_misc_RNA_228243
c107708.graph_c0	ncrna_misc_RNA_228276
c107708.graph_c0	ncrna_misc_RNA_228338
c107708.graph_c0	ncrna_misc_RNA_228359
c107708.graph_c0	ncrna_misc_RNA_228385
c107708.graph_c0	ncrna_misc_RNA_228389
c107708.graph_c0	ncrna_misc_RNA_228454
c107708.graph_c0	ncrna_misc_RNA_228455
c107708.graph_c0	ncrna_misc_RNA_228536
c107708.graph_c0	ncrna_misc_RNA_228602
c107708.graph_c0	ncrna_snoRNA_154574
c107708.graph_c0	ncrna_snRNA_222914
c107708.graph_c0	ncrna_snRNA_37281
c107708.graph_c0	proj_havana_antisense_140289
c107708.graph_c0	proj_havana_antisense_140350
c107708.graph_c0	proj_havana_antisense_140359
c107708.graph_c0	proj_havana_antisense_140397
c107708.graph_c0	proj_havana_antisense_140444
c107708.graph_c0	proj_havana_antisense_140445
c107708.graph_c0	proj_havana_antisense_140453
c107708.graph_c0	proj_havana_antisense_140458
c107708.graph_c0	proj_havana_antisense_140464
c107708.graph_c0	proj_havana_antisense_140474
c107708.graph_c0	proj_havana_antisense_140483
c107708.graph_c0	proj_havana_antisense_140499
c107708.graph_c0	proj_havana_lincRNA_126900
c107708.graph_c0	proj_ncrna_misc_RNA_111945
c107750.graph_c0	flybase_tRNA_75543
c107750.graph_c0	tRNA_1101
c107750.graph_c0	tRNA_110128
c107750.graph_c0	tRNA_110157
c107750.graph_c0	tRNA_110158
c107750.graph_c0	tRNA_110159
c107750.graph_c0	tRNA_110160
c107750.graph_c0	tRNA_110161
c107750.graph_c0	tRNA_110162
c107750.graph_c0	tRNA_110163
c107750.graph_c0	tRNA_110164
c107750.graph_c0	tRNA_110165
c107750.graph_c0	tRNA_110175
c107750.graph_c0	tRNA_110176
c107750.graph_c0	tRNA_110177
c107750.graph_c0	tRNA_110178
c107750.graph_c0	tRNA_110179
c107750.graph_c0	tRNA_110180
c107750.graph_c0	tRNA_1102
c107750.graph_c0	tRNA_1103
c107750.graph_c0	tRNA_1104
c107750.graph_c0	tRNA_1105
c107750.graph_c0	tRNA_1106
c107750.graph_c0	tRNA_1107
c107750.graph_c0	tRNA_1108
c107750.graph_c0	tRNA_1109
c107750.graph_c0	tRNA_1110
c107750.graph_c0	tRNA_1111
c107750.graph_c0	tRNA_1112
c107750.graph_c0	tRNA_1113
c107750.graph_c0	tRNA_1114
c107750.graph_c0	tRNA_1115
c107750.graph_c0	tRNA_1116
c107750.graph_c0	tRNA_29452
c107750.graph_c0	tRNA_29825
c107750.graph_c0	tRNA_29827
c107750.graph_c0	tRNA_29828
c107750.graph_c0	tRNA_29829
c107750.graph_c0	tRNA_3707
c107750.graph_c0	tRNA_3708
c107750.graph_c0	tRNA_3709
c107750.graph_c0	tRNA_3710
c107750.graph_c0	tRNA_3711
c107750.graph_c0	tRNA_3712
c107750.graph_c0	tRNA_3713
c107750.graph_c0	tRNA_3714
c107750.graph_c0	tRNA_3715
c107750.graph_c0	tRNA_3716
c107750.graph_c0	tRNA_3717
c107750.graph_c0	tRNA_3718
c107750.graph_c0	tRNA_3719
c107750.graph_c0	tRNA_3720
c107750.graph_c0	tRNA_3721
c107750.graph_c0	tRNA_3722
c107750.graph_c0	tRNA_42671
c107750.graph_c0	tRNA_42673
c107750.graph_c0	tRNA_42674
c107750.graph_c0	tRNA_42675
c107750.graph_c0	tRNA_5472
c107750.graph_c0	tRNA_5473
c107750.graph_c0	tRNA_5474
c107750.graph_c0	tRNA_5475
c107750.graph_c0	tRNA_5476
c107750.graph_c0	tRNA_5477
c107750.graph_c0	tRNA_5478
c107750.graph_c0	tRNA_5479
c107750.graph_c0	tRNA_5480
c107750.graph_c0	tRNA_5481
c107750.graph_c0	tRNA_5482
c107750.graph_c0	tRNA_5483
c107750.graph_c0	tRNA_5484
c107750.graph_c0	tRNA_5485
c107750.graph_c0	tRNA_5486
c107750.graph_c0	tRNA_5487
c107750.graph_c0	tRNA_5488
c107750.graph_c0	tRNA_5489
c107750.graph_c0	tRNA_64080
c107750.graph_c0	tRNA_64081
c107750.graph_c0	tRNA_64082
c107750.graph_c0	tRNA_64083
c107750.graph_c0	tRNA_67411
c107750.graph_c0	tRNA_67412
c107750.graph_c0	tRNA_67413
c107750.graph_c0	tRNA_67414
c107750.graph_c0	tRNA_67415
c107750.graph_c0	tRNA_67416
c107750.graph_c0	tRNA_67417
c107750.graph_c0	tRNA_67418
c107750.graph_c0	tRNA_67419
c107750.graph_c0	tRNA_67420
c107750.graph_c0	tRNA_67421
c107750.graph_c0	tRNA_67422
c107750.graph_c0	tRNA_67423
c107750.graph_c0	tRNA_67424
c107750.graph_c0	tRNA_67425
c107750.graph_c0	tRNA_67426
c107750.graph_c0	tRNA_67427
c107750.graph_c0	tRNA_67428
c107750.graph_c0	tRNA_67429
c107750.graph_c0	tRNA_67430
c107750.graph_c0	tRNA_67431
c107750.graph_c0	tRNA_67432
c107750.graph_c0	tRNA_67433
c107750.graph_c0	tRNA_75569
c107750.graph_c0	tRNA_75570
c107750.graph_c0	tRNA_75571
c107750.graph_c0	tRNA_75572
c107750.graph_c0	tRNA_78324
c107750.graph_c0	tRNA_78325
c107750.graph_c0	tRNA_78326
c107750.graph_c0	tRNA_78327
c107750.graph_c0	tRNA_78328
c107750.graph_c0	tRNA_78329
c107750.graph_c0	tRNA_78330
c107750.graph_c0	tRNA_78331
c107750.graph_c0	tRNA_78332
c107750.graph_c0	tRNA_78333
c107750.graph_c0	tRNA_78334
c107750.graph_c0	tRNA_78335
c107750.graph_c0	tRNA_78336
c107750.graph_c0	tRNA_78337
c107750.graph_c0	tRNA_78338
c107750.graph_c0	tRNA_78339
c107750.graph_c0	tRNA_78340
c107750.graph_c0	tRNA_78341
c107750.graph_c0	tRNA_78342
c107750.graph_c0	tRNA_78343
c107750.graph_c0	tRNA_81001
c107750.graph_c0	tRNA_81002
c107750.graph_c0	tRNA_81003
c107750.graph_c0	tRNA_81004
c107750.graph_c0	tRNA_81005
c107750.graph_c0	tRNA_81006
c107750.graph_c0	tRNA_81007
c107750.graph_c0	tRNA_81008
c107750.graph_c0	tRNA_81009
c107750.graph_c0	tRNA_83557
c107750.graph_c0	tRNA_84274
c107750.graph_c0	tRNA_84275
c107750.graph_c0	tRNA_84276
c107750.graph_c0	tRNA_84277
c107750.graph_c0	tRNA_84278
c107750.graph_c0	tRNA_84279
c107750.graph_c0	tRNA_84280
c107750.graph_c0	tRNA_84281
c107750.graph_c0	tRNA_84282
c107750.graph_c0	tRNA_84283
c107750.graph_c0	tRNA_84284
c107750.graph_c0	tRNA_84285
c107750.graph_c0	tRNA_84286
c107750.graph_c0	tRNA_84287
c107750.graph_c0	tRNA_84288
c107750.graph_c0	tRNA_84289
c107750.graph_c0	tRNA_84290
c107750.graph_c0	tRNA_84291
c107750.graph_c0	tRNA_84292
c107750.graph_c0	tRNA_85694
c107750.graph_c0	tRNA_85695
c107750.graph_c0	tRNA_85696
c107750.graph_c0	tRNA_85697
c107750.graph_c0	tRNA_85698
c107750.graph_c0	tRNA_89681
c107750.graph_c0	tRNA_89682
c107750.graph_c0	tRNA_89683
c107750.graph_c0	tRNA_89684
c107750.graph_c0	tRNA_89685
c107750.graph_c0	tRNA_89686
c107750.graph_c0	tRNA_89687
c107750.graph_c0	tRNA_89688
c107750.graph_c0	tRNA_89689
c107750.graph_c0	tRNA_89691
c107750.graph_c0	tRNA_89692
c107750.graph_c0	tRNA_89693
c107750.graph_c0	tRNA_89694
c107750.graph_c0	tRNA_89704
c107750.graph_c0	tRNA_89705
c107750.graph_c0	tRNA_89706
c107750.graph_c0	tRNA_89707
c107750.graph_c0	tRNA_89708
c107750.graph_c0	tRNA_89709
c107750.graph_c0	tRNA_89710
c107750.graph_c0	tRNA_89711
c107750.graph_c0	tRNA_92086
c107750.graph_c0	tRNA_92087
c107750.graph_c0	tRNA_92088
c107750.graph_c0	tRNA_92089
c107750.graph_c0	tRNA_92090
c107750.graph_c0	tRNA_92091
c107750.graph_c0	tRNA_92092
c107750.graph_c0	tRNA_92093
c107750.graph_c0	tRNA_92094
c107750.graph_c0	tRNA_92095
c107750.graph_c0	tRNA_92096
c107750.graph_c0	tRNA_92097
c107750.graph_c0	tRNA_92098
c107750.graph_c0	tRNA_92099
c107750.graph_c0	tRNA_92100
c107750.graph_c0	tRNA_92101
c107750.graph_c0	tRNA_92102
c107750.graph_c0	tRNA_92103
c107750.graph_c0	tRNA_92104
c107750.graph_c0	tRNA_92105
c107750.graph_c0	tRNA_96145
c107750.graph_c0	tRNA_96147
c107750.graph_c0	tRNA_96148
c107750.graph_c0	tRNA_96149
c107750.graph_c0	tRNA_96150
c107750.graph_c0	tRNA_96151
c107750.graph_c0	tRNA_96152
c107750.graph_c0	tRNA_96153
c107750.graph_c0	tRNA_96154
c107750.graph_c0	tRNA_96155
c107750.graph_c0	tRNA_96156
c107750.graph_c0	tRNA_96157
c107750.graph_c0	tRNA_96158
c107750.graph_c0	tRNA_96159
c107750.graph_c0	tRNA_96160
c107750.graph_c0	tRNA_96161
c107750.graph_c0	tRNA_98832
c107750.graph_c0	tRNA_98833
c107750.graph_c0	tRNA_98834
c107750.graph_c0	tRNA_98835
c107750.graph_c0	tRNA_98836
c107750.graph_c0	tRNA_98837
c107750.graph_c0	tRNA_98838
c107750.graph_c0	tRNA_98839
c107750.graph_c0	tRNA_98840
c107750.graph_c0	tRNA_98841
c107750.graph_c0	tRNA_98842
c107750.graph_c0	tRNA_98843
c107750.graph_c0	tRNA_98844
c107750.graph_c0	tRNA_98845
c107750.graph_c0	tRNA_98846
c107750.graph_c0	tRNA_98847
c107750.graph_c0	tRNA_98848
c107750.graph_c0	tRNA_98849
c107750.graph_c0	tRNA_98850
c107750.graph_c0	tRNA_98851
c107750.graph_c0	tRNA_98852
c107750.graph_c0	tRNA_98853
c107750.graph_c0	tRNA_98854
c107750.graph_c0	tRNA_98855
c107750.graph_c0	tRNA_98856
c107750.graph_c0	tRNA_98857
c107750.graph_c0	tRNA_98858
c107750.graph_c0	tRNA_98859
c107750.graph_c0	tRNA_98860
c107750.graph_c0	tRNA_98861
c107750.graph_c0	tRNA_98862
c107750.graph_c0	tRNA_98863
c107921.graph_c0	ensembl_lincrna_lincRNA_176283
c108071.graph_c0	ensembl_lincrna_lincRNA_176543
c108071.graph_c0	ensembl_lincrna_lincRNA_176544
c108071.graph_c0	ensembl_lincrna_lincRNA_176545
c108118.graph_c0	havana_antisense_138690
c108118.graph_c0	proj_havana_antisense_140352
c108478.graph_c0	havana_processed_transcript_178431
c108639.graph_c0	havana_sense_intronic_127208
c108876.graph_c0	havana_lincRNA_177629
c108876.graph_c0	havana_lincRNA_177630
c108990.graph_c0	ensembl_lincRNA_175706
c108990.graph_c0	havana_antisense_138744
c108990.graph_c0	havana_antisense_179642
c108990.graph_c0	havana_processed_transcript_179129
c108990.graph_c0	ncrna_miRNA_10838
c108990.graph_c0	ncrna_miRNA_258421
c108990.graph_c0	ncrna_miRNA_260528
c108990.graph_c0	ncrna_miRNA_277911
c108990.graph_c0	silva_rRNA_167447
c109356.graph_c0	havana_lincRNA_115818
c109645.graph_c0	flybase_ncRNA_76023
c109645.graph_c0	flybase_ncRNA_76024
c109738.graph_c0	havana_processed_transcript_178891
c110100.graph_c0	havana_lincRNA_116891
c110100.graph_c0	havana_lincRNA_116892
c11022.graph_c0	ensembl_lincRNA_121887
c11022.graph_c0	havana_lincRNA_121885
c11022.graph_c0	havana_lincRNA_121886
c11022.graph_c0	havana_lincRNA_177624
c11022.graph_c0	havana_processed_transcript_179240
c11022.graph_c0	ncrna_misc_RNA_172944
c11022.graph_c0	ncrna_misc_RNA_221239
c11022.graph_c0	ncrna_misc_RNA_70783
c110409.graph_c0	ncrna_miRNA_211102
c110433.graph_c0	ncrna_snoRNA_101628
c110433.graph_c0	ncrna_snoRNA_108553
c110433.graph_c0	ncrna_snoRNA_142009
c110433.graph_c0	ncrna_snoRNA_150360
c110433.graph_c0	ncrna_snoRNA_1507
c110433.graph_c0	ncrna_snoRNA_154573
c110433.graph_c0	ncrna_snoRNA_164754
c110433.graph_c0	ncrna_snoRNA_168844
c110433.graph_c0	ncrna_snoRNA_171672
c110433.graph_c0	ncrna_snoRNA_171821
c110433.graph_c0	ncrna_snoRNA_171843
c110433.graph_c0	ncrna_snoRNA_172576
c110433.graph_c0	ncrna_snoRNA_172624
c110433.graph_c0	ncrna_snoRNA_172895
c110433.graph_c0	ncrna_snoRNA_183706
c110433.graph_c0	ncrna_snoRNA_187199
c110433.graph_c0	ncrna_snoRNA_187532
c110433.graph_c0	ncrna_snoRNA_187864
c110433.graph_c0	ncrna_snoRNA_188147
c110433.graph_c0	ncrna_snoRNA_188292
c110433.graph_c0	ncrna_snoRNA_193029
c110433.graph_c0	ncrna_snoRNA_200490
c110433.graph_c0	ncrna_snoRNA_201039
c110433.graph_c0	ncrna_snoRNA_204658
c110433.graph_c0	ncrna_snoRNA_205576
c110433.graph_c0	ncrna_snoRNA_208879
c110433.graph_c0	ncrna_snoRNA_209395
c110433.graph_c0	ncrna_snoRNA_215508
c110433.graph_c0	ncrna_snoRNA_220334
c110433.graph_c0	ncrna_snoRNA_226529
c110433.graph_c0	ncrna_snoRNA_238365
c110433.graph_c0	ncrna_snoRNA_242781
c110433.graph_c0	ncrna_snoRNA_246540
c110433.graph_c0	ncrna_snoRNA_246666
c110433.graph_c0	ncrna_snoRNA_246792
c110433.graph_c0	ncrna_snoRNA_250690
c110433.graph_c0	ncrna_snoRNA_250881
c110433.graph_c0	ncrna_snoRNA_253559
c110433.graph_c0	ncrna_snoRNA_253572
c110433.graph_c0	ncrna_snoRNA_257454
c110433.graph_c0	ncrna_snoRNA_257746
c110433.graph_c0	ncrna_snoRNA_264348
c110433.graph_c0	ncrna_snoRNA_268606
c110433.graph_c0	ncrna_snoRNA_268782
c110433.graph_c0	ncrna_snoRNA_272038
c110433.graph_c0	ncrna_snoRNA_275500
c110433.graph_c0	ncrna_snoRNA_40785
c110433.graph_c0	ncrna_snoRNA_47129
c110433.graph_c0	ncrna_snoRNA_47680
c110433.graph_c0	ncrna_snoRNA_52251
c110433.graph_c0	ncrna_snoRNA_55987
c110433.graph_c0	ncrna_snoRNA_69191
c110433.graph_c0	ncrna_snoRNA_69353
c110433.graph_c0	ncrna_snoRNA_70522
c110433.graph_c0	ncrna_snoRNA_73573
c110433.graph_c0	ncrna_snoRNA_73619
c110433.graph_c0	ncrna_snoRNA_79399
c110433.graph_c0	ncrna_snoRNA_79470
c110433.graph_c0	ncrna_snoRNA_79690
c110433.graph_c0	ncrna_snoRNA_80177
c110433.graph_c0	ncrna_snoRNA_80883
c110433.graph_c0	ncrna_snoRNA_81350
c110433.graph_c0	ncrna_snoRNA_81374
c110433.graph_c0	ncrna_snoRNA_81591
c110433.graph_c0	ncrna_snoRNA_81725
c110433.graph_c0	ncrna_snoRNA_83487
c110433.graph_c0	ncrna_snoRNA_9254
c110433.graph_c0	ncrna_snoRNA_9354
c110433.graph_c0	ncrna_snoRNA_9604
c110433.graph_c0	ncrna_snoRNA_9712
c110521.graph_c0	havana_antisense_137496
c110521.graph_c0	havana_antisense_138966
c110630.graph_c0	ensembl_lincrna_lincRNA_176536
c110640.graph_c0	havana_lincRNA_177190
c110640.graph_c0	havana_lincRNA_177191
c110640.graph_c0	havana_lincRNA_177192
c110640.graph_c0	havana_lincRNA_177193
c110640.graph_c0	havana_lincRNA_177194
c110640.graph_c0	havana_lincRNA_177195
c110659.graph_c0	havana_antisense_140005
c110659.graph_c0	havana_processed_transcript_179135
c110814.graph_c0	ncrna_miRNA_143437
c110976.graph_c0	ensembl_lincrna_lincRNA_176655
c110977.graph_c0	havana_antisense_180686
c110977.graph_c0	havana_lincRNA_118484
c111171.graph_c0	ensembl_lincrna_lincRNA_175944
c111196.graph_c0	havana_antisense_180014
c111283.graph_c0	ensembl_lincrna_lincRNA_175775
c111283.graph_c0	ensembl_lincrna_lincRNA_175777
c111283.graph_c0	ensembl_lincrna_lincRNA_176028
c111283.graph_c0	ensembl_lincrna_lincRNA_176046
c111283.graph_c0	ensembl_lincrna_lincRNA_176423
c111283.graph_c0	havana_antisense_134508
c111283.graph_c0	havana_antisense_180253
c111283.graph_c0	havana_antisense_181262
c111283.graph_c0	havana_antisense_181577
c111283.graph_c0	havana_lincRNA_177893
c111283.graph_c0	havana_processed_transcript_129790
c111283.graph_c0	havana_processed_transcript_178723
c111313.graph_c0	silva_rRNA_1130246
c111313.graph_c0	silva_rRNA_1173300
c111313.graph_c0	silva_rRNA_1255466
c111313.graph_c0	silva_rRNA_1274871
c111313.graph_c0	silva_rRNA_1275084
c111313.graph_c0	silva_rRNA_1285610
c111313.graph_c0	silva_rRNA_1453268
c111313.graph_c0	silva_rRNA_1453791
c111313.graph_c0	silva_rRNA_1477886
c111313.graph_c0	silva_rRNA_1665537
c111313.graph_c0	silva_rRNA_1705535
c111313.graph_c0	silva_rRNA_1745625
c111313.graph_c0	silva_rRNA_1749588
c111313.graph_c0	silva_rRNA_1763183
c111313.graph_c0	silva_rRNA_1768528
c111313.graph_c0	silva_rRNA_1809954
c111313.graph_c0	silva_rRNA_1831366
c111313.graph_c0	silva_rRNA_1832672
c111313.graph_c0	silva_rRNA_1848632
c111313.graph_c0	silva_rRNA_1876895
c111313.graph_c0	silva_rRNA_1878809
c111313.graph_c0	silva_rRNA_1924563
c111313.graph_c0	silva_rRNA_1925818
c111313.graph_c0	silva_rRNA_1936885
c111313.graph_c0	silva_rRNA_1941208
c111313.graph_c0	silva_rRNA_1944955
c111313.graph_c0	silva_rRNA_1954416
c111313.graph_c0	silva_rRNA_1955798
c111313.graph_c0	silva_rRNA_1957438
c111313.graph_c0	silva_rRNA_1957761
c111313.graph_c0	silva_rRNA_1967296
c111313.graph_c0	silva_rRNA_1975320
c111313.graph_c0	silva_rRNA_1986179
c111313.graph_c0	silva_rRNA_2004147
c111313.graph_c0	silva_rRNA_2080724
c111313.graph_c0	silva_rRNA_2090130
c111313.graph_c0	silva_rRNA_2101881
c111313.graph_c0	silva_rRNA_2108384
c111313.graph_c0	silva_rRNA_2119562
c111313.graph_c0	silva_rRNA_2172185
c111313.graph_c0	silva_rRNA_2222404
c111313.graph_c0	silva_rRNA_2241961
c111313.graph_c0	silva_rRNA_2262524
c111313.graph_c0	silva_rRNA_2265601
c111313.graph_c0	silva_rRNA_2268137
c111313.graph_c0	silva_rRNA_2287595
c111313.graph_c0	silva_rRNA_2289371
c111313.graph_c0	silva_rRNA_2291613
c111313.graph_c0	silva_rRNA_2302592
c111313.graph_c0	silva_rRNA_2324452
c111313.graph_c0	silva_rRNA_2329630
c111313.graph_c0	silva_rRNA_2335477
c111313.graph_c0	silva_rRNA_2345049
[truncated: 25,929 more rows]
