# Supplementary material for: Differential transcriptome analysis reveals genes related to cold tolerance in seabuckthorn carpenter moth, Eogystia hippophaecolus
Source: PLoS One. 2017 Nov 13;12(11):e0187105. doi: 10.1371/journal.pone.0187105 (PMC5683614; doi:10.1371/journal.pone.0187105)
Supplement: S4 Table — (XLSX) [file pone.0187105.s008.xlsx]

## Sheet: S4 Blast information
Unigene ID	Database_ID	E_value	Identity	Score	nr_Annotation
c112958.graph_c0	gi|512924042|ref|XP_004930501.1|	5.04257e-30	81/99(81.82)	117	PREDICTED: uncharacterized protein LOC101737121 [Bombyx mori]
c112967.graph_c0	gi|512888522|ref|XP_004922099.1|	1.36063e-08	26/30(86.67)	55	PREDICTED: dephospho-CoA kinase domain-containing protein-like isoform X3 [Bombyx mori]
c112975.graph_c0	gi|512898398|ref|XP_004924390.1|	2.30756e-07	23/37(62.16)	53	PREDICTED: synaptic vesicular amine transporter-like [Bombyx mori]
c112986.graph_c0	gi|512908228|ref|XP_004926630.1|	1.32204e-06	34/73(46.58)	51	PREDICTED: uncharacterized protein LOC101745232 [Bombyx mori]
c112999.graph_c0	gi|512889007|ref|XP_004922181.1|	1.16725e-48	77/89(86.52)	161	PREDICTED: dynein light chain 1, axonemal-like [Bombyx mori]
c11301.graph_c0	gi|357610240|gb|EHJ66888.1|	1.58391e-32	65/142(45.77)	126	non-LTR retrotransposon CATS [Danaus plexippus]
c113018.graph_c0	gi|726303|gb|AAB41454.1|	1.80717e-44	71/103(68.93)	153	follicle-specific yolk polypeptide-4 [Galleria mellonella]
c113034.graph_c0	gi|512902654|ref|XP_004925428.1|	3.32862e-16	41/79(51.90)	78	PREDICTED: uncharacterized protein LOC101743675 [Bombyx mori]
c113087.graph_c0	gi|512927097|ref|XP_004931249.1|	1.72847e-28	54/69(78.26)	114	PREDICTED: cytosolic carboxypeptidase-like protein 5-like [Bombyx mori]
c113088.graph_c0	gi|666916261|gb|AIG51925.1|	6.43155e-30	52/76(68.42)	119	ionotropic glutamate receptor [Helicoverpa armigera]
c113097.graph_c0	gi|512915372|ref|XP_004928373.1|	7.25162e-42	69/95(72.63)	155	PREDICTED: uncharacterized protein LOC101738890 [Bombyx mori]
c113106.graph_c0	gi|512914221|ref|XP_004928088.1|	3.4594e-06	22/44(50.00)	49	PREDICTED: putative nuclease HARBI1-like [Bombyx mori]
c113118.graph_c0	gi|512919276|ref|XP_004929335.1|	3.60479e-51	80/89(89.89)	174	PREDICTED: uncharacterized protein LOC100862767 [Bombyx mori]
c113127.graph_c0	gi|156551579|ref|XP_001601970.1|	1.30342e-35	60/101(59.41)	133	PREDICTED: putative fatty acyl-CoA reductase CG5065 [Nasonia vitripennis]
c113145.graph_c0	gi|449693054|ref|XP_004213283.1|	4.41603e-08	25/63(39.68)	53	PREDICTED: RNA-directed DNA polymerase from mobile element jockey-like, partial [Hydra vulgaris]
c113161.graph_c0	gi|357613168|gb|EHJ68353.1|	1.10799e-40	63/102(61.76)	131	aquaporin AQP-Gra1 [Danaus plexippus]
c113165.graph_c0	gi|662220972|ref|XP_008484652.1|	5.12803e-14	41/117(35.04)	75	PREDICTED: uncharacterized protein LOC103521321 [Diaphorina citri]
c113169.graph_c0	gi|357624520|gb|EHJ75262.1|	3.8103e-75	114/124(91.94)	248	hypothetical protein KGM_04066 [Danaus plexippus]
c113173.graph_c0	gi|33327733|gb|AAQ09229.1|	5.59854e-16	37/73(50.68)	78	polyprotein [Antheraea mylitta]
c113177.graph_c0	gi|746867184|ref|XP_011064683.1|	9.06361e-06	44/68(64.71)	45	PREDICTED: high mobility group protein HMGI-C-like [Acromyrmex echinatior]
c113183.graph_c0	gi|257480065|gb|ACV60246.1|	9.16709e-39	63/75(84.00)	141	antennal esterase CXE19 [Spodoptera littoralis]
c113196.graph_c0	gi|751235716|ref|XP_011171651.1|	1.19434e-54	84/135(62.22)	185	PREDICTED: uncharacterized protein F54H12.2-like [Solenopsis invicta]
c113217.graph_c0	gi|512894448|ref|XP_004923433.1|	1.39729e-07	26/51(50.98)	54	PREDICTED: alanine--tRNA ligase, mitochondrial-like [Bombyx mori]
c113223.graph_c0	gi|512897881|ref|XP_004924261.1|	1.16247e-09	53/97(54.64)	62	PREDICTED: protein split ends-like [Bombyx mori]
c113247.graph_c0	gi|619736|gb|AAB03373.1|	7.285e-19	49/103(47.57)	84	alcohol dehydrogenase, partial [Caenorhabditis elegans]
c11326.graph_c0	gi|343481903|gb|AEM44817.1|	2.66026e-06	28/64(43.75)	51	unknown [Pectinophora gossypiella]
c113266.graph_c0	gi|270016830|gb|EFA13276.1|	2.63941e-07	25/51(49.02)	55	hypothetical protein TcasGA2_TC016027 [Tribolium castaneum]
c113278.graph_c0	gi|357616067|gb|EHJ69991.1|	1.04513e-37	63/80(78.75)	142	hypothetical protein KGM_21210 [Danaus plexippus]
c113281.graph_c0	gi|326578788|gb|ADZ95942.1|	2.1396e-25	37/53(69.81)	75	reverse transcriptase, partial [Oeneis sculda]
c113284.graph_c0	gi|357605428|gb|EHJ64616.1|	1.67444e-26	60/87(68.97)	110	hypothetical protein KGM_21585 [Danaus plexippus]
c113313.graph_c0	gi|7243262|dbj|BAA92696.1|	1.41012e-06	22/35(62.86)	48	integrase-like protein [Bombyx mori]
c113314.graph_c0	gi|307183574|gb|EFN70315.1|	7.09473e-15	32/72(44.44)	72	Transposable element Tcb2 transposase [Camponotus floridanus]
c113328.graph_c0	gi|321462121|gb|EFX73147.1|	4.65164e-07	32/67(47.76)	52	hypothetical protein DAPPUDRAFT_325550 [Daphnia pulex]
c113358.graph_c0	gi|357631756|gb|EHJ79225.1|	8.42211e-07	36/65(55.38)	51	hypothetical protein KGM_15645 [Danaus plexippus]
c113380.graph_c0	gi|665792299|ref|XP_008543745.1|	5.45533e-43	66/71(92.96)	145	PREDICTED: 60S ribosomal protein L3-like, partial [Microplitis demolitor]
c113383.graph_c0	gi|512928781|ref|XP_004931663.1|	1.55882e-42	70/74(94.59)	154	PREDICTED: sodium/hydrogen exchanger 5-like [Bombyx mori]
c113414.graph_c0	gi|641655027|ref|XP_008179430.1|	1.30345e-35	65/130(50.00)	132	PREDICTED: uncharacterized protein LOC103308201 [Acyrthosiphon pisum]
c113445.graph_c0	gi|357627341|gb|EHJ77071.1|	2.27816e-27	58/85(68.24)	111	putative TATA element modulatory factor [Danaus plexippus]
c113461.graph_c0	gi|512902029|ref|XP_004925274.1|	1.97331e-23	47/71(66.20)	100	PREDICTED: chorion peroxidase-like [Bombyx mori]
c113472.graph_c0	gi|512914165|ref|XP_004928074.1|	1.95138e-48	78/135(57.78)	174	PREDICTED: cytoplasmic dynein 2 heavy chain 1-like [Bombyx mori]
c113480.graph_c0	gi|357619712|gb|EHJ72177.1|	2.39068e-37	70/110(63.64)	138	hypothetical protein KGM_20984 [Danaus plexippus]
c113488.graph_c0	gi|357623445|gb|EHJ74589.1|	2.3693e-06	21/39(53.85)	49	hypothetical protein KGM_14117 [Danaus plexippus]
c113494.graph_c0	gi|21064465|gb|AAM29462.1|	4.16012e-07	32/63(50.79)	52	RE36839p [Drosophila melanogaster]
c1135.graph_c0	gi|298204335|gb|ADI61816.1|	7.11725e-16	36/49(73.47)	78	endonuclease-reverse transcriptase [Bombyx mori]
c113502.graph_c0	gi|357613479|gb|EHJ68532.1|	1.34521e-28	57/98(58.16)	116	hypothetical protein KGM_00708 [Danaus plexippus]
c113516.graph_c0	gi|512915432|ref|XP_004928388.1|	4.21071e-39	65/93(69.89)	146	PREDICTED: uncharacterized protein K02A2.6-like [Bombyx mori]
c113524.graph_c0	gi|646712529|gb|KDR17261.1|	1.17018e-11	41/55(74.55)	66	Tetratricopeptide repeat protein 7B [Zootermopsis nevadensis]
c113526.graph_c0	gi|512930282|ref|XP_004932028.1|	2.72771e-56	88/90(97.78)	184	PREDICTED: doublesex- and mab-3-related transcription factor A2-like [Bombyx mori]
c113573.graph_c0	gi|307181153|gb|EFN68871.1|	1.05624e-07	21/37(56.76)	43	hypothetical protein EAG_11855 [Camponotus floridanus]
c113576.graph_c0	gi|357620399|gb|EHJ72606.1|	2.61158e-61	94/111(84.68)	204	alpha amylase [Danaus plexippus]
c113588.graph_c0	gi|357613483|gb|EHJ68534.1|	5.94407e-23	46/71(64.79)	98	hypothetical protein KGM_17144 [Danaus plexippus]
c1136.graph_c0	gi|357630631|gb|EHJ78622.1|	3.9422e-21	47/71(66.20)	91	hypothetical protein KGM_20013 [Danaus plexippus]
c113619.graph_c0	gi|751233754|ref|XP_011170572.1|	3.07122e-09	28/64(43.75)	62	PREDICTED: uncharacterized protein LOC105203473 [Solenopsis invicta]
c113625.graph_c0	gi|641656715|ref|XP_008180073.1|	1.95116e-08	32/71(45.07)	58	PREDICTED: uncharacterized protein LOC103308456 [Acyrthosiphon pisum]
c113644.graph_c0	gi|357623110|gb|EHJ74394.1|	2.26129e-53	88/101(87.13)	181	dachsous [Danaus plexippus]
c113654.graph_c0	gi|357618391|gb|EHJ71394.1|	3.17637e-13	31/53(58.49)	70	hypothetical protein KGM_16233 [Danaus plexippus]
c113657.graph_c0	gi|187281695|ref|NP_001119718.1|	6.62914e-34	61/94(64.89)	128	egg-specific protein precursor [Bombyx mori]
c113673.graph_c0	gi|512932095|ref|XP_004932461.1|	4.9603e-11	31/66(46.97)	61	PREDICTED: uncharacterized protein LOC101736340 [Bombyx mori]
c113710.graph_c0	gi|512937118|ref|XP_004933689.1|	9.12722e-11	31/38(81.58)	62	PREDICTED: vegetative cell wall protein gp1-like [Bombyx mori]
c113753.graph_c0	gi|197209964|ref|NP_001127746.1|	1.10504e-33	55/73(75.34)	126	neuropeptide receptor A30 [Bombyx mori]
c113774.graph_c0	gi|751228352|ref|XP_011167581.1|	5.43394e-19	43/111(38.74)	86	PREDICTED: uncharacterized protein LOC105201311, partial [Solenopsis invicta]
c113782.graph_c0	gi|307204576|gb|EFN83239.1|	1.14094e-24	47/90(52.22)	103	Zinc finger protein KIAA0543 [Harpegnathos saltator]
c113787.graph_c0	gi|512934784|ref|XP_004933116.1|	1.23989e-49	84/90(93.33)	174	PREDICTED: soluble guanylate cyclase 88E-like [Bombyx mori]
c113788.graph_c0	gi|357603692|gb|EHJ63881.1|	1.05171e-44	76/108(70.37)	164	hypothetical protein KGM_18550 [Danaus plexippus]
c113792.graph_c0	gi|512914591|ref|XP_004928180.1|	3.76819e-13	44/61(72.13)	66	PREDICTED: uncharacterized protein LOC101736719 isoform X1 [Bombyx mori]
c113796.graph_c0	gi|357623499|gb|EHJ74623.1|	5.75643e-29	49/70(70.00)	112	hypothetical protein KGM_13863 [Danaus plexippus]
c113797.graph_c0	gi|357627293|gb|EHJ77029.1|	8.8593e-44	68/75(90.67)	159	hypothetical protein KGM_21512 [Danaus plexippus]
c113802.graph_c0	gi|746841421|ref|XP_011050903.1|	2.59916e-20	43/81(53.09)	88	PREDICTED: probable glutathione peroxidase 2 isoform X4 [Acromyrmex echinatior]
c113807.graph_c0	gi|340383045|ref|XP_003390028.1|	4.6838e-14	42/117(35.90)	74	PREDICTED: uncharacterized protein K02A2.6-like [Amphimedon queenslandica]
c113808.graph_c0	gi|512918823|ref|XP_004929226.1|	2.31351e-19	49/114(42.98)	87	PREDICTED: uncharacterized protein LOC101744759 [Bombyx mori]
c113812.graph_c0	gi|357626911|gb|EHJ76810.1|	6.34148e-13	79/86(91.86)	70	hypothetical protein KGM_01002 [Danaus plexippus]
c113814.graph_c0	gi|357605978|gb|EHJ64855.1|	2.23624e-43	69/80(86.25)	152	hypothetical protein KGM_01330 [Danaus plexippus]
c113828.graph_c0	gi|307196574|gb|EFN78092.1|	5.86647e-06	22/41(53.66)	46	Putative uncharacterized protein FLJ37770 [Harpegnathos saltator]
c11384.graph_c0	gi|443733809|gb|ELU18029.1|	4.09162e-08	25/39(64.10)	55	hypothetical protein CAPTEDRAFT_197670 [Capitella teleta]
c113855.graph_c0	gi|512913012|ref|XP_004927796.1|	7.08012e-51	105/129(81.40)	173	PREDICTED: testis-specific serine/threonine-protein kinase 1-like [Bombyx mori]
c113858.graph_c0	gi|512927131|ref|XP_004931258.1|	1.79023e-46	78/85(91.76)	164	PREDICTED: angiotensin-converting enzyme-like, partial [Bombyx mori]
c113864.graph_c0	gi|512921016|ref|XP_004929778.1|	7.26705e-23	43/106(40.57)	98	PREDICTED: uncharacterized protein LOC101743554 [Bombyx mori]
c113868.graph_c0	gi|675375699|gb|KFM68601.1|	3.97521e-15	32/60(53.33)	73	PiggyBac transposable element-derived protein 4, partial [Stegodyphus mimosarum]
c113877.graph_c0	gi|676457082|ref|XP_009054533.1|	8.65991e-08	20/46(43.48)	41	hypothetical protein LOTGIDRAFT_161044 [Lottia gigantea]
c113910.graph_c0	gi|357608575|gb|EHJ66058.1|	2.91788e-10	27/41(65.85)	59	gloverin [Danaus plexippus]
c11393.graph_c0	gi|298204361|gb|ADI61829.1|	3.03531e-31	62/92(67.39)	124	endonuclease-reverse transcriptase [Bombyx mori]
c113939.graph_c0	gi|749790581|ref|XP_011148520.1|	2.47871e-26	49/65(75.38)	101	PREDICTED: endocuticle structural glycoprotein SgAbd-1-like [Harpegnathos saltator]
c113940.graph_c0	gi|357619662|gb|EHJ72145.1|	1.8447e-27	66/76(86.84)	111	hypothetical protein KGM_02155 [Danaus plexippus]
c113941.graph_c0	gi|512937457|ref|XP_004933771.1|	1.3869e-16	37/51(72.55)	79	PREDICTED: uncharacterized protein LOC101742471 [Bombyx mori]
c113944.graph_c0	gi|512914091|ref|XP_004928055.1|	4.65615e-26	49/52(94.23)	110	PREDICTED: MAP kinase-activating death domain protein-like [Bombyx mori]
c11396.graph_c0	gi|662216126|ref|XP_008481978.1|	5.79053e-16	48/123(39.02)	80	PREDICTED: uncharacterized protein LOC103518676, partial [Diaphorina citri]
c113992.graph_c0	gi|357602587|gb|EHJ63459.1|	9.45541e-17	34/49(69.39)	81	putative WD repeat domain 66 [Danaus plexippus]
c114000.graph_c0	gi|357631783|gb|EHJ79252.1|	2.84258e-50	87/96(90.62)	178	hypothetical protein KGM_15662 [Danaus plexippus]
c114006.graph_c0	gi|357623683|gb|EHJ74737.1|	1.59657e-63	95/100(95.00)	201	hypothetical protein KGM_06204 [Danaus plexippus]
c114013.graph_c0	gi|512930886|ref|XP_004932171.1|	1.34902e-65	104/124(83.87)	221	PREDICTED: EF-hand domain-containing family member C2-like [Bombyx mori]
c114019.graph_c0	gi|642930681|ref|XP_008199985.1|	4.13413e-16	47/104(45.19)	78	PREDICTED: putative nuclease HARBI1 [Tribolium castaneum]
c114032.graph_c0	gi|357629492|gb|EHJ78224.1|	7.98793e-06	40/106(37.74)	50	hypothetical protein KGM_05964 [Danaus plexippus]
c114061.graph_c0	gi|512907352|ref|XP_004926420.1|	7.60994e-30	54/66(81.82)	115	PREDICTED: WD repeat-containing protein 16-like [Bombyx mori]
c114063.graph_c0	gi|665809791|ref|XP_008553279.1|	2.32819e-29	56/82(68.29)	110	PREDICTED: fatty acid-binding protein homolog 6-like [Microplitis demolitor]
c114069.graph_c0	gi|357617770|gb|EHJ70983.1|	6.05799e-08	54/113(47.79)	56	hypothetical protein KGM_06762 [Danaus plexippus]
c11407.graph_c0	gi|641656043|ref|XP_008179821.1|	8.9333e-28	63/153(41.18)	115	PREDICTED: putative nuclease HARBI1 [Acyrthosiphon pisum]
c114071.graph_c0	gi|357616483|gb|EHJ70216.1|	6.7384e-51	81/107(75.70)	176	hypothetical protein KGM_18269 [Danaus plexippus]
c114078.graph_c0	gi|357622856|gb|EHJ74226.1|	3.48881e-13	36/59(61.02)	70	hypothetical protein KGM_19534 [Danaus plexippus]
c114079.graph_c0	gi|512915372|ref|XP_004928373.1|	2.33522e-09	21/41(51.22)	46	PREDICTED: uncharacterized protein LOC101738890 [Bombyx mori]
c114086.graph_c0	gi|749775367|ref|XP_011142814.1|	1.306e-15	41/90(45.56)	79	PREDICTED: sequestosome-1 isoform X1 [Harpegnathos saltator]
c114087.graph_c0	gi|357631619|gb|EHJ79088.1|	1.43088e-19	39/43(90.70)	88	hypothetical protein KGM_15488 [Danaus plexippus]
c114093.graph_c0	gi|607354263|gb|EZA48921.1|	2.50717e-18	37/67(55.22)	82	hypothetical protein X777_12972 [Cerapachys biroi]
c11410.graph_c0	gi|512933280|ref|XP_004932752.1|	6.28056e-36	82/84(97.62)	135	PREDICTED: alkaline phosphatase, tissue-nonspecific isozyme-like [Bombyx mori]
c114112.graph_c0	gi|665792866|ref|XP_008544054.1|	2.87254e-24	50/71(70.42)	100	PREDICTED: protein disulfide-isomerase A3 [Microplitis demolitor]
c114126.graph_c0	gi|512899702|ref|XP_004924711.1|	2.64067e-15	31/54(57.41)	67	PREDICTED: uncharacterized protein LOC101739444 [Bombyx mori]
c114143.graph_c0	gi|12597214|dbj|BAB21511.1|	1.8519e-22	51/137(37.23)	88	TRAS3 [Bombyx mori]
c114152.graph_c0	gi|357626537|gb|EHJ76593.1|	2.46367e-11	41/91(45.05)	65	endonuclease-reverse transcriptase [Danaus plexippus]
c114164.graph_c0	gi|665807207|ref|XP_008551871.1|	2.55713e-27	56/91(61.54)	112	PREDICTED: uncharacterized protein LOC103574241 [Microplitis demolitor]
c114172.graph_c0	gi|298204323|gb|ADI61810.1|	3.34607e-07	21/28(75.00)	53	endonuclease-reverse transcriptase [Bombyx mori]
c114185.graph_c0	gi|546685015|gb|ERL94580.1|	4.45074e-18	35/61(57.38)	80	hypothetical protein D910_11857 [Dendroctonus ponderosae]
c114190.graph_c0	gi|57506562|dbj|BAD86652.1|	3.87692e-12	43/102(42.16)	65	reverse transcriptase [Bombyx mori]
c114202.graph_c0	gi|512891567|ref|XP_004922716.1|	4.39065e-25	51/128(39.84)	107	PREDICTED: uncharacterized protein LOC101737182 [Bombyx mori]
c114219.graph_c0	gi|676458893|ref|XP_009055125.1|	5.48764e-16	39/73(53.42)	78	hypothetical protein LOTGIDRAFT_161502 [Lottia gigantea]
c114233.graph_c0	gi|512923570|ref|XP_004930384.1|	2.06661e-55	89/93(95.70)	188	PREDICTED: sodium-dependent noradrenaline transporter-like [Bombyx mori]
c114248.graph_c0	gi|512935659|ref|XP_004933328.1|	2.88134e-23	48/73(65.75)	95	PREDICTED: uncharacterized protein LOC101741035 [Bombyx mori]
c114255.graph_c0	gi|27368048|gb|AAN87265.1|	8.23658e-40	60/83(72.29)	136	lysozyme [Agrius convolvuli]
c114285.graph_c0	gi|449664448|ref|XP_004205922.1|	3.20701e-19	41/99(41.41)	87	PREDICTED: uncharacterized protein LOC101239251 [Hydra vulgaris]
c114310.graph_c0	gi|12597224|dbj|BAB21516.1|	2.73526e-16	35/78(44.87)	79	TRASSc3 [Samia cynthia]
c114315.graph_c0	gi|449684621|ref|XP_004210675.1|	1.64577e-16	41/115(35.65)	56	PREDICTED: voltage-dependent P/Q-type calcium channel subunit alpha-1A-like, partial [Hydra vulgaris]
c11432.graph_c0	gi|357616139|gb|EHJ70023.1|	5.18079e-14	41/70(58.57)	72	hypothetical protein KGM_07093 [Danaus plexippus]
c114332.graph_c0	gi|512889606|ref|XP_004922324.1|	1.24819e-17	43/94(45.74)	85	PREDICTED: uncharacterized protein LOC101741336 [Bombyx mori]
c114337.graph_c0	gi|512931970|ref|XP_004932430.1|	1.13111e-36	72/126(57.14)	139	PREDICTED: A disintegrin and metalloproteinase with thrombospondin motifs 14-like [Bombyx mori]
c114344.graph_c0	gi|357603762|gb|EHJ63918.1|	6.65628e-23	47/82(57.32)	99	hypothetical protein KGM_06697 [Danaus plexippus]
c114352.graph_c0	gi|33327733|gb|AAQ09229.1|	7.71653e-07	22/32(68.75)	52	polyprotein [Antheraea mylitta]
c114359.graph_c0	gi|270001171|gb|EEZ97618.1|	2.02033e-13	28/80(35.00)	71	hypothetical protein TcasGA2_TC012952 [Tribolium castaneum]
c114360.graph_c0	gi|512906569|ref|XP_004926229.1|	1.08595e-48	77/85(90.59)	169	PREDICTED: glucose dehydrogenase [acceptor-like Bombyx mori]
c114371.graph_c0	gi|390368153|ref|XP_001190609.2|	4.27479e-07	24/65(36.92)	53	PREDICTED: neurogenic locus notch homolog protein 1-like, partial [Strongylocentrotus purpuratus]
c114392.graph_c0	gi|357612738|gb|EHJ68150.1|	3.09626e-10	48/57(84.21)	62	hypothetical protein KGM_03280 [Danaus plexippus]
c114400.graph_c0	gi|357625061|gb|EHJ75614.1|	1.47644e-10	32/64(50.00)	63	putative coiled-coil and C2 domain containing 2A [Danaus plexippus]
c114431.graph_c0	gi|357623345|gb|EHJ74544.1|	1.8204e-23	43/71(60.56)	95	hypothetical protein KGM_20605 [Danaus plexippus]
c114437.graph_c0	gi|607356819|gb|EZA51315.1|	3.78082e-33	58/67(86.57)	127	RING finger protein [Cerapachys biroi]
c114443.graph_c0	gi|512885503|ref|XP_004921606.1|	8.20856e-23	43/72(59.72)	95	PREDICTED: dual specificity protein phosphatase 19-like [Bombyx mori]
c114444.graph_c0	gi|357617187|gb|EHJ70635.1|	4.0521e-19	59/89(66.29)	89	hypothetical protein KGM_15031 [Danaus plexippus]
c114482.graph_c0	gi|512896808|ref|XP_004923999.1|	2.95509e-15	26/56(46.43)	76	PREDICTED: uncharacterized protein LOC101736753 [Bombyx mori]
c114489.graph_c0	gi|350397364|ref|XP_003484857.1|	4.36714e-28	49/66(74.24)	111	PREDICTED: probable sulfite oxidase, mitochondrial-like [Bombus impatiens]
c114491.graph_c0	gi|357626363|gb|EHJ76478.1|	5.1853e-25	51/93(54.84)	102	hypothetical protein KGM_18319 [Danaus plexippus]
c114500.graph_c0	gi|512898096|ref|XP_004924315.1|	4.11655e-16	41/81(50.62)	78	PREDICTED: DNA mismatch repair protein Msh3-like [Bombyx mori]
c114510.graph_c0	gi|585667252|ref|XP_006817281.1|	2.71045e-13	38/98(38.78)	69	PREDICTED: uncharacterized protein K02A2.6-like [Saccoglossus kowalevskii]
c114517.graph_c0	gi|512907832|ref|XP_004926540.1|	1.21591e-38	66/76(86.84)	144	PREDICTED: Down syndrome cell adhesion molecule-like protein Dscam2-like [Bombyx mori]
c114519.graph_c0	gi|307203914|gb|EFN82821.1|	1.41679e-53	94/95(98.95)	174	40S ribosomal protein S8 [Harpegnathos saltator]
c114534.graph_c0	gi|357606366|gb|EHJ65038.1|	3.93519e-16	35/72(48.61)	76	putative protease, reverse transcriptase, ribonuclease H, integrase [Danaus plexippus]
c114549.graph_c0	gi|10716809|dbj|BAB16412.1|	1.95079e-28	62/94(65.96)	115	vitellogenin [Antheraea pernyi]
c114557.graph_c0	gi|332021904|gb|EGI62239.1|	9.58509e-07	20/24(83.33)	48	Mariner Mos1 transposase [Acromyrmex echinatior]
c114581.graph_c0	gi|512906725|ref|XP_004926266.1|	1.54799e-40	64/74(86.49)	144	PREDICTED: dynein assembly factor with WDR repeat domains 1-like [Bombyx mori]
c114605.graph_c0	gi|270014460|gb|EFA10908.1|	3.36018e-55	89/142(62.68)	194	hypothetical protein TcasGA2_TC001734 [Tribolium castaneum]
c114609.graph_c0	gi|662213184|ref|XP_008480367.1|	3.95327e-14	28/40(70.00)	72	PREDICTED: jerky protein homolog-like, partial [Diaphorina citri]
c114638.graph_c0	gi|512927771|ref|XP_004931418.1|	1.26707e-39	66/80(82.50)	147	PREDICTED: uncharacterized protein LOC101744382 [Bombyx mori]
c114646.graph_c0	gi|512895994|ref|XP_004923807.1|	1.73077e-13	33/58(56.90)	72	PREDICTED: leucine-rich repeat, immunoglobulin-like domain and transmembrane domain-containing protein 2-like [Bombyx mori]
c11466.graph_c0	gi|512933398|ref|XP_004932782.1|	1.42709e-46	91/98(92.86)	162	PREDICTED: myosin-13-like [Bombyx mori]
c114661.graph_c0	gi|675860648|ref|XP_009015884.1|	7.24714e-08	20/44(45.45)	54	hypothetical protein HELRODRAFT_160696 [Helobdella robusta]
c114666.graph_c0	gi|357612342|gb|EHJ67935.1|	3.65321e-28	75/110(68.18)	115	adipose triglyceride lipase brummer [Danaus plexippus]
c114678.graph_c0	gi|512888732|ref|XP_004922135.1|	1.98411e-14	31/47(65.96)	75	PREDICTED: uncharacterized protein LOC101747197 [Bombyx mori]
c114687.graph_c0	gi|749794827|ref|XP_011150769.1|	2.25782e-30	51/81(62.96)	116	PREDICTED: piggyBac transposable element-derived protein 4-like, partial [Harpegnathos saltator]
c114688.graph_c0	gi|512896315|ref|XP_004923881.1|	1.10853e-33	58/75(77.33)	125	PREDICTED: 17-beta-hydroxysteroid dehydrogenase 13-like [Bombyx mori]
c114690.graph_c0	gi|512916052|ref|XP_004928538.1|	2.39063e-10	30/67(44.78)	62	PREDICTED: anoctamin-6-like [Bombyx mori]
c114705.graph_c0	gi|512898135|ref|XP_004924325.1|	5.91745e-28	34/52(65.38)	81	PREDICTED: uncharacterized protein LOC101747024 [Bombyx mori]
c114712.graph_c0	gi|197209952|ref|NP_001127740.1|	6.52642e-27	53/71(74.65)	108	neuropeptide receptor A5 precursor [Bombyx mori]
c114713.graph_c0	gi|357612117|gb|EHJ67810.1|	3.15816e-30	58/81(71.60)	119	hypothetical protein KGM_08993 [Danaus plexippus]
c114714.graph_c0	gi|572318590|ref|XP_006624866.1|	6.34717e-45	76/104(73.08)	159	PREDICTED: protein disulfide-isomerase-like [Apis dorsata]
c114749.graph_c0	gi|512900915|ref|XP_004925006.1|	1.0101e-10	33/71(46.48)	60	PREDICTED: uncharacterized protein LOC101742051 [Bombyx mori]
c114761.graph_c0	gi|665816371|ref|XP_008556898.1|	9.28547e-33	54/69(78.26)	124	PREDICTED: aldehyde dehydrogenase, mitochondrial [Microplitis demolitor]
c114766.graph_c0	gi|357612001|gb|EHJ67754.1|	3.12503e-06	24/29(82.76)	49	hypothetical protein KGM_18438 [Danaus plexippus]
c114779.graph_c0	gi|57506562|dbj|BAD86652.1|	2.26373e-16	36/65(55.38)	76	reverse transcriptase [Bombyx mori]
c114780.graph_c0	gi|512897669|ref|XP_004924209.1|	1.70548e-23	45/64(70.31)	100	PREDICTED: uncharacterized protein LOC101738384 [Bombyx mori]
c114802.graph_c0	gi|512888778|ref|XP_004922143.1|	3.43421e-18	48/120(40.00)	87	PREDICTED: uncharacterized protein LOC101736350 [Bombyx mori]
c114814.graph_c0	gi|307182483|gb|EFN69706.1|	3.2957e-14	41/92(44.57)	64	hypothetical protein EAG_11668 [Camponotus floridanus]
c114819.graph_c0	gi|357617702|gb|EHJ70942.1|	2.55519e-70	135/187(72.19)	236	putative fruitless [Danaus plexippus]
c114828.graph_c0	gi|328698631|ref|XP_003240690.1|	1.07704e-06	29/64(45.31)	48	PREDICTED: uncharacterized protein LOC100569746 [Acyrthosiphon pisum]
c114832.graph_c0	gi|512930391|ref|XP_004932056.1|	1.02313e-26	69/76(90.79)	108	PREDICTED: protein FAM13A-like [Bombyx mori]
c114853.graph_c0	gi|294566523|gb|ADF18552.1|	4.25786e-20	39/66(59.09)	90	endonuclease-reverse transcriptase [Bombyx mori]
c114861.graph_c0	gi|3859942|gb|AAC72921.1|	1.72664e-11	35/83(42.17)	66	putative endonuclease/reverse transcriptase [Lymantria dispar]
c114862.graph_c0	gi|357623688|gb|EHJ74738.1|	1.25805e-20	41/67(61.19)	92	dynactin [Danaus plexippus]
c114865.graph_c0	gi|357610223|gb|EHJ66880.1|	1.19807e-15	32/59(54.24)	76	glycoside hydrolase [Danaus plexippus]
c114885.graph_c0	gi|665817045|ref|XP_008557274.1|	9.85572e-20	40/43(93.02)	90	PREDICTED: 1-phosphatidylinositol 4,5-bisphosphate phosphodiesterase epsilon-1-like [Microplitis demolitor]
c114912.graph_c0	gi|357623204|gb|EHJ74449.1|	6.53461e-14	32/41(78.05)	71	putative coiled-coil domain-containing protein [Danaus plexippus]
c114921.graph_c0	gi|350415276|ref|XP_003490589.1|	5.76359e-41	67/72(93.06)	146	PREDICTED: 60S ribosomal protein L4-like [Bombus impatiens]
c114930.graph_c0	gi|357612664|gb|EHJ68109.1|	1.69591e-32	62/77(80.52)	127	hypothetical protein KGM_01730 [Danaus plexippus]
c114948.graph_c0	gi|357602261|gb|EHJ63327.1|	2.55854e-15	32/47(68.09)	73	hypothetical protein KGM_05229 [Danaus plexippus]
c114955.graph_c0	gi|512918859|ref|XP_004929235.1|	1.59301e-65	99/104(95.19)	214	PREDICTED: peroxisomal N[1]-acetyl-spermine/spermidine oxidase-like [Bombyx mori]
c114973.graph_c0	gi|607368736|gb|EZA62845.1|	3.17184e-26	41/63(65.08)	102	hypothetical protein X777_01160 [Cerapachys biroi]
c114984.graph_c0	gi|512937380|ref|XP_004933753.1|	5.07644e-24	47/69(68.12)	100	PREDICTED: intraflagellar transport protein osm-1-like, partial [Bombyx mori]
c114987.graph_c0	gi|385298709|ref|NP_001245290.1|	1.64077e-15	34/35(97.14)	78	voltage-dependent cation channel SC1 [Bombyx mori]
c114999.graph_c0	gi|283483981|ref|NP_001164467.1|	3.22787e-08	26/42(61.90)	56	uncharacterized protein LOC100327241 [Bombyx mori]
c115001.graph_c0	gi|197209948|ref|NP_001127738.1|	1.4972e-09	29/49(59.18)	60	neuropeptide receptor A3 [Bombyx mori]
c115020.graph_c0	gi|512915562|ref|XP_004928419.1|	5.99557e-07	23/54(42.59)	53	PREDICTED: uncharacterized protein LOC101746992 [Bombyx mori]
c115021.graph_c0	gi|512917196|ref|XP_004928828.1|	1.05222e-14	39/89(43.82)	75	PREDICTED: serine/arginine repetitive matrix protein 1-like [Bombyx mori]
c115022.graph_c0	gi|270016838|gb|EFA13284.1|	9.26987e-15	32/64(50.00)	72	hypothetical protein TcasGA2_TC010304 [Tribolium castaneum]
c115057.graph_c0	gi|357631583|gb|EHJ79052.1|	1.85568e-39	67/69(97.10)	146	hypothetical protein KGM_15509 [Danaus plexippus]
c115059.graph_c0	gi|512930232|ref|XP_004932015.1|	1.02194e-18	76/94(80.85)	86	PREDICTED: T-related protein-like [Bombyx mori]
c115066.graph_c0	gi|512897669|ref|XP_004924209.1|	6.60488e-50	75/94(79.79)	177	PREDICTED: uncharacterized protein LOC101738384 [Bombyx mori]
c115083.graph_c0	gi|512924138|ref|XP_004930525.1|	1.23492e-09	26/68(38.24)	60	PREDICTED: uncharacterized protein LOC101740833 [Bombyx mori]
c115089.graph_c0	gi|357612597|gb|EHJ68079.1|	6.84252e-14	28/41(68.29)	71	putative coiled-coil domain-containing protein 76 [Danaus plexippus]
c115093.graph_c0	gi|307168787|gb|EFN61753.1|	9.29569e-24	50/83(60.24)	97	THAP domain-containing protein 9 [Camponotus floridanus]
c115108.graph_c0	gi|270016066|gb|EFA12514.1|	2.03607e-27	45/68(66.18)	111	hypothetical protein TcasGA2_TC001405 [Tribolium castaneum]
c115111.graph_c0	gi|512914016|ref|XP_004928036.1|	1.69557e-28	52/60(86.67)	114	PREDICTED: cytosolic carboxypeptidase NnaD-like [Bombyx mori]
c115124.graph_c0	gi|162462767|ref|NP_001104821.1|	3.29746e-38	67/81(82.72)	138	runt [Bombyx mori]
c115127.graph_c0	gi|512926218|ref|XP_004931030.1|	5.59884e-49	78/79(98.73)	164	PREDICTED: transcription factor SOX-14-like [Bombyx mori]
c115129.graph_c0	gi|357621665|gb|EHJ73426.1|	7.2094e-50	80/102(78.43)	166	hypothetical protein KGM_10916 [Danaus plexippus]
c115147.graph_c0	gi|345485940|ref|XP_001604538.2|	1.43448e-37	63/98(64.29)	133	PREDICTED: protein lethal[2]essential for life-like [Nasonia vitripennis]
c115151.graph_c0	gi|77744281|gb|ABB02168.1|	2.72672e-34	57/68(83.82)	123	transposase [Teleopsis quinqueguttata]
c115156.graph_c0	gi|340726883|ref|XP_003401781.1|	6.39279e-23	46/75(61.33)	100	PREDICTED: hexamerin-like [Bombus terrestris]
c115160.graph_c0	gi|357604152|gb|EHJ64068.1|	3.99291e-15	33/49(67.35)	73	putative adenylate kinase 1b [Danaus plexippus]
c115163.graph_c0	gi|357622661|gb|EHJ74087.1|	7.47943e-35	73/94(77.66)	129	apterous [Danaus plexippus]
c115166.graph_c0	gi|645905579|gb|AIB07911.1|	1.2198e-40	66/69(95.65)	144	Hox cluster protein Dfd [Polygonia c-album]
c115186.graph_c0	gi|512930410|ref|XP_004932061.1|	4.55709e-46	80/84(95.24)	166	PREDICTED: protocadherin-like wing polarity protein stan-like [Bombyx mori]
c115195.graph_c0	gi|357621647|gb|EHJ73416.1|	8.2496e-14	33/48(68.75)	72	putative pol-like protein [Danaus plexippus]
c1152.graph_c0	gi|641652393|ref|XP_001951483.2|	8.92688e-07	27/53(50.94)	51	PREDICTED: putative nuclease HARBI1 [Acyrthosiphon pisum]
c11520.graph_c0	gi|357610900|gb|EHJ67203.1|	2.69546e-128	208/228(91.23)	397	hypothetical protein KGM_03170 [Danaus plexippus]
c115201.graph_c0	gi|357611735|gb|EHJ67634.1|	1.59573e-41	70/101(69.31)	148	pyruvate dehydrogenase [Danaus plexippus]
c115202.graph_c0	gi|114051372|ref|NP_001040316.1|	6.87457e-63	92/100(92.00)	199	NADH dehydrogenase ubiquinone Fe-S 8 [Bombyx mori]
c115204.graph_c0	gi|357602694|gb|EHJ63487.1|	9.13688e-08	47/80(58.75)	54	hypothetical protein KGM_06747 [Danaus plexippus]
c115221.graph_c0	gi|1030731|emb|CAA32198.1|	2.35104e-28	49/77(63.64)	114	polyprotein [Drosophila melanogaster]
c115225.graph_c0	gi|357615396|gb|EHJ69630.1|	2.53793e-20	41/52(78.85)	87	hypothetical protein KGM_19563 [Danaus plexippus]
c115228.graph_c0	gi|307196335|gb|EFN77945.1|	7.32022e-60	90/105(85.71)	188	Histone-lysine N-methyltransferase SETMAR [Harpegnathos saltator]
c11523.graph_c0	gi|512911736|ref|XP_004927485.1|	8.51994e-45	67/86(77.91)	154	PREDICTED: uncharacterized protein LOC101740595 [Bombyx mori]
c115230.graph_c0	gi|380026589|ref|XP_003697030.1|	6.08585e-13	38/73(52.05)	67	PREDICTED: S-phase kinase-associated protein 1-like [Apis florea]
c115266.graph_c0	gi|662215482|ref|XP_008481625.1|	9.09138e-08	25/85(29.41)	53	PREDICTED: girdin-like [Diaphorina citri]
c115267.graph_c0	gi|357606056|gb|EHJ64901.1|	2.38337e-09	25/51(49.02)	56	hypothetical protein KGM_19366 [Danaus plexippus]
c115271.graph_c0	gi|390336669|ref|XP_003724399.1|	3.78269e-13	41/109(37.61)	69	PREDICTED: uncharacterized protein LOC100893464 [Strongylocentrotus purpuratus]
c115288.graph_c0	gi|284005136|ref|NP_001164707.1|	7.01923e-27	52/78(66.67)	109	neural precursor cell expressed, developmentally down-regulated 4-like [Saccoglossus kowalevskii]
c115298.graph_c0	gi|23268685|gb|AAN16469.1|	3.91385e-22	43/47(91.49)	97	receptor guanylyl cyclase GC-II [Manduca sexta]
c1153.graph_c0	gi|512896160|ref|XP_004923844.1|	9.00026e-39	64/76(84.21)	137	PREDICTED: uncharacterized protein LOC101743628 [Bombyx mori]
c115336.graph_c0	gi|357626383|gb|EHJ76490.1|	2.2181e-08	23/30(76.67)	56	neverland [Danaus plexippus]
c115353.graph_c0	gi|665812611|ref|XP_008554826.1|	9.55224e-15	32/82(39.02)	75	PREDICTED: zinc finger BED domain-containing protein 1-like [Microplitis demolitor]
c115372.graph_c0	gi|607362093|gb|EZA56353.1|	2.3523e-74	108/119(90.76)	227	60S ribosomal protein L12 [Cerapachys biroi]
c115401.graph_c0	gi|557780166|ref|XP_005189705.1|	4.08124e-08	40/122(32.79)	57	PREDICTED: uncharacterized protein LOC101888448 [Musca domestica]
c11541.graph_c0	gi|512905174|ref|XP_004925878.1|	3.79513e-35	59/80(73.75)	132	PREDICTED: translation factor GUF1 homolog, mitochondrial-like [Bombyx mori]
c115418.graph_c0	gi|270016690|gb|EFA13136.1|	3.23404e-30	51/69(73.91)	116	hypothetical protein TcasGA2_TC002008 [Tribolium castaneum]
c115423.graph_c0	gi|357621980|gb|EHJ73613.1|	2.20374e-36	61/81(75.31)	132	hypothetical protein KGM_11691 [Danaus plexippus]
c115431.graph_c0	gi|357623335|gb|EHJ74538.1|	9.5859e-06	22/43(51.16)	48	putative Transcription factor Adf-1 [Danaus plexippus]
c115446.graph_c0	gi|85857576|gb|ABC86323.1|	6.16902e-38	63/64(98.44)	130	IP15820p [Drosophila melanogaster]
c115465.graph_c0	gi|357628048|gb|EHJ77513.1|	6.43742e-25	56/67(83.58)	105	putative tetrameric potassium-selective cyclic nucleotide gated channel [Danaus plexippus]
c115477.graph_c0	gi|357608386|gb|EHJ65965.1|	5.38209e-09	46/74(62.16)	58	hypothetical protein KGM_15854 [Danaus plexippus]
c115538.graph_c0	gi|357628047|gb|EHJ77512.1|	1.00648e-31	58/66(87.88)	124	hypothetical protein KGM_03285 [Danaus plexippus]
c115539.graph_c0	gi|383862139|ref|XP_003706541.1|	1.6536e-28	55/89(61.80)	106	PREDICTED: NADH dehydrogenase [Megachile rotundata]
c115552.graph_c0	gi|665805400|ref|XP_008550891.1|	1.26246e-111	149/169(88.17)	328	PREDICTED: uncharacterized protein LOC103573529 [Microplitis demolitor]
c115557.graph_c0	gi|642919508|ref|XP_008191902.1|	2.36672e-44	75/148(50.68)	161	PREDICTED: uncharacterized protein LOC103312617 isoform X3 [Tribolium castaneum]
c115572.graph_c0	gi|512934792|ref|XP_004933118.1|	2.09612e-31	54/79(68.35)	121	PREDICTED: LOW QUALITY PROTEIN: putative odorant receptor 85b-like [Bombyx mori]
c115578.graph_c0	gi|512920077|ref|XP_004929542.1|	1.5067e-25	53/94(56.38)	106	PREDICTED: putative fatty acyl-CoA reductase CG5065-like [Bombyx mori]
c115588.graph_c0	gi|357618538|gb|EHJ71483.1|	8.90939e-16	40/68(58.82)	77	hypothetical protein KGM_16353 [Danaus plexippus]
c115595.graph_c0	gi|357605556|gb|EHJ64676.1|	5.18377e-10	33/79(41.77)	58	hypothetical protein KGM_03192 [Danaus plexippus]
c11560.graph_c0	gi|512895524|ref|XP_004923692.1|	2.50269e-49	93/104(89.42)	169	PREDICTED: membrane-bound alkaline phosphatase-like [Bombyx mori]
c115610.graph_c0	gi|270015520|gb|EFA11968.1|	1.43489e-36	53/102(51.96)	139	hypothetical protein TcasGA2_TC004049 [Tribolium castaneum]
c115616.graph_c0	gi|512930220|ref|XP_004932012.1|	4.14751e-26	62/122(50.82)	112	PREDICTED: adenylate kinase 7-like [Bombyx mori]
c115623.graph_c0	gi|357620381|gb|EHJ72595.1|	1.2345e-26	56/81(69.14)	109	sensitized chromosome inheritance modifier 19 [Danaus plexippus]
c115654.graph_c0	gi|270006423|gb|EFA02871.1|	2.99778e-29	70/122(57.38)	119	cadherin-like protein [Tribolium castaneum]
c115666.graph_c0	gi|449667119|ref|XP_002163593.2|	5.36302e-24	35/54(64.81)	80	PREDICTED: uncharacterized protein LOC100209012 [Hydra vulgaris]
c115676.graph_c0	gi|357620149|gb|EHJ72451.1|	2.38479e-23	48/101(47.52)	97	hypothetical protein KGM_03937 [Danaus plexippus]
c115688.graph_c0	gi|512908621|ref|XP_004926726.1|	5.96548e-25	50/67(74.63)	104	PREDICTED: zinc finger protein 26-like [Bombyx mori]
c115741.graph_c0	gi|357617478|gb|EHJ70816.1|	2.56111e-20	60/100(60.00)	92	hypothetical protein KGM_11204 [Danaus plexippus]
c115759.graph_c0	gi|357617630|gb|EHJ70900.1|	2.36897e-21	46/82(56.10)	95	hypothetical protein KGM_22480 [Danaus plexippus]
c115761.graph_c0	gi|357607700|gb|EHJ65642.1|	1.63024e-13	40/58(68.97)	72	putative Location Of Vulva defective family member [Danaus plexippus]
c115764.graph_c0	gi|512903749|ref|XP_004925694.1|	2.78906e-33	58/84(69.05)	125	PREDICTED: RNA-directed DNA polymerase from mobile element jockey-like [Bombyx mori]
c115784.graph_c0	gi|470465131|ref|XP_004341583.1|	9.66195e-34	69/99(69.70)	122	ribosomal protein S9, putative [Acanthamoeba castellanii str. Neff]
c115791.graph_c0	gi|357619174|gb|EHJ71851.1|	2.65561e-13	46/67(68.66)	70	hypothetical protein KGM_06367 [Danaus plexippus]
c115795.graph_c0	gi|443429378|gb|AGC92663.1|	1.15398e-29	63/96(65.62)	115	forkhead box protein J1-B-like protein [Heliconius erato]
c1158.graph_c0	gi|512902138|ref|XP_004925301.1|	2.16119e-61	98/144(68.06)	207	PREDICTED: synaptic vesicle glycoprotein 2B-like [Bombyx mori]
c115811.graph_c0	gi|512919719|ref|XP_004929454.1|	6.29805e-14	29/37(78.38)	72	PREDICTED: uncharacterized protein LOC101737592 [Bombyx mori]
c11583.graph_c0	gi|607351879|gb|EZA46983.1|	3.40813e-06	27/92(29.35)	49	hypothetical protein X777_00468 [Cerapachys biroi]
c115846.graph_c0	gi|357625929|gb|EHJ76203.1|	4.2165e-22	45/63(71.43)	93	hypothetical protein KGM_01567 [Danaus plexippus]
c115854.graph_c0	gi|512912120|ref|XP_004927578.1|	7.36961e-39	63/68(92.65)	144	PREDICTED: dynein heavy chain 3, axonemal-like [Bombyx mori]
c115875.graph_c0	gi|512932615|ref|XP_004932589.1|	6.61102e-15	36/86(41.86)	75	PREDICTED: uncharacterized protein LOC101741598 [Bombyx mori]
c115888.graph_c0	gi|380013177|ref|XP_003690643.1|	9.60449e-34	54/73(73.97)	126	PREDICTED: TNF receptor-associated factor 6-B-like [Apis florea]
c115894.graph_c0	gi|512910882|ref|XP_004927280.1|	9.63339e-43	82/107(76.64)	153	PREDICTED: uncharacterized protein LOC101741389 [Bombyx mori]
c115906.graph_c0	gi|512908367|ref|XP_004926664.1|	3.88364e-15	39/67(58.21)	76	PREDICTED: uncharacterized protein LOC101738846 [Bombyx mori]
c115907.graph_c0	gi|389609177|dbj|BAM18200.1|	4.1548e-31	53/56(94.64)	114	cuticular protein PxutCPR69 [Papilio xuthus]
c115909.graph_c0	gi|557955929|gb|AHA48200.1|	3.57107e-27	45/46(97.83)	107	UV opsin [Macroglossum stellatarum]
c115920.graph_c0	gi|326578441|gb|ADZ95806.1|	1.42947e-31	47/94(50.00)	117	reverse transcriptase, partial [Agrius cingulata]
c115927.graph_c0	gi|357622964|gb|EHJ74304.1|	8.09022e-20	46/76(60.53)	89	putative lost on transformation protein 1 [Danaus plexippus]
c115930.graph_c0	gi|332020788|gb|EGI61188.1|	1.39741e-41	67/80(83.75)	144	Transposable element Tc3 transposase [Acromyrmex echinatior]
c115948.graph_c0	gi|512921181|ref|XP_004929817.1|	8.50946e-17	58/71(81.69)	80	PREDICTED: WD repeat-containing protein 47-like [Bombyx mori]
c115969.graph_c0	gi|322792904|gb|EFZ16737.1|	1.95382e-36	62/108(57.41)	136	hypothetical protein SINV_14736 [Solenopsis invicta]
c115981.graph_c0	gi|749795896|ref|XP_011151352.1|	4.01697e-26	44/63(69.84)	105	PREDICTED: uncharacterized protein LOC105190341 [Harpegnathos saltator]
c115997.graph_c0	gi|379698940|ref|NP_001243941.1|	2.89891e-16	46/46(100.00)	77	arrowhead PA [Bombyx mori]
c116.graph_c0	gi|357615822|gb|EHJ69849.1|	2.01833e-68	112/116(96.55)	229	hypothetical protein KGM_03967 [Danaus plexippus]
c116.graph_c1	gi|258674479|gb|ACV86996.1|	9.6775e-77	166/179(92.74)	258	cacophony, partial [Bombyx mori]
c116007.graph_c0	gi|34099638|gb|AAQ57129.1|	4.24046e-10	30/61(49.18)	62	endonuclease and reverse transcriptase-like protein [Bombyx mori]
c116009.graph_c0	gi|91077788|ref|XP_969244.1|	6.16293e-30	55/98(56.12)	116	PREDICTED: potassium channel subfamily K member 6-like isoform X2 [Tribolium castaneum]
c116032.graph_c0	gi|357620440|gb|EHJ72633.1|	1.6317e-07	26/52(50.00)	51	endonuclease-reverse transcriptase [Danaus plexippus]
c116043.graph_c0	gi|357604840|gb|EHJ64356.1|	2.0084e-41	65/66(98.48)	151	putative BSC1 sodium channel protein [Danaus plexippus]
c116050.graph_c0	gi|645041475|ref|XP_008211890.1|	1.05058e-10	34/91(37.36)	64	PREDICTED: uncharacterized protein K02A2.6-like, partial [Nasonia vitripennis]
c116057.graph_c0	gi|357622581|gb|EHJ74008.1|	1.65384e-31	63/76(82.89)	125	hypothetical protein KGM_13512 [Danaus plexippus]
c116061.graph_c0	gi|242008551|ref|XP_002425066.1|	1.19555e-17	36/67(53.73)	80	hypothetical protein Phum_PHUM171650 [Pediculus humanus corporis]
c116080.graph_c0	gi|390370344|ref|XP_003731810.1|	2.51862e-18	34/73(46.58)	82	PREDICTED: uncharacterized protein LOC100892982, partial [Strongylocentrotus purpuratus]
c116088.graph_c0	gi|357619885|gb|EHJ72285.1|	1.54112e-24	53/113(46.90)	100	hypothetical protein KGM_16122 [Danaus plexippus]
c116089.graph_c0	gi|357630575|gb|EHJ78599.1|	8.0804e-78	125/133(93.98)	259	hypothetical protein KGM_11172 [Danaus plexippus]
c11609.graph_c0	gi|357616898|gb|EHJ70472.1|	7.07915e-37	91/132(68.94)	143	hypothetical protein KGM_21191 [Danaus plexippus]
c116091.graph_c0	gi|512934089|ref|XP_004932949.1|	3.85954e-08	39/74(52.70)	53	PREDICTED: uncharacterized protein LOC101745784 [Bombyx mori]
c116099.graph_c0	gi|512925459|ref|XP_004930845.1|	1.1272e-42	75/99(75.76)	148	PREDICTED: trypsin I-P1-like [Bombyx mori]
c116145.graph_c0	gi|665812611|ref|XP_008554826.1|	2.08788e-63	103/113(91.15)	213	PREDICTED: zinc finger BED domain-containing protein 1-like [Microplitis demolitor]
c116146.graph_c0	gi|512933817|ref|XP_004932885.1|	5.01857e-14	34/53(64.15)	73	PREDICTED: uncharacterized protein LOC101745010 [Bombyx mori]
c116158.graph_c0	gi|357629777|gb|EHJ78345.1|	1.64858e-38	65/102(63.73)	143	hypothetical protein KGM_11939 [Danaus plexippus]
c116160.graph_c0	gi|512898147|ref|XP_004924328.1|	8.83722e-18	37/79(46.84)	83	PREDICTED: aspartate--tRNA ligase, mitochondrial-like [Bombyx mori]
c116161.graph_c0	gi|512910018|ref|XP_004927064.1|	1.05382e-22	40/67(59.70)	98	PREDICTED: uncharacterized protein LOC101737350 [Bombyx mori]
c116175.graph_c0	gi|512919615|ref|XP_004929427.1|	2.79165e-06	31/75(41.33)	50	PREDICTED: uncharacterized protein LOC101745681 [Bombyx mori]
c11618.graph_c0	gi|357612004|gb|EHJ67756.1|	2.63191e-22	45/49(91.84)	93	putative Uncharacterized protein C4orf22-like protein [Danaus plexippus]
c116189.graph_c0	gi|357608139|gb|EHJ65841.1|	1.33708e-16	51/126(40.48)	80	hypothetical protein KGM_08531 [Danaus plexippus]
c116194.graph_c0	gi|317408132|gb|ADV17598.1|	8.82995e-10	38/54(70.37)	60	transposase [Ctenoplusia agnata]
c116205.graph_c0	gi|339283872|gb|AEJ38205.1|	3.44783e-18	47/77(61.04)	85	antennal esterase CXE14 [Spodoptera exigua]
c116211.graph_c0	gi|357613596|gb|EHJ68604.1|	4.32642e-30	52/69(75.36)	119	hypothetical protein KGM_22027 [Danaus plexippus]
c116218.graph_c0	gi|512921284|ref|XP_004929840.1|	1.53513e-37	78/97(80.41)	132	PREDICTED: uncharacterized protein LOC101736058 [Bombyx mori]
c116219.graph_c0	gi|641654081|ref|XP_008179060.1|	1.87382e-18	42/89(47.19)	87	PREDICTED: RNA-directed DNA polymerase from mobile element jockey-like [Acyrthosiphon pisum]
c11622.graph_c0	gi|512919667|ref|XP_004929441.1|	1.82203e-20	40/72(55.56)	92	PREDICTED: trichohyalin-like [Bombyx mori]
c116220.graph_c0	gi|357619846|gb|EHJ72262.1|	1.07683e-13	38/62(61.29)	72	hypothetical protein KGM_05104 [Danaus plexippus]
c11624.graph_c0	gi|357626096|gb|EHJ76306.1|	6.03974e-27	50/74(67.57)	109	hypothetical protein KGM_21405 [Danaus plexippus]
c116253.graph_c0	gi|357618507|gb|EHJ71459.1|	1.44469e-13	35/37(94.59)	71	hypothetical protein KGM_18910 [Danaus plexippus]
c116264.graph_c0	gi|282721697|gb|ADA84071.1|	1.08561e-24	49/67(73.13)	100	storage protein [Ostrinia furnacalis]
c116277.graph_c0	gi|357608054|gb|EHJ65802.1|	1.23467e-10	40/62(64.52)	63	putative Tubby [Danaus plexippus]
c116282.graph_c0	gi|357603535|gb|EHJ63820.1|	1.99035e-42	63/80(78.75)	154	putative soluble adenylyl cyclase [Danaus plexippus]
c11629.graph_c0	gi|357620970|gb|EHJ72968.1|	2.88347e-121	173/267(64.79)	369	putative zinc finger protein [Danaus plexippus]
c116295.graph_c0	gi|357621161|gb|EHJ73092.1|	9.09996e-47	75/79(94.94)	160	hypothetical protein KGM_12483 [Danaus plexippus]
c116319.graph_c0	gi|12597228|dbj|BAB21518.1|	6.85424e-21	39/72(54.17)	92	TRASSc9 [Samia cynthia]
c11632.graph_c0	gi|669092478|gb|AII01111.1|	1.70868e-60	95/103(92.23)	203	ionotropic receptor [Dendrolimus houi]
c116322.graph_c0	gi|735852141|dbj|GAM25523.1|	3.32817e-10	32/71(45.07)	60	hypothetical protein SAMD00019534_086980 [Acytostelium subglobosum LB1]
c116335.graph_c0	gi|357619002|gb|EHJ71769.1|	1.11091e-29	52/66(78.79)	114	putative leucine-rich transmembrane protein [Danaus plexippus]
c116340.graph_c0	gi|357626407|gb|EHJ76508.1|	1.25804e-46	73/77(94.81)	153	stem cell tumor protein [Danaus plexippus]
c116350.graph_c0	gi|662222878|ref|XP_008485708.1|	5.12143e-35	64/70(91.43)	123	PREDICTED: serine/threonine-protein phosphatase 2A 65 kDa regulatory subunit A alpha isoform-like, partial [Diaphorina citri]
c116369.graph_c0	gi|357615924|gb|EHJ69905.1|	7.78713e-16	44/78(56.41)	78	hypothetical protein KGM_04726 [Danaus plexippus]
c116384.graph_c0	gi|512889717|ref|XP_004922353.1|	1.14599e-14	47/70(67.14)	74	PREDICTED: nuclear pore complex protein Nup98-Nup96-like [Bombyx mori]
c116386.graph_c0	gi|512920765|ref|XP_004929714.1|	8.00077e-11	31/59(52.54)	63	PREDICTED: uncharacterized protein LOC101744858 [Bombyx mori]
c116406.graph_c0	gi|665797694|ref|XP_008546687.1|	1.33111e-12	39/69(56.52)	68	PREDICTED: phorbol ester/diacylglycerol-binding protein unc-13-like [Microplitis demolitor]
c116408.graph_c0	gi|56798156|dbj|BAD82946.1|	6.65391e-09	28/51(54.90)	58	non-LTR retrotransposon R1Bmks ORF2 protein [Bombyx mori]
c116409.graph_c0	gi|433339045|dbj|BAM73877.1|	9.70399e-07	27/64(42.19)	49	cytochrome P450, partial [Bombyx mori]
c11642.graph_c0	gi|675371505|gb|KFM64407.1|	1.28094e-06	25/60(41.67)	51	PiggyBac transposable element-derived protein 4, partial [Stegodyphus mimosarum]
c116422.graph_c0	gi|641660262|ref|XP_008181431.1|	2.08558e-07	26/61(42.62)	55	PREDICTED: piggyBac transposable element-derived protein 4-like [Acyrthosiphon pisum]
c116461.graph_c0	gi|585667941|ref|XP_006817404.1|	1.81089e-50	76/107(71.03)	169	PREDICTED: IST1 homolog isoform X1 [Saccoglossus kowalevskii]
c116462.graph_c0	gi|512934459|ref|XP_004933038.1|	5.88749e-34	58/73(79.45)	125	PREDICTED: uncharacterized protein LOC101738188 [Bombyx mori]
c116472.graph_c0	gi|260828343|ref|XP_002609123.1|	1.32309e-29	55/71(77.46)	114	hypothetical protein BRAFLDRAFT_126144 [Branchiostoma floridae]
c116485.graph_c0	gi|512905732|ref|XP_004926018.1|	4.81516e-40	69/78(88.46)	145	PREDICTED: protein four-jointed-like [Bombyx mori]
c116491.graph_c0	gi|512934784|ref|XP_004933116.1|	2.2867e-31	79/127(62.20)	127	PREDICTED: soluble guanylate cyclase 88E-like [Bombyx mori]
c116495.graph_c0	gi|512908673|ref|XP_004926739.1|	1.18813e-10	30/64(46.88)	60	PREDICTED: uncharacterized protein LOC101739538 [Bombyx mori]
c116501.graph_c0	gi|685833093|emb|CEF68014.1|	3.37572e-22	44/70(62.86)	92	40S ribosomal protein S3a [Strongyloides ratti]
c116515.graph_c0	gi|322791876|gb|EFZ16053.1|	1.88902e-36	62/81(76.54)	128	hypothetical protein SINV_11840 [Solenopsis invicta]
c116520.graph_c0	gi|512906982|ref|XP_004926330.1|	5.68248e-27	47/57(82.46)	111	PREDICTED: uncharacterized protein LOC101742449 [Bombyx mori]
c116524.graph_c0	gi|357621965|gb|EHJ73602.1|	2.06997e-13	34/45(75.56)	69	hypothetical protein KGM_20227 [Danaus plexippus]
c116528.graph_c0	gi|449669534|ref|XP_004207056.1|	1.36343e-11	37/73(50.68)	65	PREDICTED: uncharacterized protein LOC101238111 [Hydra vulgaris]
c116529.graph_c0	gi|357629355|gb|EHJ78176.1|	1.69539e-22	44/54(81.48)	94	cuticular protein RR-2 motif 123 [Danaus plexippus]
c116534.graph_c0	gi|357612472|gb|EHJ68018.1|	3.99609e-33	65/89(73.03)	122	hypothetical protein KGM_17728 [Danaus plexippus]
c116538.graph_c0	gi|512935803|ref|XP_004933363.1|	2.9785e-18	40/67(59.70)	85	PREDICTED: uncharacterized protein LOC101746823 [Bombyx mori]
c116546.graph_c0	gi|357603464|gb|EHJ63793.1|	8.47284e-23	40/67(59.70)	97	TPR repeat-containing protein [Danaus plexippus]
c116551.graph_c0	gi|198460535|ref|XP_002135964.1|	1.84008e-13	41/80(51.25)	70	GA28681 [Drosophila pseudoobscura pseudoobscura]
c116571.graph_c0	gi|512887344|ref|XP_004921908.1|	4.89652e-44	78/82(95.12)	160	PREDICTED: dynein beta chain, ciliary-like [Bombyx mori]
c116585.graph_c0	gi|357622605|gb|EHJ74031.1|	1.27341e-42	78/103(75.73)	153	hypothetical protein KGM_18622 [Danaus plexippus]
c116591.graph_c0	gi|357609770|gb|EHJ66655.1|	3.33026e-29	50/71(70.42)	117	putative MYC binding protein 2 [Danaus plexippus]
c116599.graph_c0	gi|357622677|gb|EHJ74103.1|	1.23571e-48	76/91(83.52)	167	NADH-ubiquinone oxidoreductase fe-s protein 2 [Danaus plexippus]
c116615.graph_c0	gi|512936947|ref|XP_004933644.1|	1.26503e-09	28/66(42.42)	60	PREDICTED: uncharacterized protein LOC101739849 [Bombyx mori]
c116616.graph_c0	gi|662219207|ref|XP_008483673.1|	6.8268e-15	52/153(33.99)	78	PREDICTED: uncharacterized protein LOC103520364, partial [Diaphorina citri]
c116638.graph_c0	gi|512899576|ref|XP_004924680.1|	1.89807e-24	52/78(66.67)	100	PREDICTED: O-glucosyltransferase rumi homolog [Bombyx mori]
c116640.graph_c0	gi|512932689|ref|XP_004932608.1|	4.07337e-57	120/123(97.56)	199	PREDICTED: LOW QUALITY PROTEIN: voltage-dependent T-type calcium channel subunit alpha-1G-like [Bombyx mori]
c116641.graph_c0	gi|328712518|ref|XP_003244832.1|	3.35841e-07	23/49(46.94)	54	PREDICTED: uncharacterized protein LOC100568867 [Acyrthosiphon pisum]
c116643.graph_c0	gi|641663846|ref|XP_008182795.1|	3.93409e-16	33/73(45.21)	76	PREDICTED: ATP-dependent DNA helicase PIF1-like [Acyrthosiphon pisum]
c116662.graph_c0	gi|512923073|ref|XP_004930263.1|	1.45227e-13	32/62(51.61)	68	PREDICTED: craniofacial development protein 2-like [Bombyx mori]
c116667.graph_c0	gi|512918318|ref|XP_004929104.1|	9.08512e-44	71/82(86.59)	159	PREDICTED: ATP-binding cassette sub-family A member 5-like [Bombyx mori]
c116696.graph_c0	gi|357602494|gb|EHJ63419.1|	1.01966e-44	74/81(91.36)	158	hypothetical protein KGM_12425 [Danaus plexippus]
c116701.graph_c0	gi|512908355|ref|XP_004926661.1|	8.4226e-44	82/139(58.99)	161	PREDICTED: uncharacterized protein LOC101738302 [Bombyx mori]
c116721.graph_c0	gi|645013173|ref|XP_008216631.1|	1.8718e-28	48/71(67.61)	114	PREDICTED: chaoptin isoform X3 [Nasonia vitripennis]
c116726.graph_c0	gi|512921842|ref|XP_004929973.1|	4.09086e-34	61/68(89.71)	131	PREDICTED: LOW QUALITY PROTEIN: dynein heavy chain 6, axonemal-like [Bombyx mori]
c116740.graph_c0	gi|357625897|gb|EHJ76185.1|	7.80347e-08	29/47(61.70)	56	putative HEAT repeat containing 6 [Danaus plexippus]
c116743.graph_c0	gi|642919499|ref|XP_008191897.1|	4.10216e-10	34/105(32.38)	62	PREDICTED: uncharacterized protein LOC103312616 [Tribolium castaneum]
c116746.graph_c0	gi|357614670|gb|EHJ69208.1|	1.10604e-13	28/57(49.12)	69	hypothetical protein KGM_11626 [Danaus plexippus]
c116752.graph_c0	gi|512934238|ref|XP_004932986.1|	5.45911e-57	97/105(92.38)	197	PREDICTED: uncharacterized protein LOC101739096 [Bombyx mori]
c116777.graph_c0	gi|357618750|gb|EHJ71615.1|	1.95472e-23	43/67(64.18)	99	hypothetical protein KGM_12367 [Danaus plexippus]
c11678.graph_c0	gi|357621647|gb|EHJ73416.1|	1.7923e-09	28/55(50.91)	63	putative pol-like protein [Danaus plexippus]
c116801.graph_c0	gi|156387960|ref|XP_001634470.1|	4.32952e-23	45/66(68.18)	93	predicted protein [Nematostella vectensis]
c116816.graph_c0	gi|389614539|dbj|BAM20315.1|	6.39292e-30	53/72(73.61)	115	alpha actinin, partial [Papilio polytes]
c116826.graph_c0	gi|512889652|ref|XP_004922336.1|	6.34384e-38	64/72(88.89)	139	PREDICTED: leishmanolysin-like peptidase-like [Bombyx mori]
c116840.graph_c0	gi|74835158|dbj|BAE44464.1|	2.4483e-06	27/57(47.37)	50	non-LTR retrotransposon CATS [Bombyx mori]
c116859.graph_c0	gi|662224377|ref|XP_008486526.1|	1.10182e-06	24/67(35.82)	50	PREDICTED: uncharacterized protein LOC103523243 [Diaphorina citri]
c116863.graph_c0	gi|57506562|dbj|BAD86652.1|	1.40792e-09	31/54(57.41)	58	reverse transcriptase [Bombyx mori]
c116872.graph_c0	gi|357611447|gb|EHJ67493.1|	5.06442e-11	33/70(47.14)	64	putative zinc finger protein 91 [Danaus plexippus]
c116877.graph_c0	gi|357618716|gb|EHJ71594.1|	5.01451e-10	28/35(80.00)	60	hypothetical protein KGM_00875 [Danaus plexippus]
c116878.graph_c0	gi|665790027|ref|XP_008560682.1|	2.78066e-65	95/132(71.97)	216	PREDICTED: venom carboxylesterase-6-like [Microplitis demolitor]
c11692.graph_c0	gi|357621158|gb|EHJ73090.1|	3.29384e-73	120/145(82.76)	248	putative 1-beta dynein [Danaus plexippus]
c116942.graph_c0	gi|512922386|ref|XP_004930107.1|	1.19366e-21	42/70(60.00)	91	PREDICTED: outer dense fiber protein 3-B-like [Bombyx mori]
c116962.graph_c0	gi|12597222|dbj|BAB21515.1|	7.67206e-39	68/137(49.64)	144	TRASDJ [Saturnia japonica]
c116966.graph_c0	gi|357631693|gb|EHJ79162.1|	1.44823e-31	55/85(64.71)	122	hypothetical protein KGM_15603 [Danaus plexippus]
c116967.graph_c0	gi|512888528|ref|XP_004922100.1|	1.72244e-37	62/88(70.45)	132	PREDICTED: uncharacterized protein LOC101741335 [Bombyx mori]
c116971.graph_c0	gi|512928852|ref|XP_004931681.1|	1.06995e-10	28/31(90.32)	63	PREDICTED: zinc finger protein 287-like [Bombyx mori]
c117.graph_c0	gi|675887444|ref|XP_009029224.1|	6.29154e-20	53/128(41.41)	92	hypothetical protein HELRODRAFT_165085 [Helobdella robusta]
c117013.graph_c0	gi|512893362|ref|XP_004923162.1|	1.99777e-06	26/67(38.81)	50	PREDICTED: spherulin-2A-like [Bombyx mori]
c117037.graph_c0	gi|290563390|ref|NP_001166647.1|	6.31175e-07	28/54(51.85)	49	cuticular protein RR-2 motif 121 precursor [Bombyx mori]
c117048.graph_c0	gi|34099638|gb|AAQ57129.1|	4.22122e-07	18/40(45.00)	44	endonuclease and reverse transcriptase-like protein [Bombyx mori]
c11706.graph_c0	gi|12597228|dbj|BAB21518.1|	8.92938e-13	39/75(52.00)	69	TRASSc9 [Samia cynthia]
c117068.graph_c0	gi|195127696|ref|XP_002008304.1|	6.45605e-42	65/67(97.01)	147	GI11887 [Drosophila mojavensis]
c117072.graph_c0	gi|512918145|ref|XP_004929060.1|	1.26497e-09	31/63(49.21)	60	PREDICTED: uncharacterized protein LOC101738488 [Bombyx mori]
c117096.graph_c0	gi|512917113|ref|XP_004928807.1|	7.84442e-31	62/84(73.81)	117	PREDICTED: uncharacterized protein LOC101742505 [Bombyx mori]
c117098.graph_c0	gi|641667648|ref|XP_008184164.1|	9.08588e-16	38/74(51.35)	77	PREDICTED: uncharacterized protein LOC103309728, partial [Acyrthosiphon pisum]
c117100.graph_c0	gi|357613001|gb|EHJ68266.1|	9.79578e-31	56/75(74.67)	121	hypothetical protein KGM_08973 [Danaus plexippus]
c117105.graph_c0	gi|512933725|ref|XP_004932862.1|	1.7512e-17	40/70(57.14)	83	PREDICTED: uncharacterized protein LOC101741548 [Bombyx mori]
c117123.graph_c0	gi|498971759|ref|XP_004527143.1|	1.65619e-11	38/63(60.32)	65	PREDICTED: LOW QUALITY PROTEIN: E3 ubiquitin-protein ligase UBR3-like [Ceratitis capitata]
c117137.graph_c0	gi|405953103|gb|EKC20825.1|	9.61448e-09	23/65(35.38)	55	hypothetical protein CGI_10005299 [Crassostrea gigas]
c117157.graph_c0	gi|357614377|gb|EHJ69044.1|	3.34781e-41	69/84(82.14)	152	cadherin-like protein [Danaus plexippus]
c117164.graph_c0	gi|374082034|gb|AEY81221.1|	9.56962e-20	44/45(97.78)	91	plasma membrane calcium ATPase [Spodoptera littoralis]
c117175.graph_c0	gi|512891177|ref|XP_004922639.1|	1.8967e-36	56/74(75.68)	120	PREDICTED: glucose dehydrogenase [acceptor-like Bombyx mori]
c117181.graph_c0	gi|512920038|ref|XP_004929532.1|	1.38504e-42	65/70(92.86)	155	PREDICTED: LOW QUALITY PROTEIN: dynein heavy chain 2, axonemal-like [Bombyx mori]
c117186.graph_c0	gi|512910125|ref|XP_004927091.1|	3.20488e-12	31/60(51.67)	65	PREDICTED: uncharacterized protein LOC101742058 [Bombyx mori]
c117208.graph_c0	gi|512923258|ref|XP_004930310.1|	2.79525e-11	31/78(39.74)	62	PREDICTED: histone-lysine N-methyltransferase SETMAR-like [Bombyx mori]
c117211.graph_c0	gi|357630381|gb|EHJ78542.1|	1.51566e-11	31/31(100.00)	66	discs large 1, isoform L [Danaus plexippus]
c11722.graph_c0	gi|512916470|ref|XP_004928648.1|	1.35083e-18	41/51(80.39)	86	PREDICTED: uncharacterized protein LOC101743688 [Bombyx mori]
c117230.graph_c0	gi|357613580|gb|EHJ68598.1|	5.20211e-37	56/87(64.37)	135	hypothetical protein KGM_01365 [Danaus plexippus]
c117231.graph_c0	gi|449674526|ref|XP_004208204.1|	3.43403e-18	38/89(42.70)	82	PREDICTED: uncharacterized protein LOC101240517 [Hydra vulgaris]
c117238.graph_c0	gi|512933725|ref|XP_004932862.1|	3.90677e-22	46/79(58.23)	97	PREDICTED: uncharacterized protein LOC101741548 [Bombyx mori]
c117241.graph_c0	gi|357619983|gb|EHJ72336.1|	1.46554e-07	45/61(73.77)	53	neuroligin 5 [Danaus plexippus]
c117252.graph_c0	gi|357626383|gb|EHJ76490.1|	8.00573e-57	106/118(89.83)	198	neverland [Danaus plexippus]
c117262.graph_c0	gi|148298701|ref|NP_001091746.1|	6.29189e-21	38/51(74.51)	89	uncharacterized protein LOC767623 [Bombyx mori]
c11727.graph_c0	gi|357616645|gb|EHJ70302.1|	9.24888e-27	47/67(70.15)	103	hypothetical protein KGM_17475 [Danaus plexippus]
c117286.graph_c0	gi|512939983|ref|XP_004934363.1|	3.49814e-13	30/48(62.50)	67	PREDICTED: uncharacterized protein LOC101741894 [Bombyx mori]
c117289.graph_c0	gi|749748703|ref|XP_011136537.1|	6.82716e-21	40/66(60.61)	92	PREDICTED: uncharacterized protein LOC105181464 [Harpegnathos saltator]
c117312.graph_c0	gi|357624905|gb|EHJ75504.1|	7.86725e-12	38/54(70.37)	67	hypothetical protein KGM_22425 [Danaus plexippus]
c117322.graph_c0	gi|512911736|ref|XP_004927485.1|	8.59939e-47	77/113(68.14)	161	PREDICTED: uncharacterized protein LOC101740595 [Bombyx mori]
c117344.graph_c0	gi|482660320|gb|AGK25051.1|	2.95079e-16	28/62(45.16)	66	transposase [Chilo suppressalis]
c117351.graph_c0	gi|512921020|ref|XP_004929779.1|	8.33278e-38	67/68(98.53)	141	PREDICTED: protein unc-13 homolog A-like [Bombyx mori]
c117365.graph_c0	gi|357610001|gb|EHJ66782.1|	2.14528e-35	62/66(93.94)	130	hypothetical protein KGM_19443 [Danaus plexippus]
c11738.graph_c0	gi|512925329|ref|XP_004930812.1|	1.91968e-12	29/49(59.18)	68	PREDICTED: uncharacterized protein LOC101747137 [Bombyx mori]
c117391.graph_c0	gi|357615241|gb|EHJ69546.1|	1.07742e-06	26/57(45.61)	51	hypothetical protein KGM_05403 [Danaus plexippus]
c117425.graph_c0	gi|512918129|ref|XP_004929056.1|	2.09674e-21	39/71(54.93)	91	PREDICTED: trypsin, alkaline A-like, partial [Bombyx mori]
c117435.graph_c0	gi|512904939|ref|XP_004925821.1|	2.01994e-29	63/88(71.59)	111	PREDICTED: uncharacterized protein LOC101737947 [Bombyx mori]
c117450.graph_c0	gi|512930410|ref|XP_004932061.1|	8.81965e-57	96/106(90.57)	198	PREDICTED: protocadherin-like wing polarity protein stan-like [Bombyx mori]
c117454.graph_c0	gi|512909895|ref|XP_004927033.1|	4.80611e-18	35/69(50.72)	81	PREDICTED: uncharacterized protein LOC101744408 [Bombyx mori]
c117458.graph_c0	gi|512893493|ref|XP_004923195.1|	1.14239e-26	57/87(65.52)	107	PREDICTED: uncharacterized protein LOC101735860 [Bombyx mori]
c117459.graph_c0	gi|390351191|ref|XP_003727599.1|	5.65058e-34	62/120(51.67)	129	PREDICTED: uncharacterized protein K02A2.6-like [Strongylocentrotus purpuratus]
c117467.graph_c0	gi|357625038|gb|EHJ75592.1|	1.41048e-31	56/68(82.35)	120	hypothetical protein KGM_15134 [Danaus plexippus]
c117468.graph_c0	gi|449684382|ref|XP_002169686.2|	4.421e-10	41/124(33.06)	63	PREDICTED: uncharacterized protein LOC100202128 [Hydra vulgaris]
c117469.graph_c0	gi|357616383|gb|EHJ70163.1|	3.54585e-24	61/123(49.59)	105	hypothetical protein KGM_04123 [Danaus plexippus]
c117477.graph_c0	gi|512899809|ref|XP_004924738.1|	3.36233e-28	47/58(81.03)	112	PREDICTED: poly[ADP-ribose] glycohydrolase-like [Bombyx mori]
c11748.graph_c0	gi|357610240|gb|EHJ66888.1|	4.5605e-28	60/117(51.28)	112	non-LTR retrotransposon CATS [Danaus plexippus]
c117499.graph_c0	gi|350423097|ref|XP_003493384.1|	1.77262e-23	37/55(67.27)	86	PREDICTED: hypothetical protein LOC100742402 [Bombus impatiens]
c11751.graph_c0	gi|357623583|gb|EHJ74673.1|	1.26269e-06	23/35(65.71)	51	hypothetical protein KGM_04529 [Danaus plexippus]
c117546.graph_c0	gi|443722831|gb|ELU11533.1|	8.70422e-12	29/58(50.00)	66	hypothetical protein CAPTEDRAFT_215343 [Capitella teleta]
c117547.graph_c0	gi|512902192|ref|XP_004925315.1|	9.03386e-35	56/72(77.78)	122	PREDICTED: coiled-coil domain-containing protein 103-like [Bombyx mori]
c117557.graph_c0	gi|357627321|gb|EHJ77057.1|	1.59536e-65	109/132(82.58)	224	putative PHD finger protein [Danaus plexippus]
c117567.graph_c0	gi|512887275|ref|XP_004921896.1|	9.91096e-30	54/70(77.14)	118	PREDICTED: neurogenic locus notch homolog protein 3-like [Bombyx mori]
c117570.graph_c0	gi|512917289|ref|XP_004928851.1|	1.65669e-18	46/76(60.53)	85	PREDICTED: luciferin 4-monooxygenase-like [Bombyx mori]
c117593.graph_c0	gi|512937192|ref|XP_004933707.1|	8.03483e-20	55/70(78.57)	87	PREDICTED: clusterin-associated protein 1-like [Bombyx mori]
c117605.graph_c0	gi|675369791|gb|KFM62693.1|	3.31353e-26	49/77(63.64)	105	hypothetical protein X975_19850, partial [Stegodyphus mimosarum]
c117625.graph_c0	gi|449662415|ref|XP_002165185.2|	1.18706e-23	44/78(56.41)	98	PREDICTED: uncharacterized protein LOC100211789 [Hydra vulgaris]
c117629.graph_c0	gi|512902665|ref|XP_004925430.1|	9.716e-48	86/108(79.63)	166	PREDICTED: intraflagellar transport protein 57 homolog [Bombyx mori]
c117656.graph_c0	gi|608789097|gb|AHW57352.1|	4.57555e-22	39/46(84.78)	96	CYP301B1, partial [Chilo suppressalis]
c117657.graph_c0	gi|512911343|ref|XP_004927388.1|	4.19176e-09	23/48(47.92)	55	PREDICTED: uncharacterized protein LOC101736890 [Bombyx mori]
c11767.graph_c0	gi|512901551|ref|XP_004925162.1|	1.59976e-45	82/125(65.60)	163	PREDICTED: protein MAATS1-like [Bombyx mori]
c117673.graph_c0	gi|512922056|ref|XP_004930026.1|	4.04962e-32	66/153(43.14)	130	PREDICTED: ankyrin repeat and MYND domain-containing protein 1-like [Bombyx mori]
c117686.graph_c0	gi|641652088|ref|XP_008178248.1|	6.1647e-06	14/24(58.33)	37	PREDICTED: uncharacterized protein LOC103307755 [Acyrthosiphon pisum]
c117705.graph_c0	gi|746872544|ref|XP_011067541.1|	2.36928e-40	66/79(83.54)	142	PREDICTED: uncharacterized protein LOC105154016 isoform X3 [Acromyrmex echinatior]
c117708.graph_c0	gi|357610992|gb|EHJ67258.1|	5.4166e-07	25/57(43.86)	52	hypothetical protein KGM_16001 [Danaus plexippus]
c117725.graph_c0	gi|357631346|gb|EHJ78902.1|	4.91587e-06	16/29(55.17)	46	hypothetical protein KGM_08419 [Danaus plexippus]
c117736.graph_c0	gi|512912259|ref|XP_004927611.1|	2.84508e-10	45/113(39.82)	61	PREDICTED: uncharacterized protein LOC101738666 [Bombyx mori]
c117747.graph_c0	gi|357624157|gb|EHJ75036.1|	7.48999e-29	60/78(76.92)	115	hypothetical protein KGM_19165 [Danaus plexippus]
c117761.graph_c0	gi|270017072|gb|EFA13518.1|	2.09231e-11	31/67(46.27)	65	hypothetical protein TcasGA2_TC001491 [Tribolium castaneum]
c117765.graph_c0	gi|357612617|gb|EHJ68087.1|	1.16599e-12	30/47(63.83)	71	hypothetical protein KGM_22579 [Danaus plexippus]
c117771.graph_c0	gi|343481903|gb|AEM44817.1|	2.22978e-07	24/56(42.86)	53	unknown [Pectinophora gossypiella]
c117788.graph_c0	gi|332026113|gb|EGI66261.1|	1.61835e-11	26/43(60.47)	56	hypothetical protein G5I_05224 [Acromyrmex echinatior]
c11779.graph_c0	gi|357614591|gb|EHJ69162.1|	9.3915e-10	37/68(54.41)	61	hypothetical protein KGM_14226 [Danaus plexippus]
c117793.graph_c0	gi|270005301|gb|EFA01749.1|	4.76932e-07	28/48(58.33)	52	hypothetical protein TcasGA2_TC007347 [Tribolium castaneum]
c1178.graph_c0	gi|449670437|ref|XP_004207265.1|	9.96933e-11	26/59(44.07)	57	PREDICTED: RNA-directed DNA polymerase from mobile element jockey-like [Hydra vulgaris]
c117808.graph_c0	gi|641650528|ref|XP_008189764.1|	7.11748e-15	27/50(54.00)	72	PREDICTED: uncharacterized protein LOC103311812 [Acyrthosiphon pisum]
c117835.graph_c0	gi|512895855|ref|XP_004923772.1|	9.88187e-18	61/91(67.03)	84	PREDICTED: muscle M-line assembly protein unc-89-like [Bombyx mori]
c117845.graph_c0	gi|2494933|sp|Q25190.1|5HTR_HELVI	6.44012e-52	89/110(80.91)	177	RecName: Full=5-hydroxytryptamine receptor; Short=5-HT receptor; AltName: Full=Serotonin receptor [Heliothis virescens]
c117851.graph_c0	gi|662221021|ref|XP_008484679.1|	1.36406e-25	50/108(46.30)	107	PREDICTED: uncharacterized protein LOC103521349, partial [Diaphorina citri]
c117864.graph_c0	gi|512911740|ref|XP_004927486.1|	3.39179e-21	44/87(50.57)	94	PREDICTED: uncharacterized protein LOC101740735 [Bombyx mori]
c117867.graph_c0	gi|170051381|ref|XP_001861736.1|	8.29931e-08	17/34(50.00)	39	conserved hypothetical protein [Culex quinquefasciatus]
c117893.graph_c0	gi|607354855|gb|EZA49466.1|	3.01174e-08	26/47(55.32)	55	hypothetical protein X777_12329 [Cerapachys biroi]
c117894.graph_c0	gi|357613039|gb|EHJ68281.1|	9.86046e-15	42/71(59.15)	74	hypothetical protein KGM_05212 [Danaus plexippus]
c117897.graph_c0	gi|607354264|gb|EZA48922.1|	2.2208e-08	23/42(54.76)	55	hypothetical protein X777_12973, partial [Cerapachys biroi]
c117905.graph_c0	gi|470406204|ref|XP_004335928.1|	3.18196e-06	34/49(69.39)	47	ribosomal protein s30 protein [Acanthamoeba castellanii str. Neff]
c117911.graph_c0	gi|357628577|gb|EHJ77860.1|	1.05158e-95	144/149(96.64)	303	hypothetical protein KGM_05957 [Danaus plexippus]
c117917.graph_c0	gi|512932273|ref|XP_004932505.1|	3.2945e-07	27/55(49.09)	51	PREDICTED: tropomyosin-2-like [Bombyx mori]
c11792.graph_c0	gi|512932689|ref|XP_004932608.1|	5.0094e-36	82/97(84.54)	138	PREDICTED: LOW QUALITY PROTEIN: voltage-dependent T-type calcium channel subunit alpha-1G-like [Bombyx mori]
c117921.graph_c0	gi|585693976|ref|XP_006821729.1|	9.30622e-12	28/53(52.83)	62	PREDICTED: uncharacterized protein LOC100378135 [Saccoglossus kowalevskii]
c117929.graph_c0	gi|357619885|gb|EHJ72285.1|	2.14008e-06	24/69(34.78)	48	hypothetical protein KGM_16122 [Danaus plexippus]
c117931.graph_c0	gi|307185968|gb|EFN71769.1|	1.02777e-42	59/94(62.77)	143	Uncharacterized protein F44E2.2 [Camponotus floridanus]
c117941.graph_c0	gi|675892574|ref|XP_009031789.1|	2.34825e-10	40/114(35.09)	63	hypothetical protein HELRODRAFT_182815 [Helobdella robusta]
c117945.graph_c0	gi|512901601|ref|XP_004925175.1|	1.43193e-74	112/115(97.39)	236	PREDICTED: 5-hydroxytryptamine receptor-like [Bombyx mori]
c117969.graph_c0	gi|669092214|gb|AII00979.1|	4.77282e-54	81/128(63.28)	176	odorant binding protein [Dendrolimus houi]
c117985.graph_c0	gi|607359799|gb|EZA54152.1|	2.37584e-29	52/72(72.22)	115	hypothetical protein X777_06002 [Cerapachys biroi]
c118004.graph_c0	gi|357617478|gb|EHJ70816.1|	5.3948e-11	38/62(61.29)	64	hypothetical protein KGM_11204 [Danaus plexippus]
c118016.graph_c0	gi|662220732|ref|XP_008484518.1|	8.07723e-12	37/83(44.58)	67	PREDICTED: uncharacterized protein LOC103521189 [Diaphorina citri]
c118042.graph_c0	gi|197209906|ref|NP_001127717.1|	1.82587e-18	49/77(63.64)	86	neuropeptide receptor A19 [Bombyx mori]
c118050.graph_c0	gi|512926315|ref|XP_004931055.1|	5.34688e-36	78/79(98.73)	137	PREDICTED: dynein heavy chain 7, axonemal-like [Bombyx mori]
c118066.graph_c0	gi|357603406|gb|EHJ63749.1|	3.23203e-28	65/126(51.59)	113	hypothetical protein KGM_18069 [Danaus plexippus]
c118069.graph_c0	gi|512931300|ref|XP_004932268.1|	5.94343e-25	44/68(64.71)	100	PREDICTED: uncharacterized protein LOC101743902 [Bombyx mori]
c118095.graph_c0	gi|443708649|gb|ELU03694.1|	7.12112e-11	37/69(53.62)	63	hypothetical protein CAPTEDRAFT_206368 [Capitella teleta]
c118107.graph_c0	gi|3859938|gb|AAC72919.1|	4.59215e-07	21/34(61.76)	52	reverse transcriptase [Lymantria dispar]
c118111.graph_c0	gi|512907990|ref|XP_004926572.1|	8.79638e-21	49/108(45.37)	92	PREDICTED: uncharacterized protein LOC101735873 [Bombyx mori]
c118123.graph_c0	gi|189181682|ref|NP_001121192.1|	2.31393e-18	38/68(55.88)	84	cytochrome P450 CYP339A1 [Bombyx mori]
c118133.graph_c0	gi|512936763|ref|XP_004933598.1|	2.29893e-27	51/76(67.11)	111	PREDICTED: pikachurin-like [Bombyx mori]
c118137.graph_c0	gi|50344490|emb|CAH04331.1|	8.11955e-45	70/73(95.89)	148	S14e ribosomal protein [Curculio glandium]
c118147.graph_c0	gi|357613039|gb|EHJ68281.1|	4.17955e-55	90/108(83.33)	188	hypothetical protein KGM_05212 [Danaus plexippus]
c118159.graph_c0	gi|512936818|ref|XP_004933612.1|	9.61349e-12	26/58(44.83)	52	PREDICTED: uncharacterized protein LOC101743431 [Bombyx mori]
c118186.graph_c0	gi|290560911|ref|NP_001166679.1|	2.87903e-24	45/51(88.24)	96	cuticular protein RR-2 motif 82 precursor [Bombyx mori]
c118205.graph_c0	gi|357622898|gb|EHJ74258.1|	3.68793e-74	129/161(80.12)	251	putative hydrocephalus inducing [Danaus plexippus]
c118213.graph_c0	gi|512896570|ref|XP_004923942.1|	6.89364e-14	43/73(58.90)	70	PREDICTED: uncharacterized protein LOC101739724 [Bombyx mori]
c118214.graph_c0	gi|357626478|gb|EHJ76554.1|	2.44537e-13	27/43(62.79)	67	hypothetical protein KGM_11759 [Danaus plexippus]
c118226.graph_c0	gi|318087554|gb|ADV40367.1|	3.90806e-38	60/109(55.05)	135	putative polyprotein [Latrodectus hesperus]
c118236.graph_c0	gi|389609197|dbj|BAM18210.1|	2.00809e-19	42/61(68.85)	86	cuticular protein PxutCPH22 [Papilio xuthus]
c11825.graph_c0	gi|512902654|ref|XP_004925428.1|	3.56136e-27	55/140(39.29)	112	PREDICTED: uncharacterized protein LOC101743675 [Bombyx mori]
c118250.graph_c0	gi|512908669|ref|XP_004926738.1|	1.20171e-13	33/67(49.25)	71	PREDICTED: PR domain zinc finger protein 15-like [Bombyx mori]
c118251.graph_c0	gi|357612617|gb|EHJ68087.1|	3.86389e-06	40/110(36.36)	50	hypothetical protein KGM_22579 [Danaus plexippus]
c118259.graph_c0	gi|357615914|gb|EHJ69899.1|	8.06937e-10	33/54(61.11)	60	disco-related protein [Danaus plexippus]
c118269.graph_c0	gi|357615787|gb|EHJ69830.1|	1.44955e-12	36/79(45.57)	69	hypothetical protein KGM_04057 [Danaus plexippus]
c118289.graph_c0	gi|512909895|ref|XP_004927033.1|	2.8825e-21	41/86(47.67)	91	PREDICTED: uncharacterized protein LOC101744408 [Bombyx mori]
c118298.graph_c0	gi|641650328|ref|XP_008189178.1|	4.23743e-20	37/73(50.68)	84	PREDICTED: uncharacterized protein LOC103311361 [Acyrthosiphon pisum]
c118300.graph_c0	gi|357622994|gb|EHJ74324.1|	2.74269e-89	134/153(87.58)	294	putative dynein, axonemal, heavy polypeptide 1 [Danaus plexippus]
c118328.graph_c0	gi|512939300|ref|XP_004934207.1|	9.10306e-08	31/68(45.59)	53	PREDICTED: uncharacterized protein LOC101745893, partial [Bombyx mori]
c118329.graph_c0	gi|512920972|ref|XP_004929767.1|	2.38911e-35	60/79(75.95)	134	PREDICTED: A disintegrin and metalloproteinase with thrombospondin motifs 7-like [Bombyx mori]
c118337.graph_c0	gi|357625710|gb|EHJ76060.1|	9.32734e-14	32/47(68.09)	71	hypothetical protein KGM_12163 [Danaus plexippus]
c118342.graph_c0	gi|512914165|ref|XP_004928074.1|	6.73312e-41	66/104(63.46)	152	PREDICTED: cytoplasmic dynein 2 heavy chain 1-like [Bombyx mori]
c118344.graph_c0	gi|389611534|dbj|BAM19372.1|	3.94936e-24	52/68(76.47)	100	similar to CG13847 [Papilio xuthus]
c118346.graph_c0	gi|645026193|ref|XP_008204493.1|	3.55631e-28	46/92(50.00)	113	PREDICTED: uncharacterized protein LOC103315783 [Nasonia vitripennis]
c118356.graph_c0	gi|512911024|ref|XP_004927314.1|	2.96231e-06	20/30(66.67)	43	PREDICTED: uncharacterized protein LOC101746849 [Bombyx mori]
c118385.graph_c0	gi|357620077|gb|EHJ72397.1|	9.15678e-46	73/85(85.88)	156	hypothetical protein KGM_00064 [Danaus plexippus]
c118387.graph_c0	gi|512911138|ref|XP_004927341.1|	2.41878e-06	29/57(50.88)	49	PREDICTED: uncharacterized protein LOC101740008 [Bombyx mori]
c118396.graph_c0	gi|512906825|ref|XP_004926290.1|	6.55729e-07	35/79(44.30)	50	PREDICTED: synaptonemal complex protein 1-like [Bombyx mori]
c1184.graph_c0	gi|585676390|ref|XP_006818949.1|	2.85021e-30	54/103(52.43)	114	PREDICTED: uncharacterized protein K02A2.6-like [Saccoglossus kowalevskii]
c118402.graph_c0	gi|290560907|ref|NP_001166670.1|	5.47618e-23	43/67(64.18)	95	cuticular protein RR-2 motif 94 precursor [Bombyx mori]
c118412.graph_c0	gi|357625578|gb|EHJ75977.1|	1.91777e-36	64/67(95.52)	134	armc4 [Danaus plexippus]
c118420.graph_c0	gi|7768792|dbj|BAA95569.1|	1.55313e-11	29/53(54.72)	65	RNase H and integrase-like protein [Bombyx mori]
c118421.graph_c0	gi|512924697|ref|XP_004930658.1|	4.64149e-35	60/106(56.60)	135	PREDICTED: uncharacterized protein LOC101743370 [Bombyx mori]
c118455.graph_c0	gi|662221953|ref|XP_008485197.1|	2.96176e-13	38/84(45.24)	69	PREDICTED: uncharacterized protein LOC103521868, partial [Diaphorina citri]
c118469.graph_c0	gi|322781767|gb|EFZ10276.1|	9.92342e-06	21/38(55.26)	47	hypothetical protein SINV_14659 [Solenopsis invicta]
c118494.graph_c0	gi|449682490|ref|XP_004210094.1|	6.21665e-22	44/69(63.77)	92	PREDICTED: uncharacterized protein LOC101237627 [Hydra vulgaris]
c118505.graph_c0	gi|260824277|ref|XP_002607094.1|	6.76294e-24	40/67(59.70)	96	hypothetical protein BRAFLDRAFT_68113 [Branchiostoma floridae]
c118510.graph_c0	gi|350536295|ref|NP_001233217.1|	5.05857e-28	55/103(53.40)	111	gustatory receptor 68 [Bombyx mori]
c118534.graph_c0	gi|512905494|ref|XP_004925958.1|	4.05754e-06	24/35(68.57)	50	PREDICTED: glutenin, high molecular weight subunit DX5-like [Bombyx mori]
c118587.graph_c0	gi|512936737|ref|XP_004933591.1|	7.52614e-15	37/73(50.68)	75	PREDICTED: ADAMTS-like protein 3-like [Bombyx mori]
c118598.graph_c0	gi|478258434|gb|ENN78526.1|	2.4747e-28	53/88(60.23)	111	hypothetical protein YQE_05006, partial [Dendroctonus ponderosae]
c118613.graph_c0	gi|357606523|gb|EHJ65100.1|	1.77807e-23	43/54(79.63)	97	hypothetical protein KGM_06958 [Danaus plexippus]
c118617.graph_c0	gi|512895796|ref|XP_004923757.1|	3.37013e-31	57/68(83.82)	121	PREDICTED: protein lines-like [Bombyx mori]
c118619.graph_c0	gi|512906821|ref|XP_004926289.1|	6.2135e-31	55/71(77.46)	120	PREDICTED: DNA ligase 1-like [Bombyx mori]
c118625.graph_c0	gi|607363773|gb|EZA58002.1|	1.01912e-14	30/52(57.69)	57	hypothetical protein X777_02010 [Cerapachys biroi]
c11864.graph_c0	gi|646721889|gb|KDR23072.1|	2.06021e-06	21/28(75.00)	50	Protein msta, isoform A [Zootermopsis nevadensis]
c118657.graph_c0	gi|380026617|ref|XP_003697043.1|	4.16261e-06	22/26(84.62)	50	PREDICTED: LOW QUALITY PROTEIN: zinc finger MYM-type protein 4-like [Apis florea]
c118680.graph_c0	gi|498989566|ref|XP_004531641.1|	6.25013e-11	33/69(47.83)	62	PREDICTED: neuropeptides capa receptor-like [Ceratitis capitata]
c118682.graph_c0	gi|751465972|ref|XP_011187997.1|	3.482e-10	40/57(70.18)	58	PREDICTED: uncharacterized protein LOC105215667 [Bactrocera cucurbitae]
c118716.graph_c0	gi|512908232|ref|XP_004926631.1|	1.07525e-27	68/71(95.77)	110	PREDICTED: LOW QUALITY PROTEIN: potassium voltage-gated channel protein Shal-like [Bombyx mori]
c118760.graph_c0	gi|321475243|gb|EFX86206.1|	8.39498e-22	42/46(91.30)	91	hypothetical protein DAPPUDRAFT_92223 [Daphnia pulex]
c118771.graph_c0	gi|357623004|gb|EHJ74329.1|	1.39139e-48	83/91(91.21)	175	hypothetical protein KGM_08371 [Danaus plexippus]
c118778.graph_c0	gi|390359253|ref|XP_003729436.1|	1.5941e-06	26/89(29.21)	51	PREDICTED: aspartyl aminopeptidase-like [Strongylocentrotus purpuratus]
c118787.graph_c0	gi|641664550|ref|XP_008183050.1|	1.23923e-10	32/72(44.44)	63	PREDICTED: uncharacterized protein LOC103309431 [Acyrthosiphon pisum]
c118790.graph_c0	gi|12597214|dbj|BAB21511.1|	4.72011e-17	37/79(46.84)	73	TRAS3 [Bombyx mori]
c118797.graph_c0	gi|512898371|ref|XP_004924383.1|	1.26138e-32	59/79(74.68)	124	PREDICTED: uncharacterized protein LOC101746839 [Bombyx mori]
c118822.graph_c0	gi|217416227|tpg|DAA06395.1|	1.96115e-14	48/77(62.34)	73	TPA: TPA_inf: gustatory receptor 63 [Bombyx mori]
c118823.graph_c0	gi|197209928|ref|NP_001127728.1|	1.53546e-43	71/120(59.17)	154	melatonin receptor-like [Bombyx mori]
c118839.graph_c0	gi|675379021|gb|KFM71923.1|	8.53155e-08	31/54(57.41)	54	THAP domain-containing protein 9, partial [Stegodyphus mimosarum]
c118844.graph_c0	gi|512887399|ref|XP_004921918.1|	3.33859e-12	31/66(46.97)	65	PREDICTED: uncharacterized protein PFB0145c-like [Bombyx mori]
c118846.graph_c0	gi|357617674|gb|EHJ70920.1|	5.25615e-28	53/84(63.10)	103	hypothetical protein KGM_02221 [Danaus plexippus]
c118879.graph_c0	gi|751235653|ref|XP_011171617.1|	2.36049e-27	52/83(62.65)	110	PREDICTED: piggyBac transposable element-derived protein 4-like [Solenopsis invicta]
c118881.graph_c0	gi|751205107|ref|XP_011176125.1|	1.49752e-21	38/60(63.33)	91	PREDICTED: heat shock factor protein-like [Solenopsis invicta]
c118886.graph_c0	gi|357629888|gb|EHJ78393.1|	3.81034e-15	41/66(62.12)	73	hypothetical protein KGM_06715 [Danaus plexippus]
c118895.graph_c0	gi|642940490|ref|XP_008198340.1|	8.03747e-08	35/90(38.89)	53	PREDICTED: uncharacterized protein LOC103314338 [Tribolium castaneum]
c118903.graph_c0	gi|357623052|gb|EHJ74356.1|	1.98319e-15	39/56(69.64)	77	hypothetical protein KGM_02261 [Danaus plexippus]
c118905.graph_c0	gi|512906581|ref|XP_004926232.1|	4.53413e-51	83/90(92.22)	176	PREDICTED: protein prickle-like [Bombyx mori]
c118936.graph_c0	gi|751214966|ref|XP_011160368.1|	1.74918e-17	32/67(47.76)	81	PREDICTED: lysosomal protein NCU-G1-like [Solenopsis invicta]
c118939.graph_c0	gi|290560752|ref|NP_001166681.1|	1.08866e-32	55/59(93.22)	124	cuticular protein RR-2 motif 79 precursor [Bombyx mori]
c118940.graph_c0	gi|357612048|gb|EHJ67778.1|	7.7225e-44	72/78(92.31)	147	putative T28D6.7 [Danaus plexippus]
c118941.graph_c0	gi|298204361|gb|ADI61829.1|	1.51529e-77	126/177(71.19)	258	endonuclease-reverse transcriptase [Bombyx mori]
c118959.graph_c0	gi|512891275|ref|XP_004922654.1|	1.2301e-37	65/69(94.20)	137	PREDICTED: tektin-1-like [Bombyx mori]
c118991.graph_c0	gi|307209564|gb|EFN86480.1|	4.22817e-19	49/110(44.55)	83	THAP domain-containing protein 9 [Harpegnathos saltator]
c119008.graph_c0	gi|512890946|ref|XP_004922600.1|	4.21465e-19	44/89(49.44)	85	PREDICTED: hypodermin-A-like [Bombyx mori]
c119029.graph_c0	gi|357621939|gb|EHJ73586.1|	1.28255e-41	66/71(92.96)	147	hypothetical protein KGM_22496 [Danaus plexippus]
c119038.graph_c0	gi|512927523|ref|XP_004931356.1|	1.00845e-11	48/61(78.69)	66	PREDICTED: putative mediator of RNA polymerase II transcription subunit 26-like isoform X1 [Bombyx mori]
c119039.graph_c0	gi|357631358|gb|EHJ78911.1|	8.64951e-10	27/43(62.79)	59	gag-like protein [Danaus plexippus]
c119049.graph_c0	gi|223268545|emb|CAX36785.1|	8.81808e-06	21/34(61.76)	47	hypothetical protein [Papilio dardanus]
c119068.graph_c0	gi|512910439|ref|XP_004927171.1|	1.03357e-20	42/87(48.28)	93	PREDICTED: piggyBac transposable element-derived protein 4-like [Bombyx mori]
c119105.graph_c0	gi|197209962|ref|NP_001127745.1|	2.22089e-15	34/45(75.56)	75	neuropeptide receptor A29 [Bombyx mori]
c119106.graph_c0	gi|512936771|ref|XP_004933600.1|	1.59617e-07	30/56(53.57)	53	PREDICTED: coiled-coil domain-containing protein 19, mitochondrial-like [Bombyx mori]
c119109.graph_c0	gi|357627748|gb|EHJ77334.1|	9.0614e-09	24/32(75.00)	56	hypothetical protein KGM_15232 [Danaus plexippus]
c119126.graph_c0	gi|512932305|ref|XP_004932513.1|	2.47622e-09	25/31(80.65)	56	PREDICTED: uncharacterized protein LOC101743423 isoform X1 [Bombyx mori]
c119127.graph_c0	gi|357619459|gb|EHJ72023.1|	3.14778e-09	29/68(42.65)	58	hypothetical protein KGM_17139 [Danaus plexippus]
c119142.graph_c0	gi|74835158|dbj|BAE44464.1|	2.98306e-15	34/94(36.17)	80	non-LTR retrotransposon CATS [Bombyx mori]
c119146.graph_c0	gi|298204333|gb|ADI61815.1|	2.81154e-17	39/50(78.00)	83	endonuclease-reverse transcriptase [Bombyx mori]
c119162.graph_c0	gi|357611008|gb|EHJ67266.1|	2.19264e-15	37/72(51.39)	75	hypothetical protein KGM_09993 [Danaus plexippus]
c119172.graph_c0	gi|512900827|ref|XP_004924986.1|	6.7266e-33	54/82(65.85)	124	PREDICTED: coiled-coil domain-containing protein 113-like [Bombyx mori]
c119180.graph_c0	gi|357627423|gb|EHJ77117.1|	1.78754e-41	68/79(86.08)	145	hypothetical protein KGM_13426 [Danaus plexippus]
c119187.graph_c0	gi|512934705|ref|XP_004933097.1|	1.11828e-08	28/40(70.00)	58	PREDICTED: G protein-coupled receptor kinase 2-like [Bombyx mori]
c1192.graph_c0	gi|357612313|gb|EHJ67912.1|	2.02878e-19	48/81(59.26)	90	hypothetical protein KGM_07354 [Danaus plexippus]
c11920.graph_c0	gi|270002714|gb|EEZ99161.1|	3.80318e-26	50/115(43.48)	104	hypothetical protein TcasGA2_TC016160 [Tribolium castaneum]
c119216.graph_c0	gi|357617401|gb|EHJ70771.1|	1.0476e-26	54/67(80.60)	108	hypothetical protein KGM_17279 [Danaus plexippus]
c119219.graph_c0	gi|357604144|gb|EHJ64060.1|	2.9992e-47	84/105(80.00)	169	hypothetical protein KGM_19727 [Danaus plexippus]
c119223.graph_c0	gi|470400457|ref|XP_004335509.1|	9.62954e-08	23/48(47.92)	51	thioredoxin-1, putative [Acanthamoeba castellanii str. Neff]
c119235.graph_c0	gi|357620289|gb|EHJ72533.1|	3.62501e-18	39/75(52.00)	84	SV2-like protein 1 [Danaus plexippus]
c119237.graph_c0	gi|512908303|ref|XP_004926648.1|	1.52545e-36	66/72(91.67)	137	PREDICTED: gamma-aminobutyric acid type B receptor subunit 2-like [Bombyx mori]
c119239.graph_c0	gi|357625555|gb|EHJ75957.1|	1.74104e-40	70/74(94.59)	145	hypothetical protein KGM_02877 [Danaus plexippus]
c119264.graph_c0	gi|512891780|ref|XP_004922767.1|	1.38748e-20	38/67(56.72)	91	PREDICTED: uncharacterized protein LOC101735858 [Bombyx mori]
c119267.graph_c0	gi|357631723|gb|EHJ79192.1|	5.7673e-29	54/69(78.26)	115	putative Phagocyte signaling-impaired protein [Danaus plexippus]
c119279.graph_c0	gi|512914225|ref|XP_004928089.1|	1.13267e-21	39/74(52.70)	89	PREDICTED: uncharacterized protein LOC101740234 [Bombyx mori]
c119289.graph_c0	gi|12597228|dbj|BAB21518.1|	5.25584e-39	67/103(65.05)	143	TRASSc9 [Samia cynthia]
c119293.graph_c0	gi|357611789|gb|EHJ67650.1|	9.44669e-10	27/29(93.10)	60	hypothetical protein KGM_11902 [Danaus plexippus]
c119338.graph_c0	gi|512906409|ref|XP_004926189.1|	1.19651e-14	36/76(47.37)	72	PREDICTED: uncharacterized protein LOC101740136 [Bombyx mori]
c119344.graph_c0	gi|662220750|ref|XP_008484528.1|	6.83732e-08	34/91(37.36)	54	PREDICTED: uncharacterized protein K02A2.6-like [Diaphorina citri]
c119349.graph_c0	gi|512923970|ref|XP_004930483.1|	4.23916e-18	43/67(64.18)	84	PREDICTED: zinc finger protein 433-like [Bombyx mori]
c119353.graph_c0	gi|4191496|gb|AAD09809.1|	4.47225e-33	62/68(91.18)	125	nicotinic acetylcholine receptor alpha-3 subunit [Heliothis virescens]
c119377.graph_c0	gi|317184368|gb|ADV15623.1|	4.31491e-07	28/65(43.08)	52	hexamerin-2 [Polistes metricus]
c119378.graph_c0	gi|512899552|ref|XP_004924674.1|	1.6653e-18	43/68(63.24)	82	PREDICTED: uncharacterized protein LOC101745997 [Bombyx mori]
c119381.graph_c0	gi|512926639|ref|XP_004931136.1|	2.20886e-14	36/48(75.00)	74	PREDICTED: Fanconi anemia group M protein-like [Bombyx mori]
c119388.graph_c0	gi|307205259|gb|EFN83639.1|	7.32313e-16	35/35(100.00)	75	Tubby-related protein 4 [Harpegnathos saltator]
c119389.graph_c0	gi|512893410|ref|XP_004923174.1|	2.64227e-40	78/97(80.41)	150	PREDICTED: uncharacterized protein LOC101744544 [Bombyx mori]
c119409.graph_c0	gi|748397220|gb|KIH66103.1|	2.66443e-06	21/58(36.21)	49	trypsin Inhibitor like cysteine rich domain protein [Ancylostoma duodenale]
c119420.graph_c0	gi|290563390|ref|NP_001166647.1|	2.23391e-21	50/76(65.79)	88	cuticular protein RR-2 motif 121 precursor [Bombyx mori]
c119425.graph_c0	gi|512897393|ref|XP_004924141.1|	5.9599e-10	31/83(37.35)	61	PREDICTED: uncharacterized protein LOC101737432 [Bombyx mori]
c119443.graph_c0	gi|357622019|gb|EHJ73640.1|	2.84758e-60	86/130(66.15)	197	tektin [Danaus plexippus]
c119444.graph_c0	gi|328720676|ref|XP_003247100.1|	1.45141e-36	64/122(52.46)	139	PREDICTED: uncharacterized protein LOC100575571 [Acyrthosiphon pisum]
c119457.graph_c0	gi|662199656|ref|XP_008473001.1|	8.24063e-06	18/44(40.91)	47	PREDICTED: probable serine/threonine-protein kinase samkC [Diaphorina citri]
c119458.graph_c0	gi|512921012|ref|XP_004929777.1|	9.06237e-21	50/76(65.79)	92	PREDICTED: protein split ends-like [Bombyx mori]
c119466.graph_c0	gi|357616187|gb|EHJ70057.1|	3.85998e-25	45/52(86.54)	99	hypothetical protein KGM_06243 [Danaus plexippus]
c119472.graph_c0	gi|357626383|gb|EHJ76490.1|	1.37349e-25	56/91(61.54)	107	neverland [Danaus plexippus]
c119548.graph_c0	gi|512910369|ref|XP_004927155.1|	3.06532e-41	70/78(89.74)	145	PREDICTED: tetratricopeptide repeat protein 7B-like [Bombyx mori]
c119559.graph_c0	gi|357609609|gb|EHJ66542.1|	1.15308e-22	44/61(72.13)	95	putative tryptase 5 [Danaus plexippus]
c119573.graph_c0	gi|357617620|gb|EHJ70891.1|	3.13421e-17	41/47(87.23)	82	hypothetical protein KGM_13039 [Danaus plexippus]
c119574.graph_c0	gi|512927066|ref|XP_004931241.1|	1.33905e-26	54/72(75.00)	109	PREDICTED: tubby-related protein 4-like [Bombyx mori]
c119589.graph_c0	gi|512898235|ref|XP_004924350.1|	4.90268e-23	47/71(66.20)	97	PREDICTED: inward rectifier potassium channel irk-1-like [Bombyx mori]
c119611.graph_c0	gi|12597220|dbj|BAB21514.1|	3.46536e-23	44/81(54.32)	99	TRAS6 [Bombyx mori]
c119633.graph_c0	gi|221111748|ref|XP_002160040.1|	7.24466e-24	48/94(51.06)	98	PREDICTED: histone-lysine N-methyltransferase SETMAR-like [Hydra vulgaris]
c119680.graph_c0	gi|599127535|gb|AHN53442.1|	7.1181e-16	47/117(40.17)	77	SCAN domain protein [Nuttalliella namaqua]
c119684.graph_c0	gi|357618111|gb|EHJ71205.1|	2.4447e-31	66/111(59.46)	120	hypothetical protein KGM_08625 [Danaus plexippus]
c119685.graph_c0	gi|357621763|gb|EHJ73488.1|	5.36009e-14	35/67(52.24)	72	TRAS3 [Danaus plexippus]
c119702.graph_c0	gi|313505780|gb|ADR64684.1|	4.45121e-16	38/70(54.29)	78	putative chemosensory ionotropic receptor IR75p [Spodoptera littoralis]
c119707.graph_c0	gi|675891626|ref|XP_009031315.1|	4.46506e-22	42/80(52.50)	92	hypothetical protein HELRODRAFT_166029 [Helobdella robusta]
c119732.graph_c0	gi|641651048|ref|XP_008189976.1|	5.59444e-30	55/90(61.11)	114	PREDICTED: uncharacterized protein LOC103311916 [Acyrthosiphon pisum]
c119733.graph_c0	gi|357622089|gb|EHJ73692.1|	7.3551e-29	66/92(71.74)	117	hypothetical protein KGM_12339 [Danaus plexippus]
c119738.graph_c0	gi|662224209|ref|XP_008486432.1|	8.04933e-10	26/90(28.89)	61	PREDICTED: uncharacterized protein LOC103523141, partial [Diaphorina citri]
c119749.graph_c0	gi|512917196|ref|XP_004928828.1|	3.94344e-15	37/73(50.68)	76	PREDICTED: serine/arginine repetitive matrix protein 1-like [Bombyx mori]
c119772.graph_c0	gi|298402917|gb|ADI82778.1|	2.36907e-36	59/90(65.56)	135	fatty-acyl CoA reductase 5 [Ostrinia nubilalis]
c119790.graph_c0	gi|641682165|ref|XP_008189741.1|	1.11377e-08	39/92(42.39)	55	PREDICTED: uncharacterized protein LOC103311807, partial [Acyrthosiphon pisum]
c119844.graph_c0	gi|357611646|gb|EHJ67583.1|	3.50304e-07	35/59(59.32)	50	hypothetical protein KGM_02038 [Danaus plexippus]
c119860.graph_c0	gi|357628200|gb|EHJ77598.1|	2.24297e-20	41/68(60.29)	90	hypothetical protein KGM_07980 [Danaus plexippus]
c119898.graph_c0	gi|512937090|ref|XP_004933680.1|	1.53714e-12	32/71(45.07)	68	PREDICTED: serine-protein kinase ATM-like, partial [Bombyx mori]
c119908.graph_c0	gi|641651867|ref|XP_008178161.1|	7.75755e-10	24/41(58.54)	60	PREDICTED: uncharacterized protein LOC103307708 [Acyrthosiphon pisum]
c11991.graph_c0	gi|357630689|gb|EHJ78646.1|	2.59442e-25	49/58(84.48)	105	testis specific tektin [Danaus plexippus]
c119919.graph_c0	gi|357619951|gb|EHJ72321.1|	3.41672e-34	83/96(86.46)	131	hypothetical protein KGM_06208 [Danaus plexippus]
c119921.graph_c0	gi|357620254|gb|EHJ72515.1|	1.34838e-23	52/77(67.53)	99	endonuclease-reverse transcriptase [Danaus plexippus]
c11993.graph_c0	gi|357617083|gb|EHJ70574.1|	2.48247e-46	94/95(98.95)	165	hypothetical protein KGM_10716 [Danaus plexippus]
c119931.graph_c0	gi|343481903|gb|AEM44817.1|	1.38635e-12	33/71(46.48)	68	unknown [Pectinophora gossypiella]
c119932.graph_c0	gi|357606455|gb|EHJ65068.1|	1.62875e-26	46/47(97.87)	105	putative cyclin-dependent kinase 5 activator [Danaus plexippus]
c119942.graph_c0	gi|357616879|gb|EHJ70460.1|	3.80254e-34	64/95(67.37)	130	putative sugar transporter [Danaus plexippus]
c119955.graph_c0	gi|357625336|gb|EHJ75816.1|	1.12687e-07	49/95(51.58)	54	hypothetical protein KGM_07590 [Danaus plexippus]
c119957.graph_c0	gi|512902061|ref|XP_004925282.1|	1.92891e-25	54/114(47.37)	107	PREDICTED: zinc finger BED domain-containing protein 4-like [Bombyx mori]
c119970.graph_c0	gi|357628144|gb|EHJ77570.1|	9.07327e-17	37/75(49.33)	78	endonuclease-reverse transcriptase [Danaus plexippus]
c119988.graph_c0	gi|357627293|gb|EHJ77029.1|	6.30608e-61	101/104(97.12)	210	hypothetical protein KGM_21512 [Danaus plexippus]
c119994.graph_c0	gi|357622226|gb|EHJ73790.1|	1.39732e-26	52/68(76.47)	107	hypothetical protein KGM_09832 [Danaus plexippus]
c119996.graph_c0	gi|512889355|ref|XP_004922256.1|	1.60567e-24	40/53(75.47)	96	PREDICTED: embryonic protein UVS.2-like [Bombyx mori]
c1200.graph_c0	gi|357613001|gb|EHJ68266.1|	5.44727e-11	33/70(47.14)	65	hypothetical protein KGM_08973 [Danaus plexippus]
c120023.graph_c0	gi|752876005|ref|XP_011255380.1|	1.93797e-48	76/82(92.68)	160	PREDICTED: 60S ribosomal protein L18 [Camponotus floridanus]
c12003.graph_c0	gi|357606218|gb|EHJ64957.1|	2.59812e-23	42/67(62.69)	92	putative cytochrome b-c1 complex subunit 6, mitochondrial-like protein [Danaus plexippus]
c120040.graph_c0	gi|357620202|gb|EHJ72482.1|	2.61003e-13	42/120(35.00)	72	hypothetical protein KGM_03687 [Danaus plexippus]
c120055.graph_c0	gi|357621692|gb|EHJ73443.1|	2.73142e-06	42/106(39.62)	50	putative zinc finger protein 347 [Danaus plexippus]
c120056.graph_c0	gi|512923986|ref|XP_004930487.1|	3.19358e-30	53/70(75.71)	120	PREDICTED: UPF0378 protein KIAA0100-like [Bombyx mori]
c120062.graph_c0	gi|389614787|dbj|BAM20413.1|	1.20599e-37	66/92(71.74)	133	simila to CG17672, partial [Papilio polytes]
c120072.graph_c0	gi|357625447|gb|EHJ75894.1|	1.60613e-31	52/75(69.33)	119	putative kek1 [Danaus plexippus]
c120080.graph_c0	gi|512905724|ref|XP_004926016.1|	1.02825e-83	128/153(83.66)	277	PREDICTED: uncharacterized protein LOC101735788 [Bombyx mori]
c120096.graph_c0	gi|351634533|gb|AEQ55087.1|	2.01139e-46	75/77(97.40)	157	putative ATP-dependent RNA helicase DDX46-like protein, partial [Apis mellifera]
c120115.graph_c0	gi|357605290|gb|EHJ64542.1|	9.87963e-08	22/33(66.67)	45	putative DNA-mediated transposase [Danaus plexippus]
c120122.graph_c0	gi|512902184|ref|XP_004925313.1|	6.66965e-33	59/61(96.72)	129	PREDICTED: dystrobrevin alpha-like [Bombyx mori]
c120164.graph_c0	gi|343481903|gb|AEM44817.1|	1.56677e-27	56/155(36.13)	115	unknown [Pectinophora gossypiella]
c120166.graph_c0	gi|357622648|gb|EHJ74074.1|	2.24159e-17	35/50(70.00)	82	hypothetical protein KGM_18643 [Danaus plexippus]
c120179.graph_c0	gi|751235651|ref|XP_011171616.1|	6.28412e-29	54/82(65.85)	116	PREDICTED: uncharacterized protein LOC105204256 [Solenopsis invicta]
c120196.graph_c0	gi|665807217|ref|XP_008551876.1|	7.99017e-16	34/54(62.96)	74	PREDICTED: uncharacterized protein LOC103574246 [Microplitis demolitor]
c12021.graph_c0	gi|512898687|ref|XP_004924458.1|	2.76703e-13	29/49(59.18)	67	PREDICTED: uncharacterized protein LOC101747203 [Bombyx mori]
c120219.graph_c0	gi|512885021|ref|XP_004921525.1|	2.95583e-07	22/61(36.07)	49	PREDICTED: uncharacterized protein LOC101736695, partial [Bombyx mori]
c12024.graph_c0	gi|662211031|ref|XP_008479185.1|	2.19476e-09	51/181(28.18)	63	PREDICTED: myosin-2 heavy chain-like [Diaphorina citri]
c120275.graph_c0	gi|357622994|gb|EHJ74324.1|	1.57596e-70	109/118(92.37)	238	putative dynein, axonemal, heavy polypeptide 1 [Danaus plexippus]
c120281.graph_c0	gi|270005487|gb|EFA01935.1|	4.74195e-16	36/72(50.00)	78	hypothetical protein TcasGA2_TC007549 [Tribolium castaneum]
c120291.graph_c0	gi|512938733|ref|XP_004934075.1|	3.92014e-18	34/46(73.91)	80	PREDICTED: uncharacterized protein LOC101742040 [Bombyx mori]
c120330.graph_c0	gi|512896566|ref|XP_004923941.1|	2.57063e-22	46/52(88.46)	94	PREDICTED: uncharacterized protein LOC101739580 [Bombyx mori]
c120333.graph_c0	gi|751770517|ref|XP_011199900.1|	5.47685e-06	19/29(65.52)	48	PREDICTED: uncharacterized protein LOC105223765, partial [Bactrocera dorsalis]
c120334.graph_c0	gi|195443533|ref|XP_002069469.1|	1.5585e-08	27/70(38.57)	55	GK20616 [Drosophila willistoni]
c120350.graph_c0	gi|270010052|gb|EFA06500.1|	6.74037e-27	58/163(35.58)	111	hypothetical protein TcasGA2_TC009399 [Tribolium castaneum]
c120361.graph_c0	gi|307205779|gb|EFN84009.1|	9.98726e-32	58/73(79.45)	119	Nuclear receptor coactivator 7 [Harpegnathos saltator]
c120367.graph_c0	gi|512897393|ref|XP_004924141.1|	4.01601e-06	25/60(41.67)	49	PREDICTED: uncharacterized protein LOC101737432 [Bombyx mori]
c120377.graph_c0	gi|345497204|ref|XP_001599255.2|	3.61238e-29	50/108(46.30)	116	PREDICTED: venom carboxylesterase-6 [Nasonia vitripennis]
c120381.graph_c0	gi|512900560|ref|XP_004924921.1|	5.60422e-11	39/63(61.90)	65	PREDICTED: irregular chiasm C-roughest protein-like [Bombyx mori]
c120444.graph_c0	gi|675388129|gb|KFM81026.1|	8.63495e-06	19/39(48.72)	45	hypothetical protein X975_23556, partial [Stegodyphus mimosarum]
c120447.graph_c0	gi|512921040|ref|XP_004929784.1|	1.25003e-29	62/110(56.36)	119	PREDICTED: uncharacterized protein LOC101744570 [Bombyx mori]
c120479.graph_c0	gi|449679858|ref|XP_004209437.1|	1.40569e-06	18/28(64.29)	51	PREDICTED: uncharacterized protein LOC101238983 [Hydra vulgaris]
c120482.graph_c0	gi|357609316|gb|EHJ66391.1|	3.45604e-25	43/74(58.11)	102	hypothetical protein KGM_06314 [Danaus plexippus]
c120495.graph_c0	gi|512925317|ref|XP_004930809.1|	3.95816e-68	107/142(75.35)	232	PREDICTED: vacuolar protein sorting-associated protein 13A-like [Bombyx mori]
c120506.graph_c0	gi|512926391|ref|XP_004931074.1|	2.26108e-73	116/152(76.32)	248	PREDICTED: LOW QUALITY PROTEIN: hydrocephalus-inducing protein-like [Bombyx mori]
c120522.graph_c0	gi|749743794|ref|XP_011154371.1|	4.76588e-40	67/68(98.53)	139	PREDICTED: 60S ribosomal protein L8 [Harpegnathos saltator]
c120523.graph_c0	gi|117935429|gb|ABK57054.1|	1.13952e-14	37/75(49.33)	74	hypothetical protein GIP_L1_00690 [Glyptapanteles indiensis]
c120548.graph_c0	gi|512907713|ref|XP_004926511.1|	6.43634e-38	57/91(62.64)	137	PREDICTED: uncharacterized protein LOC101737768, partial [Bombyx mori]
c120552.graph_c0	gi|749779037|ref|XP_011144139.1|	2.0058e-25	40/82(48.78)	101	PREDICTED: uncharacterized protein LOC105185952 [Harpegnathos saltator]
c120553.graph_c0	gi|512897685|ref|XP_004924213.1|	1.86032e-23	45/73(61.64)	100	PREDICTED: coiled-coil and C2 domain-containing protein 2A-like [Bombyx mori]
c120569.graph_c0	gi|357617674|gb|EHJ70920.1|	6.15915e-32	55/74(74.32)	121	hypothetical protein KGM_02221 [Danaus plexippus]
c120593.graph_c0	gi|357623886|gb|EHJ74866.1|	1.56354e-06	40/53(75.47)	51	hypothetical protein KGM_10434 [Danaus plexippus]
c12060.graph_c0	gi|512894440|ref|XP_004923431.1|	1.02165e-19	40/52(76.92)	89	PREDICTED: sodium/calcium exchanger 1-like [Bombyx mori]
c120600.graph_c0	gi|357614034|gb|EHJ68869.1|	7.36569e-08	58/66(87.88)	52	hypothetical protein KGM_19966 [Danaus plexippus]
c12063.graph_c0	gi|512919419|ref|XP_004929374.1|	9.74525e-17	53/77(68.83)	80	PREDICTED: meiotic recombination protein SPO11-like [Bombyx mori]
c120647.graph_c0	gi|512915686|ref|XP_004928450.1|	1.15337e-13	37/62(59.68)	72	PREDICTED: protein stoned-B-like [Bombyx mori]
c120662.graph_c0	gi|379070100|gb|AFC91761.1|	1.55335e-22	46/87(52.87)	97	putative ionotropic receptor IR21a, partial [Cydia pomonella]
c120666.graph_c0	gi|512913045|ref|XP_004927804.1|	2.45254e-22	49/72(68.06)	97	PREDICTED: flocculation protein FLO11-like [Bombyx mori]
c120691.graph_c0	gi|607368087|gb|EZA62206.1|	8.58912e-21	36/81(44.44)	86	hypothetical protein X777_02832, partial [Cerapachys biroi]
c120692.graph_c0	gi|597885079|gb|EYC34438.1|	7.57535e-06	21/45(46.67)	48	hypothetical protein Y032_0001g414 [Ancylostoma ceylanicum]
c120695.graph_c0	gi|357621003|gb|EHJ72989.1|	1.3553e-43	83/98(84.69)	156	hypothetical protein KGM_11153 [Danaus plexippus]
c120697.graph_c0	gi|7243258|dbj|BAA92694.1|	2.5508e-17	39/78(50.00)	80	pol polyprotein [Bombyx mori]
c1207.graph_c0	gi|449687232|ref|XP_002165613.2|	7.52928e-24	51/93(54.84)	101	PREDICTED: uncharacterized protein LOC100208049, partial [Hydra vulgaris]
c1207.graph_c1	gi|665819703|ref|XP_008558725.1|	5.23373e-09	25/38(65.79)	55	PREDICTED: uncharacterized protein LOC103579175, partial [Microplitis demolitor]
c120713.graph_c0	gi|512931368|ref|XP_004932285.1|	2.2182e-39	118/133(88.72)	149	PREDICTED: kazrin-like [Bombyx mori]
c120750.graph_c0	gi|572304705|ref|XP_006618306.1|	8.31459e-30	58/67(86.57)	119	PREDICTED: uncharacterized protein KIAA1109-like isoform X3 [Apis dorsata]
c120796.graph_c0	gi|383847186|ref|XP_003699236.1|	5.04494e-37	65/74(87.84)	139	PREDICTED: transcription elongation factor SPT6-like [Megachile rotundata]
c120799.graph_c0	gi|512902562|ref|XP_004925406.1|	8.22824e-23	46/72(63.89)	96	PREDICTED: uncharacterized protein LOC101739635 [Bombyx mori]
c120814.graph_c0	gi|357611015|gb|EHJ67268.1|	5.59158e-27	49/76(64.47)	110	putative trypsin-like serine protease [Danaus plexippus]
c120824.graph_c0	gi|645018080|ref|XP_008205836.1|	3.66391e-36	57/72(79.17)	134	PREDICTED: pyruvate kinase isoform X3 [Nasonia vitripennis]
c120835.graph_c0	gi|357615367|gb|EHJ69619.1|	1.98587e-38	79/85(92.94)	137	hypothetical protein KGM_21010 [Danaus plexippus]
c120867.graph_c0	gi|512918287|ref|XP_004929096.1|	1.05647e-48	74/86(86.05)	163	PREDICTED: uncharacterized protein LOC101743841 [Bombyx mori]
c120878.graph_c0	gi|357620199|gb|EHJ72480.1|	2.14598e-35	54/68(79.41)	127	hypothetical protein KGM_01887 [Danaus plexippus]
c120889.graph_c0	gi|357611136|gb|EHJ67325.1|	9.73121e-29	62/66(93.94)	112	hypothetical protein KGM_18071 [Danaus plexippus]
c120909.graph_c0	gi|665808947|ref|XP_008552819.1|	4.87263e-40	71/78(91.03)	145	PREDICTED: synaptic vesicle glycoprotein 2B [Microplitis demolitor]
c120913.graph_c0	gi|343475943|emb|CCD12801.1|	1.26738e-21	43/71(60.56)	94	unnamed protein product [Trypanosoma congolense IL3000]
c120927.graph_c0	gi|749753476|ref|XP_011139132.1|	1.08603e-11	29/62(46.77)	62	PREDICTED: uncharacterized protein LOC105182996 [Harpegnathos saltator]
c120930.graph_c0	gi|357621763|gb|EHJ73488.1|	3.15079e-12	33/69(47.83)	67	TRAS3 [Danaus plexippus]
c120939.graph_c0	gi|12597224|dbj|BAB21516.1|	1.46386e-08	29/62(46.77)	56	TRASSc3 [Samia cynthia]
c120977.graph_c0	gi|674781323|gb|AIL29319.1|	2.82983e-16	33/50(66.00)	75	glutathione S-transferase sigma 2 [Cnaphalocrocis medinalis]
c120978.graph_c0	gi|357623759|gb|EHJ74784.1|	1.54541e-06	21/27(77.78)	48	hypothetical protein KGM_19456 [Danaus plexippus]
c121020.graph_c0	gi|512905416|ref|XP_004925939.1|	3.29086e-06	22/59(37.29)	50	PREDICTED: uncharacterized protein LOC101745813 [Bombyx mori]
c121042.graph_c0	gi|357620177|gb|EHJ72468.1|	1.10243e-26	49/57(85.96)	107	hypothetical protein KGM_05603 [Danaus plexippus]
c121062.graph_c0	gi|357621763|gb|EHJ73488.1|	7.30363e-14	41/94(43.62)	72	TRAS3 [Danaus plexippus]
c12108.graph_c0	gi|512895208|ref|XP_004923616.1|	1.10764e-33	46/116(39.66)	90	PREDICTED: uncharacterized protein LOC101739910 [Bombyx mori]
c121082.graph_c0	gi|512903663|ref|XP_004925675.1|	4.00239e-13	58/69(84.06)	70	PREDICTED: protein toll-like [Bombyx mori]
c121099.graph_c0	gi|350421040|ref|XP_003492710.1|	7.03968e-26	60/65(92.31)	107	PREDICTED: hypothetical protein LOC100749849 [Bombus impatiens]
c121106.graph_c0	gi|641669312|ref|XP_008184770.1|	6.40111e-10	22/37(59.46)	52	PREDICTED: uncharacterized protein LOC103309888 [Acyrthosiphon pisum]
c121116.graph_c0	gi|607356866|gb|EZA51357.1|	1.78658e-19	29/38(76.32)	66	Zinc finger BED domain-containing protein [Cerapachys biroi]
c121167.graph_c0	gi|746872915|ref|XP_011067745.1|	4.71576e-07	22/50(44.00)	51	PREDICTED: uncharacterized protein LOC105154125 [Acromyrmex echinatior]
c121232.graph_c0	gi|512918203|ref|XP_004929075.1|	1.12851e-39	85/102(83.33)	148	PREDICTED: tetratricopeptide repeat protein 28-like [Bombyx mori]
c121247.graph_c0	gi|34099638|gb|AAQ57129.1|	3.90552e-06	23/55(41.82)	50	endonuclease and reverse transcriptase-like protein [Bombyx mori]
c121257.graph_c0	gi|512897150|ref|XP_004924083.1|	6.82198e-21	44/78(56.41)	90	PREDICTED: ATP-sensitive inward rectifier potassium channel 12-like isoform X1 [Bombyx mori]
c121266.graph_c0	gi|357610240|gb|EHJ66888.1|	5.40934e-11	42/101(41.58)	65	non-LTR retrotransposon CATS [Danaus plexippus]
c121276.graph_c0	gi|512909895|ref|XP_004927033.1|	7.36711e-35	57/102(55.88)	129	PREDICTED: uncharacterized protein LOC101744408 [Bombyx mori]
c121278.graph_c0	gi|345486424|ref|XP_001607047.2|	1.70767e-08	23/55(41.82)	55	PREDICTED: chymotrypsin-1 [Nasonia vitripennis]
c121280.graph_c0	gi|512926315|ref|XP_004931055.1|	2.7256e-33	61/72(84.72)	129	PREDICTED: dynein heavy chain 7, axonemal-like [Bombyx mori]
c121286.graph_c0	gi|607363748|gb|EZA57978.1|	4.95027e-10	30/45(66.67)	60	hypothetical protein X777_02025 [Cerapachys biroi]
c121323.graph_c0	gi|607363773|gb|EZA58002.1|	2.49494e-13	30/64(46.88)	70	hypothetical protein X777_02010 [Cerapachys biroi]
c121325.graph_c0	gi|512931130|ref|XP_004932233.1|	3.91223e-29	51/67(76.12)	115	PREDICTED: gamma-glutamyltranspeptidase 1-like [Bombyx mori]
c121350.graph_c0	gi|607358086|gb|EZA52507.1|	5.13113e-24	40/88(45.45)	100	hypothetical protein X777_08589 [Cerapachys biroi]
c121358.graph_c0	gi|169245759|gb|ACA50925.1|	1.04206e-34	54/55(98.18)	123	ribosomal protein L24 [Loxostege sticticalis]
c121363.graph_c0	gi|357604527|gb|EHJ64228.1|	1.6727e-31	64/84(76.19)	121	hypothetical protein KGM_21351 [Danaus plexippus]
c121365.graph_c0	gi|443690236|gb|ELT92422.1|	4.5892e-19	42/77(54.55)	82	hypothetical protein CAPTEDRAFT_38651, partial [Capitella teleta]
c121382.graph_c0	gi|379070106|gb|AFC91764.1|	4.25325e-54	87/92(94.57)	185	putative ionotropic receptor IR8a, partial [Cydia pomonella]
c121404.graph_c0	gi|512930410|ref|XP_004932061.1|	1.49883e-35	63/66(95.45)	135	PREDICTED: protocadherin-like wing polarity protein stan-like [Bombyx mori]
c121407.graph_c0	gi|28557573|gb|AAO45192.1|	3.35009e-22	41/46(89.13)	89	RH49358p [Drosophila melanogaster]
c121409.graph_c0	gi|357630297|gb|EHJ78517.1|	1.38757e-15	36/78(46.15)	77	putative transposon Ty3-I Gag-Pol polyprotein [Danaus plexippus]
c121463.graph_c0	gi|357622370|gb|EHJ73876.1|	3.66506e-14	29/34(85.29)	63	putative WW, C2 and coiled-coil domain containing 1 [Danaus plexippus]
c121471.graph_c0	gi|357614378|gb|EHJ69045.1|	2.0496e-51	84/88(95.45)	181	fat protein [Danaus plexippus]
c121473.graph_c0	gi|307177656|gb|EFN66704.1|	4.36197e-11	31/75(41.33)	61	hypothetical protein EAG_00309 [Camponotus floridanus]
c121474.graph_c0	gi|512925226|ref|XP_004930787.1|	7.10373e-23	45/68(66.18)	97	PREDICTED: scavenger receptor class B member 1-like [Bombyx mori]
c121482.graph_c0	gi|512901849|ref|XP_004925233.1|	8.06828e-16	42/89(47.19)	75	PREDICTED: uncharacterized protein LOC101744604 [Bombyx mori]
c121487.graph_c0	gi|322793416|gb|EFZ16990.1|	1.82796e-43	87/93(93.55)	146	hypothetical protein SINV_08617 [Solenopsis invicta]
c121494.graph_c0	gi|270014420|gb|EFA10868.1|	1.76947e-12	32/71(45.07)	66	hypothetical protein TcasGA2_TC001689 [Tribolium castaneum]
c121501.graph_c0	gi|512887315|ref|XP_004921903.1|	7.63808e-10	22/41(53.66)	50	PREDICTED: uncharacterized protein LOC101742186 [Bombyx mori]
c121506.graph_c0	gi|328777120|ref|XP_003249289.1|	4.22451e-14	31/32(96.88)	70	PREDICTED: peroxiredoxin 1 [Apis mellifera]
c12151.graph_c0	gi|665785657|ref|XP_008548410.1|	7.23196e-08	28/56(50.00)	56	PREDICTED: uncharacterized protein LOC103571862 [Microplitis demolitor]
c121533.graph_c0	gi|383857998|ref|XP_003704490.1|	2.12187e-27	52/67(77.61)	106	PREDICTED: CD63 antigen-like [Megachile rotundata]
c121550.graph_c0	gi|512896204|ref|XP_004923855.1|	6.26361e-08	24/54(44.44)	55	PREDICTED: uncharacterized protein LOC101745218 [Bombyx mori]
c121551.graph_c0	gi|357607784|gb|EHJ65689.1|	1.02518e-13	35/70(50.00)	72	hypothetical protein KGM_00887 [Danaus plexippus]
c121567.graph_c0	gi|512933433|ref|XP_004932790.1|	1.76793e-30	63/84(75.00)	116	PREDICTED: putative golgin subfamily A member 6-like protein 6-like [Bombyx mori]
c121589.graph_c0	gi|512924697|ref|XP_004930658.1|	1.07472e-15	32/68(47.06)	77	PREDICTED: uncharacterized protein LOC101743370 [Bombyx mori]
c121606.graph_c0	gi|443429476|gb|AGC92654.1|	5.88372e-08	26/51(50.98)	55	transcription initiation factor TFIID subunit 2-like protein [Heliconius erato]
c121607.graph_c0	gi|357622632|gb|EHJ74058.1|	1.45227e-34	57/70(81.43)	122	hypothetical protein KGM_18589 [Danaus plexippus]
c121618.graph_c0	gi|675032965|gb|AIL33838.1|	1.14993e-34	82/97(84.54)	125	Wnt10 protein, partial [Euphydryas chalcedona]
c121652.graph_c0	gi|662220924|ref|XP_008484626.1|	8.46756e-12	36/64(56.25)	63	PREDICTED: uncharacterized protein LOC103521292 [Diaphorina citri]
c121660.graph_c0	gi|157412324|ref|NP_001098702.1|	1.61949e-22	40/43(93.02)	93	nanos-like protein [Bombyx mori]
c121686.graph_c0	gi|512910745|ref|XP_004927246.1|	1.58259e-28	76/87(87.36)	115	PREDICTED: LOW QUALITY PROTEIN: leucine-rich repeat-containing protein 49-like [Bombyx mori]
c121693.graph_c0	gi|357622651|gb|EHJ74077.1|	5.18686e-23	57/62(91.94)	93	hypothetical protein KGM_18644 [Danaus plexippus]
c121720.graph_c0	gi|380029838|ref|XP_003698572.1|	1.03318e-19	39/50(78.00)	89	PREDICTED: uncharacterized protein LOC100867707 [Apis florea]
c121723.graph_c0	gi|512897665|ref|XP_004924208.1|	6.26384e-11	28/49(57.14)	64	PREDICTED: uncharacterized protein K02A2.6-like [Bombyx mori]
c121726.graph_c0	gi|512939516|ref|XP_004934259.1|	7.95647e-39	61/72(84.72)	134	PREDICTED: uncharacterized protein LOC101745640, partial [Bombyx mori]
c121739.graph_c0	gi|749743811|ref|XP_011154380.1|	2.36538e-15	21/35(60.00)	52	PREDICTED: uncharacterized protein LOC105192152 [Harpegnathos saltator]
c121744.graph_c0	gi|512901024|ref|XP_004925034.1|	1.06159e-38	65/67(97.01)	140	PREDICTED: glutamate decarboxylase-like [Bombyx mori]
c121757.graph_c0	gi|512903559|ref|XP_004925649.1|	6.16478e-24	58/86(67.44)	99	PREDICTED: uncharacterized protein LOC101745998 [Bombyx mori]
c1218.graph_c0	gi|512910548|ref|XP_004927199.1|	1.74682e-21	45/81(55.56)	94	PREDICTED: uncharacterized protein LOC101738304 [Bombyx mori]
c121806.graph_c0	gi|379070088|gb|AFC91755.1|	7.90444e-55	77/96(80.21)	182	putative ionotropic receptor IR75p, partial [Cydia pomonella]
c121807.graph_c0	gi|7495037|pir||T18783	2.59808e-21	49/108(45.37)	93	hypothetical protein B0564.5 - Caenorhabditis elegans[]
c12182.graph_c0	gi|307176749|gb|EFN66155.1|	5.81463e-17	38/59(64.41)	81	hypothetical protein EAG_13644 [Camponotus floridanus]
c121822.graph_c0	gi|270013405|gb|EFA09853.1|	1.42807e-39	69/74(93.24)	145	hypothetical protein TcasGA2_TC012001 [Tribolium castaneum]
c121829.graph_c0	gi|512939296|ref|XP_004934206.1|	8.38133e-26	48/57(84.21)	103	PREDICTED: SLIT-ROBO Rho GTPase-activating protein 3-like, partial [Bombyx mori]
c121843.graph_c0	gi|399931775|gb|AFP57437.1|	2.36756e-30	49/73(67.12)	114	attractin, partial [Biston betularia]
c121845.graph_c0	gi|512890972|ref|XP_004922604.1|	4.65427e-101	156/208(75.00)	315	PREDICTED: nucleoprotein TPR-like [Bombyx mori]
c121859.graph_c0	gi|512935241|ref|XP_004933226.1|	6.29303e-38	55/67(82.09)	142	PREDICTED: LOW QUALITY PROTEIN: chondroitin sulfate proteoglycan 4-like [Bombyx mori]
c121869.graph_c0	gi|665793966|ref|XP_008544657.1|	1.12883e-44	75/87(86.21)	158	PREDICTED: T-complex protein 1 subunit epsilon [Microplitis demolitor]
c121891.graph_c0	gi|675384633|gb|KFM77530.1|	2.01827e-25	51/71(71.83)	102	SCAN domain-containing protein 3, partial [Stegodyphus mimosarum]
c121894.graph_c0	gi|357613724|gb|EHJ68683.1|	2.71944e-30	54/66(81.82)	119	hypothetical protein KGM_13295 [Danaus plexippus]
c121899.graph_c0	gi|512896808|ref|XP_004923999.1|	5.71415e-09	19/32(59.38)	41	PREDICTED: uncharacterized protein LOC101736753 [Bombyx mori]
c121900.graph_c0	gi|512922672|ref|XP_004930174.1|	2.536e-15	32/36(88.89)	72	PREDICTED: uncharacterized protein LOC101744422 [Bombyx mori]
c121904.graph_c0	gi|357623630|gb|EHJ74711.1|	1.60572e-32	53/84(63.10)	124	hypothetical protein KGM_08065 [Danaus plexippus]
c121914.graph_c0	gi|34099638|gb|AAQ57129.1|	2.07194e-14	32/52(61.54)	73	endonuclease and reverse transcriptase-like protein [Bombyx mori]
c121916.graph_c0	gi|512885863|ref|XP_004921666.1|	3.75862e-10	39/63(61.90)	61	PREDICTED: regulator of telomere elongation helicase 1 homolog [Bombyx mori]
c121954.graph_c0	gi|357606112|gb|EHJ64921.1|	1.91034e-12	29/38(76.32)	68	hypothetical protein KGM_10220 [Danaus plexippus]
c122.graph_c0	gi|607365474|gb|EZA59666.1|	1.11275e-30	58/114(50.88)	117	THAP domain-containing protein [Cerapachys biroi]
c122.graph_c1	gi|478258428|gb|ENN78522.1|	1.80815e-15	35/70(50.00)	76	hypothetical protein YQE_05015, partial [Dendroctonus ponderosae]
c122007.graph_c0	gi|746861365|ref|XP_011061563.1|	3.03422e-08	31/82(37.80)	57	PREDICTED: serpin B6-like isoform X12 [Acromyrmex echinatior]
c122015.graph_c0	gi|512924022|ref|XP_004930496.1|	5.14296e-43	66/118(55.93)	147	PREDICTED: uncharacterized protein LOC101736331 [Bombyx mori]
c122021.graph_c0	gi|357624506|gb|EHJ75254.1|	1.87499e-44	74/100(74.00)	155	hypothetical protein KGM_09388 [Danaus plexippus]
c122029.graph_c0	gi|512893489|ref|XP_004923194.1|	1.23343e-38	84/95(88.42)	145	PREDICTED: ALK tyrosine kinase receptor-like [Bombyx mori]
c12203.graph_c0	gi|512912120|ref|XP_004927578.1|	9.48647e-62	99/99(100.00)	212	PREDICTED: dynein heavy chain 3, axonemal-like [Bombyx mori]
c12204.graph_c0	gi|3721643|dbj|BAA33576.1|	1.34803e-69	107/125(85.60)	224	unnamed protein product [Bombyx mori]
c122050.graph_c0	gi|665809722|ref|XP_008553241.1|	3.622e-16	36/61(59.02)	79	PREDICTED: uncharacterized protein LOC103575291 [Microplitis demolitor]
c122057.graph_c0	gi|751208071|ref|XP_011156627.1|	2.81673e-61	89/108(82.41)	194	PREDICTED: uncharacterized protein LOC105193751 [Solenopsis invicta]
c122059.graph_c0	gi|57506568|dbj|BAD86655.1|	1.48688e-23	44/69(63.77)	100	reverse transcriptase [Bombyx mori]
c122060.graph_c0	gi|357614505|gb|EHJ69112.1|	7.95108e-35	63/68(92.65)	132	putative cdc42 gtpase-activating protein [Danaus plexippus]
c122079.graph_c0	gi|443696831|gb|ELT97446.1|	8.42067e-06	26/68(38.24)	46	hypothetical protein CAPTEDRAFT_77174, partial [Capitella teleta]
c122086.graph_c0	gi|357616067|gb|EHJ69991.1|	3.43971e-40	66/70(94.29)	148	hypothetical protein KGM_21210 [Danaus plexippus]
c122124.graph_c0	gi|641649293|ref|XP_008185437.1|	3.81169e-06	24/37(64.86)	50	PREDICTED: zinc finger MYM-type protein 1-like [Acyrthosiphon pisum]
c122138.graph_c0	gi|512907647|ref|XP_004926495.1|	1.9597e-63	97/115(84.35)	199	PREDICTED: centrin-2-like isoform X2 [Bombyx mori]
c122139.graph_c0	gi|449675870|ref|XP_004208504.1|	3.71708e-37	64/95(67.37)	135	PREDICTED: uncharacterized protein LOC101240708 [Hydra vulgaris]
c122146.graph_c0	gi|357607334|gb|EHJ65456.1|	7.0707e-12	26/37(70.27)	64	hypothetical protein KGM_17207 [Danaus plexippus]
c122163.graph_c0	gi|512925518|ref|XP_004930859.1|	1.42912e-80	145/162(89.51)	269	PREDICTED: LOW QUALITY PROTEIN: neurofibromin-like [Bombyx mori]
c122164.graph_c0	gi|357631638|gb|EHJ79107.1|	6.36029e-08	21/51(41.18)	55	hypothetical protein KGM_15580 [Danaus plexippus]
c122167.graph_c0	gi|641655245|ref|XP_003242095.2|	1.18455e-11	33/47(70.21)	65	PREDICTED: zinc finger BED domain-containing protein 5-like [Acyrthosiphon pisum]
c122192.graph_c0	gi|74835158|dbj|BAE44464.1|	1.72688e-13	32/69(46.38)	71	non-LTR retrotransposon CATS [Bombyx mori]
c12220.graph_c0	gi|357622898|gb|EHJ74258.1|	4.63357e-30	54/64(84.38)	120	putative hydrocephalus inducing [Danaus plexippus]
c122227.graph_c0	gi|357620953|gb|EHJ72957.1|	2.29426e-36	59/71(83.10)	135	hypothetical protein KGM_02220 [Danaus plexippus]
c122231.graph_c0	gi|357620339|gb|EHJ72569.1|	4.5695e-12	32/56(57.14)	63	hypothetical protein KGM_14752 [Danaus plexippus]
c122244.graph_c0	gi|357604911|gb|EHJ64382.1|	2.18137e-11	31/57(54.39)	63	gag-like protein [Danaus plexippus]
c122261.graph_c0	gi|298204361|gb|ADI61829.1|	8.07491e-27	56/111(50.45)	112	endonuclease-reverse transcriptase [Bombyx mori]
c122269.graph_c0	gi|357612140|gb|EHJ67831.1|	1.20178e-26	57/72(79.17)	106	neuropeptide receptor B4 [Danaus plexippus]
c122278.graph_c0	gi|357603692|gb|EHJ63881.1|	4.76301e-37	66/67(98.51)	139	hypothetical protein KGM_18550 [Danaus plexippus]
c122282.graph_c0	gi|512931463|ref|XP_004932309.1|	5.59536e-09	33/96(34.38)	58	PREDICTED: MAR-binding filament-like protein 1-1-like [Bombyx mori]
c122290.graph_c0	gi|512894948|ref|XP_004923554.1|	1.53291e-14	32/93(34.41)	72	PREDICTED: uncharacterized protein LOC101741558 [Bombyx mori]
c122291.graph_c0	gi|307167143|gb|EFN60894.1|	1.41659e-20	40/78(51.28)	88	hypothetical protein EAG_00507 [Camponotus floridanus]
c122299.graph_c0	gi|645026906|ref|XP_008206583.1|	3.55182e-29	57/116(49.14)	117	PREDICTED: uncharacterized protein LOC103316157 [Nasonia vitripennis]
c122310.graph_c0	gi|110734550|gb|ABG88832.1|	4.22101e-47	73/75(97.33)	156	high-affinity dopamine transporter protein [Pieris rapae]
c122314.graph_c0	gi|357611201|gb|EHJ67364.1|	4.48966e-15	37/40(92.50)	74	putative GDP-fucose transporter [Danaus plexippus]
c122348.graph_c0	gi|270015185|gb|EFA11633.1|	9.83936e-11	26/62(41.94)	53	hypothetical protein TcasGA2_TC000011 [Tribolium castaneum]
c122356.graph_c0	gi|357617715|gb|EHJ70955.1|	3.59937e-26	51/66(77.27)	107	putative DNA polymerase theta [Danaus plexippus]
c122377.graph_c0	gi|751240746|ref|XP_011174425.1|	1.64821e-22	40/67(59.70)	93	PREDICTED: jerky protein homolog-like [Solenopsis invicta]
c12239.graph_c0	gi|357612664|gb|EHJ68109.1|	2.24347e-83	153/210(72.86)	280	hypothetical protein KGM_01730 [Danaus plexippus]
c122393.graph_c0	gi|498978722|ref|XP_004528925.1|	8.37819e-09	23/56(41.07)	56	PREDICTED: glucose-1-phosphate adenylyltransferase-like [Ceratitis capitata]
c122395.graph_c0	gi|357621980|gb|EHJ73613.1|	2.87049e-18	43/74(58.11)	83	hypothetical protein KGM_11691 [Danaus plexippus]
c122422.graph_c0	gi|357610240|gb|EHJ66888.1|	3.30092e-16	32/64(50.00)	78	non-LTR retrotransposon CATS [Danaus plexippus]
c122430.graph_c0	gi|607354855|gb|EZA49466.1|	3.84266e-08	23/44(52.27)	56	hypothetical protein X777_12329 [Cerapachys biroi]
c122437.graph_c0	gi|662224469|ref|XP_008486578.1|	1.94584e-11	28/49(57.14)	64	PREDICTED: uncharacterized protein LOC103523298 [Diaphorina citri]
c122468.graph_c0	gi|357603676|gb|EHJ63877.1|	5.09829e-60	99/99(100.00)	205	nuclear receptor GRF [Danaus plexippus]
c122476.graph_c0	gi|194771665|ref|XP_001967708.1|	1.16357e-08	33/105(31.43)	55	GF19287 [Drosophila ananassae]
c122487.graph_c0	gi|512888270|ref|XP_004922059.1|	1.38636e-34	57/73(78.08)	132	PREDICTED: uncharacterized protein LOC101744777 [Bombyx mori]
c122504.graph_c0	gi|357603442|gb|EHJ63771.1|	3.92568e-66	103/121(85.12)	217	enolase II [Danaus plexippus]
c122516.graph_c0	gi|662202607|ref|XP_008474607.1|	3.01681e-12	28/59(47.46)	60	PREDICTED: piggyBac transposable element-derived protein 2-like [Diaphorina citri]
c122528.graph_c0	gi|340384903|ref|XP_003390950.1|	9.24533e-13	31/83(37.35)	71	PREDICTED: hypothetical protein LOC100634292 [Amphimedon queenslandica]
c122544.graph_c0	gi|512911936|ref|XP_004927534.1|	6.76645e-25	47/73(64.38)	100	PREDICTED: uncharacterized protein LOC101737304 [Bombyx mori]
c122549.graph_c0	gi|512926041|ref|XP_004930986.1|	1.2907e-18	69/89(77.53)	84	PREDICTED: zinc finger protein 629-like [Bombyx mori]
c122558.graph_c0	gi|357610306|gb|EHJ66920.1|	7.16262e-14	42/93(45.16)	73	hypothetical protein KGM_12809 [Danaus plexippus]
c122559.graph_c0	gi|357626070|gb|EHJ76293.1|	5.35995e-10	21/29(72.41)	47	reverse transcriptase [Danaus plexippus]
c122570.graph_c0	gi|357623777|gb|EHJ74801.1|	6.62791e-23	43/51(84.31)	93	hypothetical protein KGM_09267 [Danaus plexippus]
c122573.graph_c0	gi|357615461|gb|EHJ69672.1|	7.96533e-18	57/75(76.00)	84	hypothetical protein KGM_12082 [Danaus plexippus]
c122595.graph_c0	gi|357620399|gb|EHJ72606.1|	5.59884e-33	71/82(86.59)	125	alpha amylase [Danaus plexippus]
c122596.graph_c0	gi|512920073|ref|XP_004929541.1|	2.40863e-09	27/33(81.82)	59	PREDICTED: gamma-aminobutyric acid type B receptor subunit 2-like [Bombyx mori]
c122617.graph_c0	gi|512925329|ref|XP_004930812.1|	1.13713e-20	41/76(53.95)	92	PREDICTED: uncharacterized protein LOC101747137 [Bombyx mori]
c122627.graph_c0	gi|357614813|gb|EHJ69288.1|	3.08222e-27	52/88(59.09)	112	midasin [Danaus plexippus]
c122676.graph_c0	gi|512908101|ref|XP_004926600.1|	4.33975e-41	69/94(73.40)	148	PREDICTED: uncharacterized protein LOC101740137 [Bombyx mori]
c122685.graph_c0	gi|195926978|dbj|BAG68376.1|	2.77905e-15	35/54(64.81)	76	polyprotein [Bombyx mori]
c122693.graph_c0	gi|357630688|gb|EHJ78645.1|	7.20755e-48	81/92(88.04)	167	testis specific tektin [Danaus plexippus]
c122696.graph_c0	gi|357619084|gb|EHJ71801.1|	1.03726e-73	110/116(94.83)	229	neuropeptide receptor A31 [Danaus plexippus]
c122697.graph_c0	gi|258598773|gb|ACV83458.1|	5.81378e-27	50/86(58.14)	109	transposase [Spodoptera frugiperda]
c122753.graph_c0	gi|572302119|ref|XP_006617088.1|	2.53135e-14	33/52(63.46)	68	PREDICTED: uncharacterized protein LOC102674885 [Apis dorsata]
c122754.graph_c0	gi|383865166|ref|XP_003708046.1|	3.50775e-07	21/37(56.76)	47	PREDICTED: piggyBac transposable element-derived protein 4-like [Megachile rotundata]
c122787.graph_c0	gi|357620177|gb|EHJ72468.1|	4.61577e-12	42/85(49.41)	67	hypothetical protein KGM_05603 [Danaus plexippus]
c122792.graph_c0	gi|512897677|ref|XP_004924211.1|	1.36692e-59	92/108(85.19)	194	PREDICTED: tektin-2-like [Bombyx mori]
c122812.graph_c0	gi|512923493|ref|XP_004930366.1|	1.15403e-30	52/64(81.25)	118	PREDICTED: glutamine synthetase 1, mitochondrial-like [Bombyx mori]
c122814.graph_c0	gi|512895994|ref|XP_004923807.1|	3.45035e-32	60/77(77.92)	124	PREDICTED: leucine-rich repeat, immunoglobulin-like domain and transmembrane domain-containing protein 2-like [Bombyx mori]
c12283.graph_c0	gi|1549144|dbj|BAA07467.1|	9.28548e-25	52/138(37.68)	107	ORF2 [Bombyx mori]
c122853.graph_c0	gi|357625563|gb|EHJ75963.1|	8.24327e-51	72/87(82.76)	179	hypothetical protein KGM_00413 [Danaus plexippus]
c122865.graph_c0	gi|449685015|ref|XP_004210780.1|	1.49239e-12	30/48(62.50)	67	PREDICTED: piggyBac transposable element-derived protein 3-like [Hydra vulgaris]
c122884.graph_c0	gi|641661298|ref|XP_008181829.1|	1.00753e-07	34/71(47.89)	54	PREDICTED: LOW QUALITY PROTEIN: uncharacterized protein LOC103309062 [Acyrthosiphon pisum]
c122892.graph_c0	gi|512906982|ref|XP_004926330.1|	3.6779e-21	52/97(53.61)	96	PREDICTED: uncharacterized protein LOC101742449 [Bombyx mori]
c122895.graph_c0	gi|512932619|ref|XP_004932590.1|	1.47749e-68	101/115(87.83)	220	PREDICTED: probable tubulin polyglutamylase TTLL1-like [Bombyx mori]
c122929.graph_c0	gi|751231291|ref|XP_011169196.1|	7.31191e-06	24/45(53.33)	47	PREDICTED: uncharacterized protein LOC105202400 [Solenopsis invicta]
c12294.graph_c0	gi|512896808|ref|XP_004923999.1|	9.92001e-88	129/156(82.69)	283	PREDICTED: uncharacterized protein LOC101736753 [Bombyx mori]
c12296.graph_c0	gi|512924058|ref|XP_004930505.1|	5.31256e-49	113/139(81.29)	169	PREDICTED: T-box transcription factor TBX6-like [Bombyx mori]
c122961.graph_c0	gi|749160221|ref|XP_011131739.1|	7.15291e-28	47/72(65.28)	107	fructose-bisphosphate aldolase [Gregarina niphandrodes]
c122981.graph_c0	gi|512887344|ref|XP_004921908.1|	4.64485e-39	67/73(91.78)	145	PREDICTED: dynein beta chain, ciliary-like [Bombyx mori]
c122992.graph_c0	gi|607364153|gb|EZA58374.1|	2.01973e-49	81/110(73.64)	175	Nodal modulator [Cerapachys biroi]
c122995.graph_c0	gi|512919417|ref|XP_004929373.1|	1.40721e-08	25/53(47.17)	58	PREDICTED: uncharacterized protein LOC101742112 [Bombyx mori]
c122999.graph_c0	gi|512931308|ref|XP_004932270.1|	2.05757e-41	69/72(95.83)	151	PREDICTED: uncharacterized protein LOC101744340 [Bombyx mori]
c123002.graph_c0	gi|357612664|gb|EHJ68109.1|	1.09726e-31	57/73(78.08)	124	hypothetical protein KGM_01730 [Danaus plexippus]
c123012.graph_c0	gi|357620145|gb|EHJ72449.1|	1.6967e-06	29/82(35.37)	49	hypothetical protein KGM_10213 [Danaus plexippus]
c123013.graph_c0	gi|512916897|ref|XP_004928753.1|	3.40393e-07	22/33(66.67)	53	PREDICTED: LOW QUALITY PROTEIN: guanine nucleotide-releasing factor 2-like [Bombyx mori]
c123043.graph_c0	gi|512926315|ref|XP_004931055.1|	2.40293e-39	71/75(94.67)	146	PREDICTED: dynein heavy chain 7, axonemal-like [Bombyx mori]
c123062.graph_c0	gi|751211054|ref|XP_011158251.1|	3.68553e-07	17/32(53.12)	38	PREDICTED: tigger transposable element-derived protein 1-like [Solenopsis invicta]
c123063.graph_c0	gi|512920279|ref|XP_004929592.1|	3.88827e-31	51/67(76.12)	122	PREDICTED: LOW QUALITY PROTEIN: WD repeat and FYVE domain-containing protein 3-like [Bombyx mori]
c123080.graph_c0	gi|270005027|gb|EFA01475.1|	9.37656e-14	35/70(50.00)	72	hypothetical protein TcasGA2_TC007024 [Tribolium castaneum]
c123098.graph_c0	gi|512925948|ref|XP_004930962.1|	5.70174e-58	90/92(97.83)	198	PREDICTED: hemocyte protein-glutamine gamma-glutamyltransferase-like [Bombyx mori]
c123108.graph_c0	gi|223268547|emb|CAX36787.1|	6.93551e-15	34/56(60.71)	74	hypothetical protein [Papilio dardanus]
c123125.graph_c0	gi|357621647|gb|EHJ73416.1|	3.91838e-19	40/69(57.97)	88	putative pol-like protein [Danaus plexippus]
c123128.graph_c0	gi|512906359|ref|XP_004926176.1|	1.94556e-54	90/93(96.77)	189	PREDICTED: uncharacterized protein LOC101738342 [Bombyx mori]
c123140.graph_c0	gi|641657465|ref|XP_008180355.1|	9.21898e-17	37/77(48.05)	77	PREDICTED: uncharacterized protein KIAA1586-like [Acyrthosiphon pisum]
c123142.graph_c0	gi|389612574|dbj|BAM19717.1|	4.5285e-51	81/93(87.10)	167	unknown unsecreted protein [Papilio xuthus]
c123144.graph_c0	gi|357623042|gb|EHJ74348.1|	5.32912e-17	49/87(56.32)	81	hypothetical protein KGM_04896 [Danaus plexippus]
c123155.graph_c0	gi|357611877|gb|EHJ67692.1|	9.2984e-43	70/74(94.59)	156	dynein heavy chain [Danaus plexippus]
c123163.graph_c0	gi|357606788|gb|EHJ65219.1|	6.319e-74	109/112(97.32)	239	hypothetical protein KGM_21475 [Danaus plexippus]
c123180.graph_c0	gi|512899409|ref|XP_004924637.1|	4.91618e-28	47/66(71.21)	112	PREDICTED: myosin-9-like [Bombyx mori]
c123188.graph_c0	gi|197209952|ref|NP_001127740.1|	4.26762e-39	72/87(82.76)	142	neuropeptide receptor A5 precursor [Bombyx mori]
c123194.graph_c0	gi|512934378|ref|XP_004933019.1|	7.21477e-12	27/46(58.70)	65	PREDICTED: beta-1,4-galactosyltransferase 7-like [Bombyx mori]
c123203.graph_c0	gi|662215567|ref|XP_008481673.1|	1.26149e-08	25/59(42.37)	54	PREDICTED: transcription factor CP2-like, partial [Diaphorina citri]
c123228.graph_c0	gi|357623448|gb|EHJ74591.1|	6.38802e-11	33/74(44.59)	62	hypothetical protein KGM_14113 [Danaus plexippus]
c123232.graph_c0	gi|270015520|gb|EFA11968.1|	9.72004e-26	57/102(55.88)	108	hypothetical protein TcasGA2_TC004049 [Tribolium castaneum]
c123238.graph_c0	gi|607361366|gb|EZA55654.1|	9.46928e-27	45/103(43.69)	103	Copia protein [Cerapachys biroi]
c123272.graph_c0	gi|195349595|ref|XP_002041328.1|	8.24978e-51	81/85(95.29)	169	GM10289 [Drosophila sechellia]
c123281.graph_c0	gi|52696262|pdb|1WDU|A	2.61807e-09	30/68(44.12)	57	Chain A, Endonuclease Domain Of Tras1, A Telomere-Specific Non-Ltr Retrotransposon[]
c123288.graph_c0	gi|675367208|gb|KFM60110.1|	7.36707e-16	35/58(60.34)	77	PiggyBac transposable element-derived protein 2, partial [Stegodyphus mimosarum]
c123299.graph_c0	gi|642930601|ref|XP_008198311.1|	1.53353e-21	48/104(46.15)	95	PREDICTED: uncharacterized protein LOC103314328 [Tribolium castaneum]
c123306.graph_c0	gi|357619393|gb|EHJ71990.1|	8.2929e-24	65/86(75.58)	99	defective proboscis extension response [Danaus plexippus]
c123327.graph_c0	gi|512934535|ref|XP_004933056.1|	2.94785e-71	111/131(84.73)	221	PREDICTED: uncharacterized protein LOC101740893 [Bombyx mori]
c123345.graph_c0	gi|357629700|gb|EHJ78318.1|	2.79011e-34	61/79(77.22)	132	putative CCR4-NOT transcription complex, subunit 1 isoform a [Danaus plexippus]
c123356.graph_c0	gi|357625664|gb|EHJ76034.1|	5.96302e-13	29/44(65.91)	68	hypothetical protein KGM_20519 [Danaus plexippus]
c123360.graph_c0	gi|512917558|ref|XP_004928916.1|	2.78618e-40	70/92(76.09)	147	PREDICTED: glucose dehydrogenase [acceptor-like Bombyx mori]
c123370.graph_c0	gi|512901793|ref|XP_004925223.1|	1.54695e-31	58/86(67.44)	124	PREDICTED: toll-like receptor 3-like [Bombyx mori]
c123384.graph_c0	gi|585677356|ref|XP_006819127.1|	1.07014e-13	36/70(51.43)	68	PREDICTED: uncharacterized protein K02A2.6-like [Saccoglossus kowalevskii]
c123401.graph_c0	gi|357627396|gb|EHJ77102.1|	7.1221e-54	84/91(92.31)	176	hypothetical protein KGM_11658 [Danaus plexippus]
c123405.graph_c0	gi|357616539|gb|EHJ70252.1|	1.85266e-08	26/40(65.00)	56	hypothetical protein KGM_16512 [Danaus plexippus]
c123413.graph_c0	gi|383851733|ref|XP_003701386.1|	3.40875e-20	35/58(60.34)	80	PREDICTED: uncharacterized protein LOC100881893 [Megachile rotundata]
c123421.graph_c0	gi|57506560|dbj|BAD86651.1|	1.62521e-27	46/95(48.42)	106	reverse transcriptase [Bombyx mori]
c123436.graph_c0	gi|357612664|gb|EHJ68109.1|	9.93239e-26	47/68(69.12)	107	hypothetical protein KGM_01730 [Danaus plexippus]
c123445.graph_c0	gi|242007584|ref|XP_002424617.1|	3.3826e-24	47/79(59.49)	99	phospholipase A2, putative [Pediculus humanus corporis]
c123455.graph_c0	gi|751221580|ref|XP_011163978.1|	8.01787e-07	28/77(36.36)	51	PREDICTED: uncharacterized protein LOC105198833 [Solenopsis invicta]
c123497.graph_c0	gi|387598291|gb|AFJ91801.1|	4.4504e-40	65/69(94.20)	135	SMC3 structural maintenance of chromosomes, partial [Ostrea edulis]
c123501.graph_c0	gi|512901861|ref|XP_004925236.1|	3.53944e-26	62/74(83.78)	106	PREDICTED: toll-like receptor 4-like [Bombyx mori]
c12351.graph_c0	gi|357628817|gb|EHJ77992.1|	1.60376e-23	67/162(41.36)	103	hypothetical protein KGM_17371 [Danaus plexippus]
c123514.graph_c0	gi|357614377|gb|EHJ69044.1|	2.01423e-48	84/97(86.60)	173	cadherin-like protein [Danaus plexippus]
c123538.graph_c0	gi|512904020|ref|XP_004925760.1|	2.61229e-13	34/58(58.62)	69	PREDICTED: uncharacterized protein LOC101739359 [Bombyx mori]
c123548.graph_c0	gi|512901761|ref|XP_004925214.1|	2.20109e-22	64/104(61.54)	95	PREDICTED: uncharacterized protein LOC101741622 [Bombyx mori]
c123557.graph_c0	gi|357602800|gb|EHJ63513.1|	2.65496e-40	64/72(88.89)	149	hypothetical protein KGM_07694 [Danaus plexippus]
c123562.graph_c0	gi|607363750|gb|EZA57980.1|	5.08802e-11	26/46(56.52)	62	hypothetical protein X777_02027, partial [Cerapachys biroi]
c123568.graph_c0	gi|357617478|gb|EHJ70816.1|	3.03219e-16	58/58(100.00)	79	hypothetical protein KGM_11204 [Danaus plexippus]
c123571.graph_c0	gi|665815647|ref|XP_008556490.1|	1.69481e-25	63/104(60.58)	103	PREDICTED: CD63 antigen-like [Microplitis demolitor]
c123600.graph_c0	gi|512888260|ref|XP_004922057.1|	5.99661e-24	52/99(52.53)	103	PREDICTED: uncharacterized protein LOC101744346 [Bombyx mori]
c123606.graph_c0	gi|641661216|ref|XP_008181795.1|	1.91629e-06	23/54(42.59)	50	PREDICTED: nucleic-acid-binding protein from mobile element jockey-like, partial [Acyrthosiphon pisum]
c123634.graph_c0	gi|341904444|gb|EGT60277.1|	1.99817e-15	48/79(60.76)	75	CBN-SODH-1 protein [Caenorhabditis brenneri]
c123649.graph_c0	gi|512930256|ref|XP_004932021.1|	7.50212e-23	64/86(74.42)	97	PREDICTED: leucine-rich repeat-containing protein 15-like [Bombyx mori]
c123650.graph_c0	gi|512909013|ref|XP_004926818.1|	3.42245e-18	45/69(65.22)	85	PREDICTED: uncharacterized protein LOC101742300 [Bombyx mori]
c123669.graph_c0	gi|512909536|ref|XP_004926945.1|	5.05798e-27	47/89(52.81)	105	PREDICTED: uncharacterized protein LOC101740280 [Bombyx mori]
c12367.graph_c0	gi|357620914|gb|EHJ72933.1|	1.05797e-83	124/137(90.51)	271	hypothetical protein KGM_19310 [Danaus plexippus]
c123691.graph_c0	gi|512931939|ref|XP_004932423.1|	3.28602e-09	40/53(75.47)	57	PREDICTED: uncharacterized protein LOC101735488 [Bombyx mori]
c123695.graph_c0	gi|512890270|ref|XP_004922489.1|	3.04939e-32	54/74(72.97)	127	PREDICTED: LOW QUALITY PROTEIN: midasin-like [Bombyx mori]
c123696.graph_c0	gi|357625487|gb|EHJ75913.1|	9.96704e-15	34/40(85.00)	72	proteasome zeta subunit [Danaus plexippus]
c123727.graph_c0	gi|357618622|gb|EHJ71535.1|	3.47662e-24	46/46(100.00)	98	hypothetical protein KGM_02287 [Danaus plexippus]
c123767.graph_c0	gi|749748533|ref|XP_011136441.1|	1.76083e-16	37/59(62.71)	75	PREDICTED: putative uncharacterized protein FLJ37770, partial [Harpegnathos saltator]
c123768.graph_c0	gi|389610641|dbj|BAM18932.1|	1.96732e-15	33/37(89.19)	74	cuticular protein PpolCPG7 [Papilio polytes]
c123788.graph_c0	gi|317408132|gb|ADV17598.1|	1.75683e-55	86/101(85.15)	189	transposase [Ctenoplusia agnata]
c123870.graph_c0	gi|512934503|ref|XP_004933049.1|	9.28506e-11	31/67(46.27)	63	PREDICTED: uncharacterized protein LOC101739760 [Bombyx mori]
c123891.graph_c0	gi|662204497|ref|XP_008475626.1|	2.51949e-07	21/48(43.75)	51	PREDICTED: uncharacterized protein PF11_0207-like [Diaphorina citri]
c123893.graph_c0	gi|512902622|ref|XP_004925420.1|	9.82045e-35	60/71(84.51)	128	PREDICTED: RIB43A-like with coiled-coils protein 1-like [Bombyx mori]
c123900.graph_c0	gi|641656715|ref|XP_008180073.1|	3.20849e-14	36/73(49.32)	72	PREDICTED: uncharacterized protein LOC103308456 [Acyrthosiphon pisum]
c123908.graph_c0	gi|357602342|gb|EHJ63365.1|	2.76379e-11	50/124(40.32)	66	hypothetical protein KGM_14165 [Danaus plexippus]
c123919.graph_c0	gi|512932371|ref|XP_004932529.1|	2.13459e-07	22/49(44.90)	53	PREDICTED: uncharacterized protein LOC101745403 [Bombyx mori]
c123946.graph_c0	gi|751234728|ref|XP_011171110.1|	7.08021e-19	38/70(54.29)	86	PREDICTED: uncharacterized protein LOC105203885 [Solenopsis invicta]
c123960.graph_c0	gi|512918803|ref|XP_004929221.1|	4.80727e-47	77/90(85.56)	165	PREDICTED: sodium- and chloride-dependent glycine transporter 2-like [Bombyx mori]
c123979.graph_c0	gi|357621305|gb|EHJ73178.1|	2.07316e-16	33/51(64.71)	80	hypothetical protein KGM_12314 [Danaus plexippus]
c123984.graph_c0	gi|512932983|ref|XP_004932678.1|	8.92429e-19	41/63(65.08)	83	PREDICTED: uncharacterized protein LOC101736994 [Bombyx mori]
c123986.graph_c0	gi|357615386|gb|EHJ69625.1|	1.61057e-51	80/85(94.12)	174	putative limbic system-associated membrane protein precursor [Danaus plexippus]
c123987.graph_c0	gi|322790072|gb|EFZ15117.1|	3.80793e-16	25/41(60.98)	56	hypothetical protein SINV_01189 [Solenopsis invicta]
c123994.graph_c0	gi|160333247|ref|NP_001103811.1|	1.28938e-30	52/78(66.67)	121	aldehyde oxidase 2 [Bombyx mori]
c124004.graph_c0	gi|512897090|ref|XP_004924068.1|	5.338e-39	81/86(94.19)	142	PREDICTED: glutamate-gated chloride channel-like [Bombyx mori]
c124026.graph_c0	gi|512916941|ref|XP_004928764.1|	1.85617e-60	92/108(85.19)	204	PREDICTED: nose resistant to fluoxetine protein 6-like [Bombyx mori]
c12403.graph_c0	gi|357624786|gb|EHJ75429.1|	1.08833e-14	50/53(94.34)	76	hypothetical protein KGM_06861 [Danaus plexippus]
c124030.graph_c0	gi|357626933|gb|EHJ76820.1|	1.3956e-21	38/60(63.33)	90	hypothetical protein KGM_07745 [Danaus plexippus]
c124062.graph_c0	gi|751213879|ref|XP_011159767.1|	1.37114e-22	45/93(48.39)	98	PREDICTED: uncharacterized protein LOC105195852 [Solenopsis invicta]
c124075.graph_c0	gi|512933845|ref|XP_004932892.1|	3.04789e-10	48/120(40.00)	63	PREDICTED: LOW QUALITY PROTEIN: PHD finger protein rhinoceros-like [Bombyx mori]
c124096.graph_c0	gi|675364652|gb|KFM57554.1|	5.20993e-25	38/54(70.37)	88	Transposon Ty3-I Gag-Pol polyprotein, partial [Stegodyphus mimosarum]
c124103.graph_c0	gi|449683858|ref|XP_004210477.1|	4.53679e-07	24/53(45.28)	51	PREDICTED: ARL14 effector protein-like [Hydra vulgaris]
c124111.graph_c0	gi|357622344|gb|EHJ73860.1|	8.3541e-14	31/65(47.69)	69	endonuclease-reverse transcriptase [Danaus plexippus]
c124123.graph_c0	gi|357622994|gb|EHJ74324.1|	9.99243e-49	77/80(96.25)	174	putative dynein, axonemal, heavy polypeptide 1 [Danaus plexippus]
c124135.graph_c0	gi|512916322|ref|XP_004928612.1|	8.918e-18	36/42(85.71)	83	PREDICTED: uncharacterized protein LOC101738448 [Bombyx mori]
c124137.graph_c0	gi|512935578|ref|XP_004933308.1|	9.13049e-18	44/70(62.86)	83	PREDICTED: uncharacterized protein LOC101738418 [Bombyx mori]
c124152.graph_c0	gi|512907119|ref|XP_004926364.1|	8.15254e-23	70/76(92.11)	98	PREDICTED: protein slit-like [Bombyx mori]
c124156.graph_c0	gi|359326583|gb|AEV23880.1|	1.3844e-39	59/70(84.29)	137	glutathione S transferase class delta [Blattella germanica]
c124157.graph_c0	gi|357614947|gb|EHJ69384.1|	1.21887e-24	54/70(77.14)	99	hypothetical protein KGM_18669 [Danaus plexippus]
c124160.graph_c0	gi|357627331|gb|EHJ77067.1|	7.26054e-33	56/62(90.32)	122	mitochondrial ADP/ATP carrier protein [Danaus plexippus]
c124162.graph_c0	gi|669308371|gb|KFD51872.1|	6.75427e-06	19/37(51.35)	48	hypothetical protein M513_07201 [Trichuris suis]
c124174.graph_c0	gi|449686744|ref|XP_004211245.1|	3.30138e-15	35/71(49.30)	72	PREDICTED: uncharacterized protein LOC101241739 [Hydra vulgaris]
c124177.graph_c0	gi|15010430|gb|AAK77263.1|	5.95612e-09	19/37(51.35)	41	GH03753p [Drosophila melanogaster]
c124201.graph_c0	gi|357619951|gb|EHJ72321.1|	2.0205e-17	39/49(79.59)	82	hypothetical protein KGM_06208 [Danaus plexippus]
c124208.graph_c0	gi|389610479|dbj|BAM18851.1|	9.3281e-07	23/50(46.00)	49	unknown unsecreted protein [Papilio xuthus]
c124212.graph_c0	gi|270016660|gb|EFA13106.1|	5.75113e-07	24/61(39.34)	52	hypothetical protein TcasGA2_TC016329 [Tribolium castaneum]
c124215.graph_c0	gi|357621730|gb|EHJ73464.1|	3.99734e-51	89/90(98.89)	179	ancient conserved domain protein 2 [Danaus plexippus]
c124216.graph_c0	gi|512921579|ref|XP_004929911.1|	4.70506e-14	33/54(61.11)	68	PREDICTED: uncharacterized protein LOC101745729 [Bombyx mori]
c124252.graph_c0	gi|675363931|gb|KFM56833.1|	3.12828e-17	41/64(64.06)	82	Retrovirus-related Pol polyprotein from transposon TNT 1-94, partial [Stegodyphus mimosarum]
c124278.graph_c0	gi|512932054|ref|XP_004932451.1|	1.54537e-38	62/68(91.18)	140	PREDICTED: tyrosine-protein kinase Dnt-like [Bombyx mori]
c124283.graph_c0	gi|512914756|ref|XP_004928221.1|	8.55289e-08	29/59(49.15)	54	PREDICTED: uncharacterized protein DDB_G0283357-like [Bombyx mori]
c124292.graph_c0	gi|357630564|gb|EHJ78596.1|	2.35737e-13	30/63(47.62)	68	hypothetical protein KGM_09868 [Danaus plexippus]
c124298.graph_c0	gi|646716484|gb|KDR19722.1|	9.00251e-16	30/60(50.00)	77	Endoplasmic reticulum aminopeptidase 1 [Zootermopsis nevadensis]
c124321.graph_c0	gi|357631424|gb|EHJ78932.1|	3.78695e-49	78/81(96.30)	168	hypothetical protein KGM_13064 [Danaus plexippus]
c124334.graph_c0	gi|512932658|ref|XP_004932600.1|	1.00453e-13	33/47(70.21)	71	PREDICTED: inward rectifier potassium channel 2-like [Bombyx mori]
c124345.graph_c0	gi|357609906|gb|EHJ66743.1|	2.16495e-68	116/158(73.42)	230	hypothetical protein KGM_16050 [Danaus plexippus]
c124347.graph_c0	gi|307202331|gb|EFN81789.1|	4.24656e-06	21/44(47.73)	49	hypothetical protein EAI_01402 [Harpegnathos saltator]
c124350.graph_c0	gi|512926315|ref|XP_004931055.1|	1.6924e-33	60/69(86.96)	129	PREDICTED: dynein heavy chain 7, axonemal-like [Bombyx mori]
c124385.graph_c0	gi|443722831|gb|ELU11533.1|	1.15865e-08	29/80(36.25)	57	hypothetical protein CAPTEDRAFT_215343 [Capitella teleta]
c124397.graph_c0	gi|117935429|gb|ABK57054.1|	3.86705e-06	25/73(34.25)	50	hypothetical protein GIP_L1_00690 [Glyptapanteles indiensis]
c124405.graph_c0	gi|357622315|gb|EHJ73841.1|	2.06796e-17	61/81(75.31)	83	hypothetical protein KGM_10507 [Danaus plexippus]
c124420.graph_c0	gi|357612448|gb|EHJ68005.1|	2.1726e-34	60/95(63.16)	133	Apolipophorins [Danaus plexippus]
c124437.graph_c0	gi|307168789|gb|EFN61754.1|	7.86737e-11	31/75(41.33)	63	hypothetical protein EAG_05343 [Camponotus floridanus]
c124447.graph_c0	gi|298204363|gb|ADI61830.1|	3.01305e-19	36/58(62.07)	88	endonuclease-reverse transcriptase [Bombyx mori]
c124459.graph_c0	gi|357624905|gb|EHJ75504.1|	6.4746e-16	60/93(64.52)	79	hypothetical protein KGM_22425 [Danaus plexippus]
c124519.graph_c0	gi|512905740|ref|XP_004926020.1|	1.91761e-13	41/89(46.07)	71	PREDICTED: uncharacterized protein LOC101736321 [Bombyx mori]
c12452.graph_c0	gi|514650208|ref|XP_004998787.1|	2.56805e-18	40/72(55.56)	80	40S ribosomal protein S19 [Salpingoeca rosetta]
c124528.graph_c0	gi|357623407|gb|EHJ74574.1|	3.31185e-07	24/58(41.38)	51	dihydrouridine synthase domain containing protein [Danaus plexippus]
c124559.graph_c0	gi|389608831|dbj|BAM18027.1|	2.07288e-10	28/57(49.12)	59	ATP synthase E chain [Papilio xuthus]
c124567.graph_c0	gi|449665446|ref|XP_004206141.1|	1.47031e-37	62/88(70.45)	135	PREDICTED: uncharacterized protein LOC101234434 [Hydra vulgaris]
c124573.graph_c0	gi|642912247|ref|XP_008199954.1|	3.57868e-08	27/53(50.94)	53	PREDICTED: LOW QUALITY PROTEIN: tigger transposable element-derived protein 4-like [Tribolium castaneum]
c124574.graph_c0	gi|512926467|ref|XP_004931093.1|	5.42351e-56	89/117(76.07)	181	PREDICTED: uncharacterized protein LOC101745049 [Bombyx mori]
c124588.graph_c0	gi|357624900|gb|EHJ75501.1|	6.30817e-39	65/68(95.59)	137	neuropeptide receptor A32 [Danaus plexippus]
c124608.graph_c0	gi|357613039|gb|EHJ68281.1|	5.0262e-15	39/64(60.94)	75	hypothetical protein KGM_05212 [Danaus plexippus]
c124617.graph_c0	gi|156537349|ref|XP_001606449.1|	2.56574e-25	43/69(62.32)	102	PREDICTED: N-acetyl-D-glucosamine kinase isoform X2 [Nasonia vitripennis]
c124624.graph_c0	gi|357619130|gb|EHJ71823.1|	1.45372e-49	79/87(90.80)	170	hypothetical protein KGM_18114 [Danaus plexippus]
c124627.graph_c0	gi|676486093|ref|XP_009063867.1|	5.34073e-10	27/59(45.76)	60	hypothetical protein LOTGIDRAFT_155116 [Lottia gigantea]
c124632.graph_c0	gi|512936192|ref|XP_004933458.1|	3.81679e-32	54/72(75.00)	118	PREDICTED: uncharacterized protein LOC101740475 [Bombyx mori]
c124656.graph_c0	gi|512908101|ref|XP_004926600.1|	4.22221e-34	56/72(77.78)	128	PREDICTED: uncharacterized protein LOC101740137 [Bombyx mori]
c124664.graph_c0	gi|357617709|gb|EHJ70949.1|	7.49069e-39	63/91(69.23)	137	putative tetratricopeptide repeat domain 12 [Danaus plexippus]
c124671.graph_c0	gi|357628287|gb|EHJ77676.1|	4.86536e-13	31/65(47.69)	70	hypothetical protein KGM_14421 [Danaus plexippus]
c124684.graph_c0	gi|357612789|gb|EHJ68169.1|	1.28381e-14	31/37(83.78)	72	hypothetical protein KGM_21250 [Danaus plexippus]
c124687.graph_c0	gi|357610306|gb|EHJ66920.1|	1.51756e-07	38/92(41.30)	54	hypothetical protein KGM_12809 [Danaus plexippus]
c124697.graph_c0	gi|270017072|gb|EFA13518.1|	9.87375e-34	57/78(73.08)	130	hypothetical protein TcasGA2_TC001491 [Tribolium castaneum]
c1247.graph_c0	gi|291236763|ref|XP_002738307.1|	1.36047e-15	41/78(52.56)	77	PREDICTED: uncharacterized protein K02A2.6-like [Saccoglossus kowalevskii]
c124701.graph_c0	gi|357611911|gb|EHJ67712.1|	1.00682e-28	55/67(82.09)	115	serpin-27 [Danaus plexippus]
c124707.graph_c0	gi|357628270|gb|EHJ77659.1|	7.13569e-07	23/32(71.88)	51	olfactory receptor-like protein [Danaus plexippus]
c124709.graph_c0	gi|512898347|ref|XP_004924377.1|	1.21969e-26	52/69(75.36)	108	PREDICTED: uncharacterized protein LOC101745859 [Bombyx mori]
c124712.graph_c0	gi|357608209|gb|EHJ65878.1|	1.075e-06	22/32(68.75)	48	endonuclease-reverse transcriptase [Danaus plexippus]
c124713.graph_c0	gi|3687839|gb|AAC62238.1|	3.66192e-17	45/82(54.88)	82	NO-insensitive guanylyl cyclase [Manduca sexta]
c124715.graph_c0	gi|607302359|gb|EZA44742.1|	8.04596e-07	25/37(67.57)	52	conserved uncharacterized protein [Microplitis demolitor]
c124734.graph_c0	gi|662225434|ref|XP_008487113.1|	4.49665e-12	34/89(38.20)	68	PREDICTED: uncharacterized protein LOC103523883 [Diaphorina citri]
c124739.graph_c0	gi|4239843|dbj|BAA74713.1|	2.40122e-17	48/120(40.00)	85	Yokozuna [Bombyx mori]
c124741.graph_c0	gi|512917196|ref|XP_004928828.1|	5.68934e-14	55/131(41.98)	73	PREDICTED: serine/arginine repetitive matrix protein 1-like [Bombyx mori]
c124743.graph_c0	gi|12597224|dbj|BAB21516.1|	3.95088e-31	59/121(48.76)	123	TRASSc3 [Samia cynthia]
c124749.graph_c0	gi|357626002|gb|EHJ76256.1|	4.41413e-65	130/189(68.78)	226	hypothetical protein KGM_00312 [Danaus plexippus]
c124752.graph_c0	gi|357622627|gb|EHJ74053.1|	2.46712e-40	86/87(98.85)	146	hypothetical protein KGM_18632 [Danaus plexippus]
c124762.graph_c0	gi|293322559|emb|CBH41316.1|	6.54773e-30	55/68(80.88)	111	Tektin protein [Oleria didymaea ramona]
c124766.graph_c0	gi|357610240|gb|EHJ66888.1|	1.615e-15	30/61(49.18)	76	non-LTR retrotransposon CATS [Danaus plexippus]
c124788.graph_c0	gi|512913340|ref|XP_004927873.1|	7.46773e-32	73/84(86.90)	122	PREDICTED: uncharacterized protein LOC101743032 [Bombyx mori]
c124803.graph_c0	gi|662188011|ref|XP_008487660.1|	6.24463e-42	65/86(75.58)	151	PREDICTED: uncharacterized protein LOC103524423 [Diaphorina citri]
c124821.graph_c0	gi|383866183|ref|XP_003708550.1|	2.25637e-19	44/78(56.41)	83	PREDICTED: general odorant-binding protein 56d-like [Megachile rotundata]
c124824.graph_c0	gi|343469130|gb|AEM43806.1|	1.62771e-48	78/97(80.41)	169	membrane-bound alkaline phosphatase [Ostrinia furnacalis]
c124831.graph_c0	gi|357613126|gb|EHJ68331.1|	6.13465e-08	29/54(53.70)	56	GTP binding protein [Danaus plexippus]
c124840.graph_c0	gi|357620178|gb|EHJ72469.1|	8.06807e-36	76/102(74.51)	126	hormone receptor 51 [Danaus plexippus]
c124850.graph_c0	gi|512915562|ref|XP_004928419.1|	6.53228e-20	46/71(64.79)	89	PREDICTED: uncharacterized protein LOC101746992 [Bombyx mori]
c124854.graph_c0	gi|512912259|ref|XP_004927611.1|	4.14439e-25	56/69(81.16)	101	PREDICTED: uncharacterized protein LOC101738666 [Bombyx mori]
c124889.graph_c0	gi|357621763|gb|EHJ73488.1|	7.5925e-14	33/78(42.31)	72	TRAS3 [Danaus plexippus]
c124899.graph_c0	gi|357631792|gb|EHJ79261.1|	6.30792e-25	57/73(78.08)	103	hypothetical protein KGM_15403 [Danaus plexippus]
c124914.graph_c0	gi|478266886|gb|ENN82943.1|	2.29318e-24	51/73(69.86)	98	hypothetical protein YQE_00692, partial [Dendroctonus ponderosae]
c124924.graph_c0	gi|512917097|ref|XP_004928803.1|	2.74442e-72	139/157(88.54)	239	PREDICTED: uncharacterized protein LOC101741920 [Bombyx mori]
c124938.graph_c0	gi|675859612|ref|XP_009015366.1|	9.86444e-11	22/42(52.38)	62	hypothetical protein HELRODRAFT_160103 [Helobdella robusta]
c124950.graph_c0	gi|512921525|ref|XP_004929899.1|	9.98552e-54	83/83(100.00)	173	PREDICTED: frequenin-1-like [Bombyx mori]
c124951.graph_c0	gi|665807565|ref|XP_008552065.1|	6.15721e-17	35/74(47.30)	81	PREDICTED: zinc finger BED domain-containing protein 4-like [Microplitis demolitor]
c124952.graph_c0	gi|345490216|ref|XP_003426329.1|	1.5529e-39	69/90(76.67)	144	PREDICTED: dnaJ homolog subfamily C member 7 isoform X2 [Nasonia vitripennis]
c124973.graph_c0	gi|512931970|ref|XP_004932430.1|	6.88291e-57	94/108(87.04)	194	PREDICTED: A disintegrin and metalloproteinase with thrombospondin motifs 14-like [Bombyx mori]
c12498.graph_c0	gi|357613359|gb|EHJ68458.1|	4.12674e-18	42/74(56.76)	82	hypothetical protein KGM_08280 [Danaus plexippus]
c124982.graph_c0	gi|751241310|ref|XP_011174740.1|	5.35793e-17	38/63(60.32)	77	PREDICTED: zinc finger MYM-type protein 5-like, partial [Solenopsis invicta]
c124988.graph_c0	gi|389608285|dbj|BAM17754.1|	6.84268e-33	56/83(67.47)	124	similar to CG12017 [Papilio xuthus]
c1250.graph_c0	gi|512912543|ref|XP_004927681.1|	4.33407e-27	51/100(51.00)	106	PREDICTED: uncharacterized protein LOC101738215 [Bombyx mori]
c125004.graph_c0	gi|512918287|ref|XP_004929096.1|	1.15969e-29	55/79(69.62)	114	PREDICTED: uncharacterized protein LOC101743841 [Bombyx mori]
c125015.graph_c0	gi|665795353|ref|XP_008545419.1|	8.42711e-12	32/43(74.42)	66	PREDICTED: uncharacterized protein LOC103569733 [Microplitis demolitor]
c125026.graph_c0	gi|357619951|gb|EHJ72321.1|	9.61494e-09	36/70(51.43)	58	hypothetical protein KGM_06208 [Danaus plexippus]
c125040.graph_c0	gi|512902960|ref|XP_004925502.1|	5.04943e-41	89/114(78.07)	147	PREDICTED: uncharacterized protein LOC101744750 [Bombyx mori]
c125044.graph_c0	gi|357617115|gb|EHJ70591.1|	8.63939e-15	37/60(61.67)	75	hypothetical protein KGM_02405 [Danaus plexippus]
c125056.graph_c0	gi|512897138|ref|XP_004924080.1|	1.14661e-07	26/74(35.14)	53	PREDICTED: uncharacterized protein LOC101739630 [Bombyx mori]
c125110.graph_c0	gi|4239843|dbj|BAA74713.1|	1.44793e-15	35/59(59.32)	77	Yokozuna [Bombyx mori]
c125116.graph_c0	gi|512936353|ref|XP_004933498.1|	2.9298e-54	83/96(86.46)	190	PREDICTED: LOW QUALITY PROTEIN: dynein heavy chain 10, axonemal-like [Bombyx mori]
c125118.graph_c0	gi|512895109|ref|XP_004923594.1|	3.39773e-11	33/76(43.42)	65	PREDICTED: rootletin-like [Bombyx mori]
c125130.graph_c0	gi|512936682|ref|XP_004933577.1|	1.18911e-30	62/87(71.26)	118	PREDICTED: uncharacterized protein LOC101738369 [Bombyx mori]
c125146.graph_c0	gi|512916498|ref|XP_004928655.1|	1.8229e-12	31/37(83.78)	67	PREDICTED: 5-hydroxytryptamine receptor 1D-like isoform X2 [Bombyx mori]
c125152.graph_c0	gi|195463775|ref|XP_002075902.1|	1.86546e-08	26/46(56.52)	55	GK24003 [Drosophila willistoni]
c125156.graph_c0	gi|307168789|gb|EFN61754.1|	6.69069e-16	36/59(61.02)	77	hypothetical protein EAG_05343 [Camponotus floridanus]
c125168.graph_c0	gi|641653463|ref|XP_008178807.1|	4.59646e-06	16/28(57.14)	41	PREDICTED: zinc finger BED domain-containing protein 4-like [Acyrthosiphon pisum]
c125174.graph_c0	gi|270011280|gb|EFA07728.1|	4.00553e-06	23/45(51.11)	48	hypothetical protein TcasGA2_TC002206 [Tribolium castaneum]
c125189.graph_c0	gi|383865548|ref|XP_003708235.1|	1.1585e-16	39/79(49.37)	80	PREDICTED: piggyBac transposable element-derived protein 4-like [Megachile rotundata]
c125194.graph_c0	gi|512930391|ref|XP_004932056.1|	3.91932e-13	30/47(63.83)	70	PREDICTED: protein FAM13A-like [Bombyx mori]
c125207.graph_c0	gi|512911020|ref|XP_004927313.1|	9.96112e-11	32/44(72.73)	63	PREDICTED: Down syndrome cell adhesion molecule-like protein Dscam2-like [Bombyx mori]
c125214.graph_c0	gi|170067470|ref|XP_001868493.1|	1.38219e-21	40/62(64.52)	88	conserved hypothetical protein [Culex quinquefasciatus]
c125218.graph_c0	gi|357610240|gb|EHJ66888.1|	5.33566e-06	25/71(35.21)	49	non-LTR retrotransposon CATS [Danaus plexippus]
c125221.graph_c0	gi|357617276|gb|EHJ70694.1|	7.65196e-22	55/107(51.40)	92	hypothetical protein KGM_02066 [Danaus plexippus]
c125231.graph_c0	gi|449685518|ref|XP_004210916.1|	6.87616e-21	42/72(58.33)	89	PREDICTED: uncharacterized protein LOC101236928 [Hydra vulgaris]
c125233.graph_c0	gi|641647757|ref|XP_008179509.1|	1.18892e-20	39/77(50.65)	90	PREDICTED: uncharacterized protein LOC103308225 [Acyrthosiphon pisum]
c125238.graph_c0	gi|357621763|gb|EHJ73488.1|	2.11397e-10	36/113(31.86)	63	TRAS3 [Danaus plexippus]
c125248.graph_c0	gi|665788653|ref|XP_008559929.1|	3.11814e-58	89/96(92.71)	192	PREDICTED: calreticulin [Microplitis demolitor]
c125282.graph_c0	gi|357612617|gb|EHJ68087.1|	2.3308e-33	61/73(83.56)	127	hypothetical protein KGM_22579 [Danaus plexippus]
c125294.graph_c0	gi|746873832|gb|AJD81615.1|	4.48503e-37	63/67(94.03)	138	ionotropic glutamate receptor 4 [Helicoverpa assulta]
c125301.graph_c0	gi|350417716|ref|XP_003491559.1|	6.63081e-17	33/67(49.25)	77	PREDICTED: hypothetical protein LOC100741026 [Bombus impatiens]
c125303.graph_c0	gi|357625447|gb|EHJ75894.1|	1.13112e-21	41/64(64.06)	92	putative kek1 [Danaus plexippus]
c125322.graph_c0	gi|156536971|ref|XP_001608270.1|	9.17263e-46	76/76(100.00)	153	PREDICTED: 40S ribosomal protein S9 [Nasonia vitripennis]
c125340.graph_c0	gi|357617749|gb|EHJ70976.1|	2.18869e-12	29/36(80.56)	65	hypothetical protein KGM_16316 [Danaus plexippus]
c125357.graph_c0	gi|512900664|ref|XP_004924945.1|	3.36375e-28	55/83(66.27)	114	PREDICTED: E3 ubiquitin-protein ligase UHRF1-like [Bombyx mori]
c125373.graph_c0	gi|512923147|ref|XP_004930282.1|	2.10889e-10	25/31(80.65)	61	PREDICTED: uncharacterized protein LOC101735704 [Bombyx mori]
c125378.graph_c0	gi|357613596|gb|EHJ68604.1|	2.8817e-15	58/70(82.86)	77	hypothetical protein KGM_22027 [Danaus plexippus]
c125385.graph_c0	gi|512920038|ref|XP_004929532.1|	9.68757e-38	60/72(83.33)	142	PREDICTED: LOW QUALITY PROTEIN: dynein heavy chain 2, axonemal-like [Bombyx mori]
c125404.graph_c0	gi|746848113|ref|XP_011054451.1|	5.4353e-17	35/90(38.89)	55	PREDICTED: uncharacterized protein LOC105146095 [Acromyrmex echinatior]
c125406.graph_c0	gi|1549144|dbj|BAA07467.1|	1.35897e-16	34/80(42.50)	80	ORF2 [Bombyx mori]
c125417.graph_c0	gi|641664838|ref|XP_008183156.1|	2.22261e-12	24/41(58.54)	48	PREDICTED: putative nuclease HARBI1 [Acyrthosiphon pisum]
c12542.graph_c0	gi|326578546|gb|ADZ95847.1|	1.79669e-15	30/67(44.78)	73	reverse transcriptase, partial [Abraxas sylvata]
c125431.graph_c0	gi|350399010|ref|XP_003485384.1|	6.28087e-08	31/47(65.96)	55	PREDICTED: hypothetical protein LOC100750135 [Bombus impatiens]
c125443.graph_c0	gi|512890270|ref|XP_004922489.1|	2.53817e-39	67/71(94.37)	146	PREDICTED: LOW QUALITY PROTEIN: midasin-like [Bombyx mori]
c125449.graph_c0	gi|357609713|gb|EHJ66599.1|	1.29638e-59	95/101(94.06)	206	putative Chondroitin sulfate proteoglycan 4 precursor [Danaus plexippus]
c125457.graph_c0	gi|662202607|ref|XP_008474607.1|	1.57341e-19	39/81(48.15)	87	PREDICTED: piggyBac transposable element-derived protein 2-like [Diaphorina citri]
c125467.graph_c0	gi|157133789|ref|XP_001663014.1|	6.36019e-07	24/68(35.29)	50	hypothetical protein AaeL_AAEL012860 [Aedes aegypti]
c125500.graph_c0	gi|284813571|ref|NP_001165391.1|	2.39486e-22	45/66(68.18)	95	carboxyl/cholinesterase 3 precursor [Bombyx mori]
c125504.graph_c0	gi|357607474|gb|EHJ65515.1|	9.34639e-12	28/39(71.79)	66	hypothetical protein KGM_19688 [Danaus plexippus]
c125506.graph_c0	gi|512934587|ref|XP_004933069.1|	1.29302e-48	77/90(85.56)	165	PREDICTED: amine sulfotransferase-like [Bombyx mori]
c125508.graph_c0	gi|512937441|ref|XP_004933767.1|	6.02144e-24	45/68(66.18)	100	PREDICTED: coiled-coil domain-containing protein 147-like, partial [Bombyx mori]
c125517.graph_c0	gi|662190663|ref|XP_008468108.1|	1.24281e-07	28/76(36.84)	55	PREDICTED: uncharacterized protein LOC103505546 [Diaphorina citri]
c125547.graph_c0	gi|641663583|ref|XP_008182687.1|	4.68642e-08	24/54(44.44)	55	PREDICTED: uncharacterized protein LOC103309316 [Acyrthosiphon pisum]
c125560.graph_c0	gi|512936506|ref|XP_004933535.1|	1.74451e-40	65/73(89.04)	142	PREDICTED: uncharacterized protein C21orf59-like [Bombyx mori]
c125562.graph_c0	gi|478486897|gb|AGJ03628.1|	3.13585e-09	41/54(75.93)	58	cyclin E [Trichoplusia ni]
c125564.graph_c0	gi|512931308|ref|XP_004932270.1|	5.8886e-38	83/105(79.05)	143	PREDICTED: uncharacterized protein LOC101744340 [Bombyx mori]
c125581.graph_c0	gi|357627289|gb|EHJ77025.1|	1.1035e-37	68/70(97.14)	140	hypothetical protein KGM_21509 [Danaus plexippus]
c125586.graph_c0	gi|512900890|ref|XP_004925001.1|	4.02136e-16	35/35(100.00)	78	PREDICTED: proteoglycan 4-like [Bombyx mori]
c125595.graph_c0	gi|512910121|ref|XP_004927090.1|	2.7135e-32	62/75(82.67)	125	PREDICTED: protein split ends-like [Bombyx mori]
c125611.graph_c0	gi|345488292|ref|XP_003425875.1|	2.3672e-07	39/85(45.88)	53	PREDICTED: methionine--tRNA ligase, cytoplasmic [Nasonia vitripennis]
c125630.graph_c0	gi|449674887|ref|XP_004208279.1|	2.62004e-26	39/49(79.59)	92	PREDICTED: uncharacterized protein LOC101237955 [Hydra vulgaris]
c125642.graph_c0	gi|357602537|gb|EHJ63443.1|	3.12815e-29	55/72(76.39)	112	hypothetical protein KGM_16603 [Danaus plexippus]
c125661.graph_c0	gi|641657266|ref|XP_003242632.2|	1.04286e-06	26/61(42.62)	51	PREDICTED: uncharacterized protein LOC100575723 [Acyrthosiphon pisum]
c125666.graph_c0	gi|357615362|gb|EHJ69614.1|	8.87171e-42	68/75(90.67)	142	putative membrane-associated guanylate kinase [Danaus plexippus]
c125668.graph_c0	gi|357614870|gb|EHJ69343.1|	1.14699e-10	36/47(76.60)	64	putative GRB2-associated-binding protein [Danaus plexippus]
c125676.graph_c0	gi|641647400|ref|XP_008178199.1|	1.69172e-17	41/79(51.90)	83	PREDICTED: uncharacterized protein LOC100570314 [Acyrthosiphon pisum]
c125680.graph_c0	gi|379698930|ref|NP_001243936.1|	4.07182e-32	62/81(76.54)	122	cyclin D [Bombyx mori]
c125682.graph_c0	gi|675861444|ref|XP_009016282.1|	1.79251e-13	26/40(65.00)	56	hypothetical protein HELRODRAFT_171307 [Helobdella robusta]
c125696.graph_c0	gi|357626002|gb|EHJ76256.1|	1.22261e-25	51/65(78.46)	107	hypothetical protein KGM_00312 [Danaus plexippus]
c125699.graph_c0	gi|512916925|ref|XP_004928760.1|	7.04218e-14	34/37(91.89)	73	PREDICTED: gamma-aminobutyric acid type B receptor subunit 1-like [Bombyx mori]
c125701.graph_c0	gi|357614378|gb|EHJ69045.1|	6.10593e-43	74/76(97.37)	156	fat protein [Danaus plexippus]
c125713.graph_c0	gi|298204359|gb|ADI61828.1|	8.07964e-44	78/118(66.10)	159	endonuclease-reverse transcriptase [Bombyx mori]
c125721.graph_c0	gi|357628157|gb|EHJ77574.1|	4.04667e-26	58/69(84.06)	104	hypothetical protein KGM_13456 [Danaus plexippus]
c125726.graph_c0	gi|646703489|gb|KDR12137.1|	5.4745e-06	25/75(33.33)	49	Atrial natriuretic peptide receptor B [Zootermopsis nevadensis]
c125740.graph_c0	gi|255709891|gb|ACU30811.1|	6.89192e-16	32/65(49.23)	73	reverse transcriptase [Zaprionus gabonicus]
c125756.graph_c0	gi|645017165|ref|XP_008205475.1|	4.57013e-26	49/59(83.05)	107	PREDICTED: transmembrane protein 245 isoform X1 [Nasonia vitripennis]
c125769.graph_c0	gi|512908834|ref|XP_004926775.1|	1.03818e-45	73/84(86.90)	161	PREDICTED: caytaxin-like [Bombyx mori]
c125786.graph_c0	gi|322788576|gb|EFZ14204.1|	1.38505e-13	35/72(48.61)	69	hypothetical protein SINV_11917 [Solenopsis invicta]
c125794.graph_c0	gi|512935510|ref|XP_004933291.1|	6.38841e-19	61/68(89.71)	84	PREDICTED: homeotic protein distal-less-like [Bombyx mori]
c125796.graph_c0	gi|357624644|gb|EHJ75346.1|	2.37072e-35	64/73(87.67)	135	putative dynein beta chain, ciliary [Danaus plexippus]
c125816.graph_c0	gi|357604535|gb|EHJ64233.1|	6.42636e-11	33/71(46.48)	63	hypothetical protein KGM_09610 [Danaus plexippus]
c125827.graph_c0	gi|91082407|ref|XP_969845.1|	3.08477e-06	21/35(60.00)	48	PREDICTED: pancreas transcription factor 1 subunit alpha [Tribolium castaneum]
c125849.graph_c0	gi|12597228|dbj|BAB21518.1|	8.13165e-39	62/81(76.54)	142	TRASSc9 [Samia cynthia]
c125865.graph_c0	gi|42600556|dbj|BAD11136.1|	1.50473e-22	51/108(47.22)	93	yabusame-2 [Bombyx mori]
c125897.graph_c0	gi|357616541|gb|EHJ70254.1|	3.81708e-25	49/71(69.01)	105	putative zinc finger protein [Danaus plexippus]
c125904.graph_c0	gi|270006314|gb|EFA02762.1|	6.46843e-25	51/95(53.68)	106	hypothetical protein TcasGA2_TC008495 [Tribolium castaneum]
c125930.graph_c0	gi|357613964|gb|EHJ68813.1|	6.66868e-09	26/33(78.79)	57	spermine synthase [Danaus plexippus]
c125965.graph_c0	gi|512897745|ref|XP_004924228.1|	5.99238e-20	43/75(57.33)	89	PREDICTED: peroxidase-like [Bombyx mori]
c125973.graph_c0	gi|512918767|ref|XP_004929212.1|	3.8579e-30	56/69(81.16)	119	PREDICTED: toll-like receptor 13-like [Bombyx mori]
c12598.graph_c0	gi|1030731|emb|CAA32198.1|	1.54223e-79	145/229(63.32)	265	polyprotein [Drosophila melanogaster]
c125987.graph_c0	gi|357628047|gb|EHJ77512.1|	5.9482e-27	57/76(75.00)	110	hypothetical protein KGM_03285 [Danaus plexippus]
c125994.graph_c0	gi|389610093|dbj|BAM18658.1|	1.15723e-11	27/40(67.50)	63	unknown unsecreted protein [Papilio xuthus]
c126.graph_c0	gi|357629651|gb|EHJ78282.1|	1.38379e-33	57/72(79.17)	123	hypothetical protein KGM_17561 [Danaus plexippus]
c126022.graph_c0	gi|357616951|gb|EHJ70503.1|	8.05043e-07	23/35(65.71)	51	hypothetical protein KGM_20216 [Danaus plexippus]
c126028.graph_c0	gi|357608852|gb|EHJ66187.1|	5.97285e-37	75/81(92.59)	134	hypothetical protein KGM_06010 [Danaus plexippus]
c126039.graph_c0	gi|512921020|ref|XP_004929779.1|	4.77382e-74	114/114(100.00)	248	PREDICTED: protein unc-13 homolog A-like [Bombyx mori]
c126053.graph_c0	gi|512891523|ref|XP_004922705.1|	1.88595e-32	63/84(75.00)	127	PREDICTED: LOW QUALITY PROTEIN: myotubularin-related protein 5-like [Bombyx mori]
c126057.graph_c0	gi|322781595|gb|EFZ10254.1|	1.6196e-13	31/68(45.59)	68	hypothetical protein SINV_10661 [Solenopsis invicta]
c126061.graph_c0	gi|512918159|ref|XP_004929064.1|	2.95454e-48	78/83(93.98)	167	PREDICTED: small G protein signaling modulator 1-like [Bombyx mori]
c126098.graph_c0	gi|350414449|ref|XP_003490321.1|	8.50417e-38	59/69(85.51)	133	PREDICTED: hypothetical protein LOC100741262 [Bombus impatiens]
c126120.graph_c0	gi|389610725|dbj|BAM18974.1|	2.67368e-26	66/77(85.71)	107	dusky [Papilio polytes]
c126121.graph_c0	gi|512919515|ref|XP_004929403.1|	3.0214e-24	67/79(84.81)	100	PREDICTED: myosin-14-like [Bombyx mori]
c126145.graph_c0	gi|357628157|gb|EHJ77574.1|	1.61266e-33	57/67(85.07)	125	hypothetical protein KGM_13456 [Danaus plexippus]
c12617.graph_c0	gi|449667211|ref|XP_002163669.2|	6.43285e-16	35/76(46.05)	80	PREDICTED: THAP domain-containing protein 9-like [Hydra vulgaris]
c126171.graph_c0	gi|665815388|ref|XP_008556348.1|	2.33678e-15	37/69(53.62)	72	PREDICTED: uncharacterized protein LOC103577480 [Microplitis demolitor]
c126186.graph_c0	gi|270012036|gb|EFA08484.1|	5.6078e-12	32/68(47.06)	67	hypothetical protein TcasGA2_TC006136 [Tribolium castaneum]
c126191.graph_c0	gi|357624644|gb|EHJ75346.1|	4.97656e-32	52/66(78.79)	114	putative dynein beta chain, ciliary [Danaus plexippus]
c126196.graph_c0	gi|512927687|ref|XP_004931397.1|	6.24176e-20	43/64(67.19)	90	PREDICTED: neuronal PAS domain-containing protein 4-like [Bombyx mori]
c126220.graph_c0	gi|357621070|gb|EHJ73038.1|	5.71701e-39	66/71(92.96)	136	hypothetical protein KGM_02835 [Danaus plexippus]
c126223.graph_c0	gi|357602933|gb|EHJ63575.1|	6.15704e-30	66/86(76.74)	114	hypothetical protein KGM_12721 [Danaus plexippus]
c126226.graph_c0	gi|332020066|gb|EGI60514.1|	6.18874e-06	21/25(84.00)	46	FLJ37770-like protein [Acromyrmex echinatior]
c126231.graph_c0	gi|512903749|ref|XP_004925694.1|	6.03025e-24	41/66(62.12)	99	PREDICTED: RNA-directed DNA polymerase from mobile element jockey-like [Bombyx mori]
c126237.graph_c0	gi|357615597|gb|EHJ69743.1|	1.99535e-58	93/103(90.29)	196	hypothetical protein KGM_19023 [Danaus plexippus]
c126249.graph_c0	gi|357609459|gb|EHJ66462.1|	8.33247e-11	30/66(45.45)	63	hypothetical protein KGM_08221 [Danaus plexippus]
c126251.graph_c0	gi|512917694|ref|XP_004928950.1|	1.57904e-10	48/57(84.21)	60	PREDICTED: uncharacterized protein LOC101745771 [Bombyx mori]
c126254.graph_c0	gi|512915360|ref|XP_004928370.1|	8.17333e-37	64/73(87.67)	129	PREDICTED: homeobox protein MOX-2-like [Bombyx mori]
c126271.graph_c0	gi|357631034|gb|EHJ78763.1|	2.15411e-09	27/41(65.85)	59	hypothetical protein KGM_04304 [Danaus plexippus]
c126279.graph_c0	gi|298204363|gb|ADI61830.1|	4.86338e-22	44/84(52.38)	96	endonuclease-reverse transcriptase [Bombyx mori]
c126288.graph_c0	gi|675859752|ref|XP_009015436.1|	4.37453e-10	31/61(50.82)	60	hypothetical protein HELRODRAFT_160198 [Helobdella robusta]
c126331.graph_c0	gi|512891780|ref|XP_004922767.1|	3.59452e-11	31/57(54.39)	65	PREDICTED: uncharacterized protein LOC101735858 [Bombyx mori]
c126352.graph_c0	gi|357628346|gb|EHJ77714.1|	1.01104e-06	23/35(65.71)	52	hypothetical protein KGM_10034 [Danaus plexippus]
c126358.graph_c0	gi|7109191|gb|AAF36671.1|AF222049_2	7.37554e-08	38/101(37.62)	56	pol protein [Drosophila melanogaster]
c126360.graph_c0	gi|357627614|gb|EHJ77258.1|	2.23136e-12	38/66(57.58)	66	hypothetical protein KGM_04390 [Danaus plexippus]
c126370.graph_c0	gi|112983722|ref|NP_001037315.1|	1.49479e-42	70/81(86.42)	150	protein Wnt-1 precursor [Bombyx mori]
c126398.graph_c0	gi|478260996|gb|ENN80586.1|	2.41301e-41	66/69(95.65)	142	hypothetical protein YQE_02991, partial [Dendroctonus ponderosae]
c126407.graph_c0	gi|298204365|gb|ADI61831.1|	2.83844e-08	35/66(53.03)	56	endonuclease-reverse transcriptase [Bombyx mori]
c126420.graph_c0	gi|512929989|ref|XP_004931959.1|	1.86217e-11	31/51(60.78)	63	PREDICTED: uncharacterized protein LOC101742123 [Bombyx mori]
c126460.graph_c0	gi|512910274|ref|XP_004927131.1|	1.82826e-23	44/54(81.48)	97	PREDICTED: uncharacterized protein LOC101737020 [Bombyx mori]
c126463.graph_c0	gi|512933725|ref|XP_004932862.1|	4.11731e-12	35/75(46.67)	68	PREDICTED: uncharacterized protein LOC101741548 [Bombyx mori]
c126491.graph_c0	gi|665799964|ref|XP_008547924.1|	3.47289e-16	35/64(54.69)	78	PREDICTED: RNA-directed DNA polymerase from mobile element jockey-like [Microplitis demolitor]
c126505.graph_c0	gi|695378|gb|AAA92342.1|	1.29929e-38	65/70(92.86)	140	GABA neurotransmitter transporter [Manduca sexta]
c126515.graph_c0	gi|151933496|gb|ABS18391.1|	6.54257e-26	60/72(83.33)	106	transposase [Helicoverpa armigera]
c126527.graph_c0	gi|357626492|gb|EHJ76566.1|	1.67731e-08	31/73(42.47)	56	cuticular protein hypothetical 22 [Danaus plexippus]
c126530.graph_c0	gi|260825351|ref|XP_002607630.1|	3.15556e-27	50/72(69.44)	110	hypothetical protein BRAFLDRAFT_84681 [Branchiostoma floridae]
c126542.graph_c0	gi|569405592|gb|ETO22370.1|	1.10078e-20	36/68(52.94)	88	hypothetical protein RFI_14829 [Reticulomyxa filosa]
c126561.graph_c0	gi|383857644|ref|XP_003704314.1|	2.66037e-28	48/74(64.86)	111	PREDICTED: venom serine carboxypeptidase-like [Megachile rotundata]
c126571.graph_c0	gi|665795351|ref|XP_008545418.1|	5.66298e-29	42/45(93.33)	94	PREDICTED: uncharacterized protein LOC103569732 [Microplitis demolitor]
c126587.graph_c0	gi|512900560|ref|XP_004924921.1|	3.71715e-28	60/69(86.96)	113	PREDICTED: irregular chiasm C-roughest protein-like [Bombyx mori]
c126614.graph_c0	gi|357621157|gb|EHJ73089.1|	1.15714e-47	71/95(74.74)	161	putative T14G10.6 [Danaus plexippus]
c126641.graph_c0	gi|379070094|gb|AFC91758.1|	2.27955e-37	60/81(74.07)	137	putative ionotropic receptor IR41a [Cydia pomonella]
c126658.graph_c0	gi|512893410|ref|XP_004923174.1|	2.89796e-29	56/75(74.67)	117	PREDICTED: uncharacterized protein LOC101744544 [Bombyx mori]
c126661.graph_c0	gi|597846386|gb|EYB95900.1|	5.55661e-06	23/38(60.53)	47	hypothetical protein Y032_0155g3080 [Ancylostoma ceylanicum]
c126680.graph_c0	gi|17979670|gb|AAL50351.1|	2.04307e-23	64/67(95.52)	98	nuclear hormone receptor betaFTZ-F1 [Manduca sexta]
c126684.graph_c0	gi|512893577|ref|XP_004923216.1|	5.0121e-22	47/66(71.21)	94	PREDICTED: cytochrome P450 18a1-like [Bombyx mori]
c126685.graph_c0	gi|389608285|dbj|BAM17754.1|	3.92472e-11	26/46(56.52)	63	similar to CG12017 [Papilio xuthus]
c126690.graph_c0	gi|350536295|ref|NP_001233217.1|	4.04402e-13	37/87(42.53)	69	gustatory receptor 68 [Bombyx mori]
c126693.graph_c0	gi|512915372|ref|XP_004928373.1|	8.38304e-09	26/32(81.25)	58	PREDICTED: uncharacterized protein LOC101738890 [Bombyx mori]
c126709.graph_c0	gi|512910121|ref|XP_004927090.1|	1.82774e-15	62/79(78.48)	77	PREDICTED: protein split ends-like [Bombyx mori]
c126728.graph_c0	gi|646723020|gb|KDR23792.1|	4.8001e-19	34/47(72.34)	83	hypothetical protein L798_11368, partial [Zootermopsis nevadensis]
c126736.graph_c0	gi|357613631|gb|EHJ68627.1|	6.17229e-23	43/68(63.24)	98	putative zinc finger protein [Danaus plexippus]
c126755.graph_c0	gi|195963385|ref|NP_001124373.1|	5.89626e-28	47/74(63.51)	108	C-type lectin 6 [Bombyx mori]
c126764.graph_c0	gi|512921086|ref|XP_004929795.1|	1.18278e-31	54/69(78.26)	117	PREDICTED: lachesin-like [Bombyx mori]
c126765.graph_c0	gi|665791598|ref|XP_008543361.1|	1.16306e-29	52/71(73.24)	112	PREDICTED: eukaryotic translation initiation factor 3 subunit J [Microplitis demolitor]
c126780.graph_c0	gi|512921063|ref|XP_004929789.1|	2.23763e-32	62/68(91.18)	122	PREDICTED: synaptotagmin-4-like [Bombyx mori]
c126786.graph_c0	gi|751235762|ref|XP_011171674.1|	1.49748e-16	34/58(58.62)	80	PREDICTED: uncharacterized protein LOC105204324 [Solenopsis invicta]
c126806.graph_c0	gi|512933757|ref|XP_004932870.1|	3.6174e-31	56/74(75.68)	120	PREDICTED: uncharacterized protein LOC101742856 [Bombyx mori]
c126808.graph_c0	gi|260807979|ref|XP_002598785.1|	3.71458e-31	50/70(71.43)	117	hypothetical protein BRAFLDRAFT_58151 [Branchiostoma floridae]
c126813.graph_c0	gi|357608751|gb|EHJ66132.1|	4.45529e-09	28/69(40.58)	58	hypothetical protein KGM_07715 [Danaus plexippus]
c126816.graph_c0	gi|357610950|gb|EHJ67233.1|	8.52548e-13	35/55(63.64)	68	PiggyBac transposable element derived 3 [Danaus plexippus]
c126827.graph_c0	gi|357628019|gb|EHJ77497.1|	1.74438e-07	21/23(91.30)	42	hypothetical protein KGM_17788 [Danaus plexippus]
c126837.graph_c0	gi|512887344|ref|XP_004921908.1|	2.72797e-15	56/93(60.22)	77	PREDICTED: dynein beta chain, ciliary-like [Bombyx mori]
c126845.graph_c0	gi|270015791|gb|EFA12239.1|	3.93024e-21	39/70(55.71)	88	hypothetical protein TcasGA2_TC002046 [Tribolium castaneum]
c126852.graph_c0	gi|512918065|ref|XP_004929040.1|	1.35487e-42	68/70(97.14)	156	PREDICTED: RIMS-binding protein 2-like [Bombyx mori]
c126887.graph_c0	gi|641651927|ref|XP_008178180.1|	8.46332e-31	56/92(60.87)	119	PREDICTED: piggyBac transposable element-derived protein 4-like [Acyrthosiphon pisum]
c126891.graph_c0	gi|392464562|gb|AFM73647.1|	1.23975e-30	55/71(77.46)	114	heat shock protein 60, partial [Bicyclus anynana]
c126910.graph_c0	gi|512910494|ref|XP_004927186.1|	1.23832e-12	34/61(55.74)	67	PREDICTED: venom allergen 5-like [Bombyx mori]
c126916.graph_c0	gi|512902061|ref|XP_004925282.1|	4.98256e-07	21/33(63.64)	43	PREDICTED: zinc finger BED domain-containing protein 4-like [Bombyx mori]
c126934.graph_c0	gi|3859942|gb|AAC72921.1|	3.11723e-12	36/71(50.70)	67	putative endonuclease/reverse transcriptase [Lymantria dispar]
c126950.graph_c0	gi|357618538|gb|EHJ71483.1|	5.44351e-07	30/55(54.55)	52	hypothetical protein KGM_16353 [Danaus plexippus]
c126982.graph_c0	gi|512914346|ref|XP_004928119.1|	5.16078e-13	29/33(87.88)	70	PREDICTED: mucin-17-like [Bombyx mori]
c126984.graph_c0	gi|195476484|ref|XP_002086147.1|	9.3039e-20	42/71(59.15)	87	GE18206 [Drosophila yakuba]
c126987.graph_c0	gi|665810552|ref|XP_008553703.1|	1.57881e-19	40/69(57.97)	86	PREDICTED: tigger transposable element-derived protein 4-like [Microplitis demolitor]
c126992.graph_c0	gi|751241113|ref|XP_011174627.1|	5.98995e-23	43/68(63.24)	95	PREDICTED: piggyBac transposable element-derived protein 4-like [Solenopsis invicta]
c126996.graph_c0	gi|357604939|gb|EHJ64388.1|	4.4156e-39	70/77(90.91)	145	hypothetical protein KGM_22119 [Danaus plexippus]
c126997.graph_c0	gi|357611789|gb|EHJ67650.1|	4.37777e-17	38/54(70.37)	82	hypothetical protein KGM_11902 [Danaus plexippus]
c127016.graph_c0	gi|512891053|ref|XP_004922618.1|	3.97017e-28	49/68(72.06)	110	PREDICTED: zinc finger MYND domain-containing protein 10-like [Bombyx mori]
c127028.graph_c0	gi|357631583|gb|EHJ79052.1|	2.10952e-21	59/68(86.76)	94	hypothetical protein KGM_15509 [Danaus plexippus]
c127041.graph_c0	gi|357619744|gb|EHJ72200.1|	2.01679e-13	32/50(64.00)	71	putative congenital dyserythropoietic anemia type I [Danaus plexippus]
c127050.graph_c0	gi|350414507|ref|XP_003490339.1|	1.75951e-44	70/74(94.59)	149	PREDICTED: signal peptidase complex subunit 3-like [Bombus impatiens]
c127059.graph_c0	gi|357611809|gb|EHJ67658.1|	2.56804e-06	31/62(50.00)	51	hypothetical protein KGM_01475 [Danaus plexippus]
c127071.graph_c0	gi|512929303|ref|XP_004931788.1|	1.1754e-37	63/84(75.00)	135	PREDICTED: calmodulin-like isoform X1 [Bombyx mori]
c127111.graph_c0	gi|749747294|ref|XP_011135765.1|	3.62461e-24	49/49(100.00)	101	PREDICTED: TFIIH basal transcription factor complex helicase XPD subunit [Harpegnathos saltator]
c127115.graph_c0	gi|433338967|dbj|BAM73839.1|	1.98964e-06	34/50(68.00)	50	cytochrome P450, partial [Bombyx mori]
c127119.graph_c0	gi|357610801|gb|EHJ67155.1|	4.19573e-44	89/99(89.90)	154	hypothetical protein KGM_13109 [Danaus plexippus]
c127143.graph_c0	gi|262213599|gb|ACY36894.1|	8.8945e-41	68/118(57.63)	143	reverse transcriptase, partial [Drosophila neomorpha]
c127166.graph_c0	gi|357612117|gb|EHJ67810.1|	8.05347e-06	20/35(57.14)	48	hypothetical protein KGM_08993 [Danaus plexippus]
c127179.graph_c0	gi|357619627|gb|EHJ72120.1|	2.40222e-25	47/56(83.93)	108	putative collagen alpha-2 precursor [Danaus plexippus]
c127182.graph_c0	gi|357608987|gb|EHJ66242.1|	5.41731e-11	34/69(49.28)	62	ecdysteroid 22-kinase [Danaus plexippus]
c127197.graph_c0	gi|665807565|ref|XP_008552065.1|	4.78898e-23	43/78(55.13)	98	PREDICTED: zinc finger BED domain-containing protein 4-like [Microplitis demolitor]
c127198.graph_c0	gi|357616077|gb|EHJ69996.1|	2.56973e-25	48/73(65.75)	103	hypothetical protein KGM_21118 [Danaus plexippus]
c127208.graph_c0	gi|38048087|gb|AAR09946.1|	1.24718e-09	28/29(96.55)	56	similar to Drosophila melanogaster ATPsyn-gamma, partial [Drosophila yakuba]
c127209.graph_c0	gi|197927080|dbj|BAF37095.2|	7.89594e-21	42/42(100.00)	92	voltage-dependent para-like sodium channel splicing variant 1 [Plutella xylostella]
c127218.graph_c0	gi|512894865|ref|XP_004923533.1|	7.62625e-34	56/60(93.33)	127	PREDICTED: tektin-2-like [Bombyx mori]
c12723.graph_c0	gi|512913823|ref|XP_004927987.1|	1.2653e-30	73/100(73.00)	116	PREDICTED: forkhead box protein L2-like [Bombyx mori]
c127230.graph_c0	gi|512929258|ref|XP_004931778.1|	7.25318e-34	62/68(91.18)	128	PREDICTED: dynein regulatory complex protein 1-like [Bombyx mori]
c127250.graph_c0	gi|170050530|ref|XP_001861353.1|	1.18994e-07	26/72(36.11)	55	conserved hypothetical protein [Culex quinquefasciatus]
c127254.graph_c0	gi|357616839|gb|EHJ70435.1|	3.45864e-18	51/72(70.83)	82	hypothetical protein KGM_08161 [Danaus plexippus]
c12728.graph_c0	gi|357615243|gb|EHJ69548.1|	6.68908e-07	25/63(39.68)	51	hypothetical protein KGM_05391 [Danaus plexippus]
c127283.graph_c0	gi|357605630|gb|EHJ64705.1|	1.93758e-09	31/57(54.39)	56	hypothetical protein KGM_21953 [Danaus plexippus]
c127285.graph_c0	gi|12862589|dbj|BAB32480.1|	2.71054e-27	49/50(98.00)	107	cuticle protein [Bombyx mori]
c127288.graph_c0	gi|357611938|gb|EHJ67726.1|	3.8663e-20	51/67(76.12)	90	hypothetical protein KGM_22591 [Danaus plexippus]
c127290.graph_c0	gi|512929893|ref|XP_004931935.1|	2.19189e-15	39/69(56.52)	76	PREDICTED: uncharacterized protein LOC101739091 isoform X2 [Bombyx mori]
c127302.graph_c0	gi|665790625|ref|XP_008561007.1|	2.96329e-39	67/75(89.33)	142	PREDICTED: cell division cycle protein 23 homolog [Microplitis demolitor]
c127306.graph_c0	gi|675364652|gb|KFM57554.1|	7.34819e-29	47/93(50.54)	116	Transposon Ty3-I Gag-Pol polyprotein, partial [Stegodyphus mimosarum]
c127309.graph_c0	gi|443733705|gb|ELU17965.1|	1.17798e-10	30/73(41.10)	61	hypothetical protein CAPTEDRAFT_215629, partial [Capitella teleta]
c127316.graph_c0	gi|512934633|ref|XP_004933079.1|	1.43493e-34	56/73(76.71)	130	PREDICTED: heparanase-like [Bombyx mori]
c127319.graph_c0	gi|111378686|gb|ABH09251.1|	2.17163e-40	66/67(98.51)	143	putative DNA-mediated transposase [Helicoverpa zea]
c127330.graph_c0	gi|357622102|gb|EHJ73703.1|	1.4604e-38	61/68(89.71)	137	hypothetical protein KGM_17696 [Danaus plexippus]
c127331.graph_c0	gi|512892565|ref|XP_004922963.1|	2.60363e-12	29/34(85.29)	67	PREDICTED: uncharacterized protein LOC101746133 [Bombyx mori]
c127338.graph_c0	gi|641654034|ref|XP_003241793.2|	1.2703e-24	43/98(43.88)	99	PREDICTED: uncharacterized protein LOC100575929 [Acyrthosiphon pisum]
c127354.graph_c0	gi|357617455|gb|EHJ70802.1|	6.87612e-10	30/63(47.62)	60	putative neuralized [Danaus plexippus]
c127355.graph_c0	gi|12597226|dbj|BAB21517.1|	2.1553e-08	28/69(40.58)	56	TRASSc4 [Samia cynthia]
c127383.graph_c0	gi|512923179|ref|XP_004930290.1|	2.44952e-23	50/95(52.63)	101	PREDICTED: uncharacterized protein LOC101736772 [Bombyx mori]
c127404.graph_c0	gi|751479106|ref|XP_011195120.1|	1.07229e-06	22/26(84.62)	49	PREDICTED: piggyBac transposable element-derived protein 4-like [Bactrocera cucurbitae]
c127418.graph_c0	gi|357604508|gb|EHJ64217.1|	8.63509e-17	44/88(50.00)	80	hypothetical protein KGM_08572 [Danaus plexippus]
c127446.graph_c0	gi|512889229|ref|XP_004922224.1|	9.28582e-06	18/27(66.67)	48	PREDICTED: zinc finger protein 99-like isoform X1 [Bombyx mori]
c127448.graph_c0	gi|512893406|ref|XP_004923173.1|	8.53066e-23	45/58(77.59)	97	PREDICTED: serologically defined colon cancer antigen 8 homolog [Bombyx mori]
c127452.graph_c0	gi|512918728|ref|XP_004929202.1|	5.14799e-23	48/56(85.71)	99	PREDICTED: tubulin glycylase 3A-like [Bombyx mori]
c127478.graph_c0	gi|332024254|gb|EGI64458.1|	6.98505e-09	34/54(62.96)	57	Eukaryotic translation initiation factor 4B [Acromyrmex echinatior]
c127496.graph_c0	gi|357617520|gb|EHJ70839.1|	1.07461e-10	34/81(41.98)	63	hypothetical protein KGM_22157 [Danaus plexippus]
c127508.graph_c0	gi|357618789|gb|EHJ71632.1|	4.26768e-26	61/81(75.31)	104	hypothetical protein KGM_01145 [Danaus plexippus]
c127515.graph_c0	gi|345480483|ref|XP_001602964.2|	9.87848e-38	63/74(85.14)	132	PREDICTED: mitochondrial import inner membrane translocase subunit Tim23 isoform X2 [Nasonia vitripennis]
c127516.graph_c0	gi|641673403|ref|XP_008186320.1|	3.07478e-18	37/70(52.86)	82	PREDICTED: uncharacterized protein LOC100574797 [Acyrthosiphon pisum]
c127543.graph_c0	gi|357622910|gb|EHJ74268.1|	5.63348e-32	57/80(71.25)	124	hypothetical protein KGM_19507 [Danaus plexippus]
c127547.graph_c0	gi|357624865|gb|EHJ75478.1|	6.16498e-08	24/58(41.38)	54	cyclic AMP-regulated protein [Danaus plexippus]
c127553.graph_c0	gi|357625369|gb|EHJ75835.1|	1.19926e-14	48/121(39.67)	75	hypothetical protein KGM_17217 [Danaus plexippus]
c127576.graph_c0	gi|2506286|sp|P08930.2|CHCB2_ANTPO	2.44522e-14	35/52(67.31)	70	RecName: Full=Chorion class CB protein PC404, partial [Antheraea polyphemus]
c127585.graph_c0	gi|512931786|ref|XP_004932387.1|	1.75298e-14	41/76(53.95)	74	PREDICTED: PAS domain-containing serine/threonine-protein kinase-like [Bombyx mori]
c127603.graph_c0	gi|752889718|ref|XP_011262822.1|	1.15936e-25	48/67(71.64)	102	PREDICTED: ribosome biogenesis protein NSA2 homolog [Camponotus floridanus]
c127604.graph_c0	gi|641653896|ref|XP_008178978.1|	1.07992e-22	50/91(54.95)	96	PREDICTED: uncharacterized protein LOC103308062 [Acyrthosiphon pisum]
c12762.graph_c0	gi|512929997|ref|XP_004931961.1|	2.43335e-37	62/69(89.86)	134	PREDICTED: cuticle protein 19-like [Bombyx mori]
c127636.graph_c0	gi|357619140|gb|EHJ71830.1|	1.49829e-32	55/75(73.33)	126	hypothetical protein KGM_21105 [Danaus plexippus]
c127644.graph_c0	gi|357613671|gb|EHJ68643.1|	4.49046e-35	63/68(92.65)	131	hypothetical protein KGM_17839 [Danaus plexippus]
c127648.graph_c0	gi|512896505|ref|XP_004923928.1|	6.26099e-24	44/63(69.84)	101	PREDICTED: Down syndrome cell adhesion molecule-like protein Dscam2-like [Bombyx mori]
c127667.graph_c0	gi|512920129|ref|XP_004929555.1|	4.76933e-51	80/86(93.02)	172	PREDICTED: PCTP-like protein-like [Bombyx mori]
c127697.graph_c0	gi|512924138|ref|XP_004930525.1|	1.38225e-16	36/84(42.86)	81	PREDICTED: uncharacterized protein LOC101740833 [Bombyx mori]
c127705.graph_c0	gi|357629889|gb|EHJ78394.1|	1.6388e-11	35/44(79.55)	65	hypothetical protein KGM_06714 [Danaus plexippus]
c127709.graph_c0	gi|749754798|ref|XP_011139851.1|	1.56284e-20	33/71(46.48)	87	PREDICTED: hemolymph lipopolysaccharide-binding protein-like [Harpegnathos saltator]
c127714.graph_c0	gi|197209970|ref|NP_001127750.1|	2.32442e-22	40/67(59.70)	94	neuropeptide receptor A34 [Bombyx mori]
c127753.graph_c0	gi|751234752|ref|XP_011171123.1|	1.14676e-25	48/90(53.33)	108	PREDICTED: uncharacterized protein LOC105203899 [Solenopsis invicta]
c127771.graph_c0	gi|665817043|ref|XP_008557273.1|	3.18693e-30	51/53(96.23)	111	PREDICTED: uncharacterized protein LOC103578099 [Microplitis demolitor]
c127773.graph_c0	gi|512908443|ref|XP_004926683.1|	7.04637e-33	58/68(85.29)	126	PREDICTED: monocarboxylate transporter 14-like [Bombyx mori]
c127792.graph_c0	gi|751238164|ref|XP_011173014.1|	3.27565e-26	50/70(71.43)	106	PREDICTED: zinc finger MYM-type protein 1-like, partial [Solenopsis invicta]
c127809.graph_c0	gi|156659|gb|AAA28277.1|	1.69678e-14	37/64(57.81)	70	transposase, partial [Chrysops vittatus]
c127810.graph_c0	gi|512927687|ref|XP_004931397.1|	2.39267e-26	51/65(78.46)	107	PREDICTED: neuronal PAS domain-containing protein 4-like [Bombyx mori]
c127812.graph_c0	gi|641670960|ref|XP_008185411.1|	3.78397e-13	32/67(47.76)	68	PREDICTED: zinc finger BED domain-containing protein 6-like [Acyrthosiphon pisum]
c127846.graph_c0	gi|641647712|ref|XP_008179344.1|	7.56965e-23	45/67(67.16)	97	PREDICTED: uncharacterized protein LOC100575357 [Acyrthosiphon pisum]
c127864.graph_c0	gi|607361042|gb|EZA55346.1|	2.4583e-11	27/71(38.03)	62	hypothetical protein X777_04800, partial [Cerapachys biroi]
c10.graph_c0	gi|512915562|ref|XP_004928419.1|	6.05117e-46	81/147(55.10)	165	PREDICTED: uncharacterized protein LOC101746992 [Bombyx mori]
c100.graph_c0	gi|512931368|ref|XP_004932285.1|	4.05094e-61	99/109(90.83)	207	PREDICTED: kazrin-like [Bombyx mori]
c100004.graph_c0	gi|389614733|dbj|BAM20390.1|	2.81425e-10	28/71(39.44)	62	modifier of mdg4 [Papilio polytes]
c100021.graph_c0	gi|665795351|ref|XP_008545418.1|	3.41033e-67	110/243(45.27)	233	PREDICTED: uncharacterized protein LOC103569732 [Microplitis demolitor]
c100042.graph_c0	gi|322800009|gb|EFZ21121.1|	4.78886e-29	65/91(71.43)	113	hypothetical protein SINV_03498 [Solenopsis invicta]
c100052.graph_c0	gi|357604188|gb|EHJ64082.1|	1.02358e-22	40/80(50.00)	98	hypothetical protein KGM_13499 [Danaus plexippus]
c100056.graph_c0	gi|66472210|dbj|BAD98920.1|	7.37487e-38	61/62(98.39)	130	ribosomal protein 49 [Athalia rosae]
c100095.graph_c0	gi|345488241|ref|XP_003425865.1|	2.48813e-36	73/77(94.81)	127	PREDICTED: 40S ribosomal protein S24 isoform X2 [Nasonia vitripennis]
c100115.graph_c0	gi|357616505|gb|EHJ70232.1|	2.27418e-19	63/91(69.23)	89	hypothetical protein KGM_00793 [Danaus plexippus]
c100116.graph_c0	gi|512929077|ref|XP_004931735.1|	1.99804e-56	86/106(81.13)	187	PREDICTED: carboxypeptidase B-like [Bombyx mori]
c100133.graph_c0	gi|665795351|ref|XP_008545418.1|	3.88665e-40	68/135(50.37)	148	PREDICTED: uncharacterized protein LOC103569732 [Microplitis demolitor]
c100146.graph_c0	gi|512930410|ref|XP_004932061.1|	9.47327e-68	104/118(88.14)	230	PREDICTED: protocadherin-like wing polarity protein stan-like [Bombyx mori]
c100148.graph_c0	gi|328697775|ref|XP_001946487.2|	6.64355e-22	43/76(56.58)	93	PREDICTED: putative nuclease HARBI1 [Acyrthosiphon pisum]
c100153.graph_c0	gi|357629968|gb|EHJ78415.1|	7.02876e-06	16/54(29.63)	47	hypothetical protein KGM_20707 [Danaus plexippus]
c100163.graph_c0	gi|665785176|ref|XP_008545778.1|	1.09874e-30	53/66(80.30)	117	PREDICTED: ornithine decarboxylase 1-like [Microplitis demolitor]
c100189.graph_c0	gi|357612664|gb|EHJ68109.1|	5.66125e-91	145/214(67.76)	302	hypothetical protein KGM_01730 [Danaus plexippus]
c100191.graph_c0	gi|357627347|gb|EHJ77076.1|	3.1291e-32	95/157(60.51)	129	hypothetical protein KGM_14526 [Danaus plexippus]
c100199.graph_c0	gi|307193699|gb|EFN76382.1|	4.14092e-08	35/89(39.33)	53	Histone-lysine N-methyltransferase SETMAR [Harpegnathos saltator]
c100224.graph_c0	gi|357624532|gb|EHJ75269.1|	1.67709e-34	60/84(71.43)	124	putative coiled-coil domain-containing protein 113 [Danaus plexippus]
c100236.graph_c0	gi|357613330|gb|EHJ68441.1|	6.74485e-24	46/79(58.23)	102	hypothetical protein KGM_22031 [Danaus plexippus]
c100241.graph_c0	gi|512933196|ref|XP_004932731.1|	2.66979e-16	55/91(60.44)	80	PREDICTED: glutamate receptor ionotropic, kainate 3-like [Bombyx mori]
c100242.graph_c0	gi|357606273|gb|EHJ64992.1|	8.17487e-36	60/78(76.92)	132	hypothetical protein KGM_01770 [Danaus plexippus]
c100268.graph_c0	gi|343481903|gb|AEM44817.1|	5.37696e-17	27/60(45.00)	58	unknown [Pectinophora gossypiella]
c100273.graph_c0	gi|512900612|ref|XP_004924934.1|	7.8166e-37	59/79(74.68)	133	PREDICTED: ATP synthase subunit gamma, mitochondrial-like [Bombyx mori]
c100288.graph_c0	gi|512927779|ref|XP_004931420.1|	6.64474e-39	72/95(75.79)	145	PREDICTED: probable DNA mismatch repair protein Msh6-like [Bombyx mori]
c100296.graph_c0	gi|512887344|ref|XP_004921908.1|	5.26152e-124	188/197(95.43)	395	PREDICTED: dynein beta chain, ciliary-like [Bombyx mori]
c100298.graph_c0	gi|641657266|ref|XP_003242632.2|	2.31882e-11	29/72(40.28)	57	PREDICTED: uncharacterized protein LOC100575723 [Acyrthosiphon pisum]
c100299.graph_c0	gi|512921397|ref|XP_004929867.1|	3.01947e-16	33/45(73.33)	78	PREDICTED: NADH dehydrogenase [ubiquinone iron-sulfur protein 8, mitochondrial-like Bombyx mori]
c100301.graph_c0	gi|190702380|gb|ACE75273.1|	1.04436e-60	87/128(67.97)	209	retroelement polyprotein [Glyptapanteles flavicoxis]
c100307.graph_c0	gi|512896839|ref|XP_004924007.1|	4.18772e-08	35/101(34.65)	57	PREDICTED: zinc finger protein 546-like [Bombyx mori]
c100317.graph_c0	gi|357627321|gb|EHJ77057.1|	1.70707e-15	37/47(78.72)	77	putative PHD finger protein [Danaus plexippus]
c100318.graph_c0	gi|357616459|gb|EHJ70200.1|	4.33151e-37	99/165(60.00)	139	hypothetical protein KGM_10447 [Danaus plexippus]
c100320.graph_c0	gi|443429476|gb|AGC92654.1|	5.80006e-11	31/92(33.70)	65	transcription initiation factor TFIID subunit 2-like protein [Heliconius erato]
c100342.graph_c0	gi|350421455|ref|XP_003492849.1|	3.11849e-57	86/103(83.50)	190	PREDICTED: eukaryotic initiation factor 4A-like isoform 1 [Bombus impatiens]
c100373.graph_c0	gi|357618717|gb|EHJ71595.1|	6.89399e-114	168/203(82.76)	360	putative attractin [Danaus plexippus]
c100386.graph_c0	gi|357624982|gb|EHJ75551.1|	1.9692e-16	56/82(68.29)	78	hypothetical protein KGM_04212 [Danaus plexippus]
c100410.graph_c0	gi|512914756|ref|XP_004928221.1|	2.63542e-39	102/213(47.89)	152	PREDICTED: uncharacterized protein DDB_G0283357-like [Bombyx mori]
c100412.graph_c0	gi|357617223|gb|EHJ70659.1|	1.03804e-13	33/45(73.33)	68	hypothetical protein KGM_12592 [Danaus plexippus]
c100415.graph_c0	gi|641648610|ref|XP_008182864.1|	2.13207e-24	53/99(53.54)	100	PREDICTED: uncharacterized protein LOC103309369 [Acyrthosiphon pisum]
c100419.graph_c0	gi|641651052|ref|XP_008189979.1|	3.0023e-23	47/84(55.95)	97	PREDICTED: uncharacterized protein LOC103311918 [Acyrthosiphon pisum]
c100436.graph_c0	gi|392522234|gb|AFM77983.1|	1.1393e-53	83/93(89.25)	171	oderant binding protein 5 [Spodoptera exigua]
c100456.graph_c0	gi|512889688|ref|XP_004922345.1|	2.44893e-17	37/51(72.55)	81	PREDICTED: uncharacterized protein LOC101745063 [Bombyx mori]
c100459.graph_c0	gi|357616558|gb|EHJ70260.1|	1.95152e-84	121/141(85.82)	262	hypothetical protein KGM_02479 [Danaus plexippus]
c100492.graph_c0	gi|380021001|ref|XP_003694363.1|	1.23668e-48	73/81(90.12)	162	PREDICTED: 60S ribosomal protein L13-like isoform 2 [Apis florea]
c100505.graph_c0	gi|357621158|gb|EHJ73090.1|	1.76377e-30	55/69(79.71)	124	putative 1-beta dynein [Danaus plexippus]
c100538.graph_c0	gi|751451585|ref|XP_011180126.1|	5.31985e-47	73/133(54.89)	161	PREDICTED: uncharacterized protein LOC105210708 [Bactrocera cucurbitae]
c100557.graph_c0	gi|557357598|dbj|BAO04164.1|	1.37368e-14	41/77(53.25)	75	transposase [Spodoptera frugiperda]
c100572.graph_c0	gi|357629829|gb|EHJ78366.1|	1.74176e-15	34/66(51.52)	76	hypothetical protein KGM_18211 [Danaus plexippus]
c100599.graph_c0	gi|357619952|gb|EHJ72322.1|	2.28006e-47	93/120(77.50)	167	putative adenylate cyclase [Danaus plexippus]
c100603.graph_c0	gi|641650670|ref|XP_008189827.1|	6.11716e-34	58/99(58.59)	124	PREDICTED: uncharacterized protein LOC100161260 [Acyrthosiphon pisum]
c100610.graph_c0	gi|357618009|gb|EHJ71105.1|	5.7541e-08	25/26(96.15)	55	hypothetical protein KGM_08135 [Danaus plexippus]
c100612.graph_c0	gi|357604617|gb|EHJ64258.1|	1.4236e-08	27/51(52.94)	56	hypothetical protein KGM_21659 [Danaus plexippus]
c100618.graph_c0	gi|357626538|gb|EHJ76594.1|	3.9332e-07	23/48(47.92)	53	endonuclease-reverse transcriptase [Danaus plexippus]
c100634.graph_c0	gi|357624676|gb|EHJ75364.1|	1.6072e-28	57/109(52.29)	111	hypothetical protein KGM_11464 [Danaus plexippus]
c100636.graph_c0	gi|512914016|ref|XP_004928036.1|	1.43461e-17	39/52(75.00)	85	PREDICTED: cytosolic carboxypeptidase NnaD-like [Bombyx mori]
c100646.graph_c0	gi|357622043|gb|EHJ73663.1|	2.92319e-31	87/101(86.14)	123	putative serine protease [Danaus plexippus]
c100649.graph_c0	gi|357609119|gb|EHJ66307.1|	2.71501e-06	24/56(42.86)	49	triacylglycerol lipase [Danaus plexippus]
c100655.graph_c0	gi|512936309|ref|XP_004933487.1|	1.06784e-41	71/74(95.95)	152	PREDICTED: dynein intermediate chain 2, ciliary-like [Bombyx mori]
c100659.graph_c0	gi|1549144|dbj|BAA07467.1|	1.6048e-28	61/130(46.92)	117	ORF2 [Bombyx mori]
c100669.graph_c0	gi|345488586|ref|XP_001602460.2|	7.06883e-89	165/167(98.80)	286	PREDICTED: translation elongation factor 2 [Nasonia vitripennis]
c100671.graph_c0	gi|512886446|ref|XP_004921758.1|	3.48758e-26	48/84(57.14)	108	PREDICTED: uncharacterized protein LOC101741190 [Bombyx mori]
c100677.graph_c0	gi|261335923|emb|CBH09303.1|	8.20388e-35	62/88(70.45)	134	similar to CG6734 [Heliconius melpomene]
c10068.graph_c0	gi|190702380|gb|ACE75273.1|	1.61681e-14	26/50(52.00)	60	retroelement polyprotein [Glyptapanteles flavicoxis]
c100691.graph_c0	gi|512914016|ref|XP_004928036.1|	5.11374e-18	45/65(69.23)	85	PREDICTED: cytosolic carboxypeptidase NnaD-like [Bombyx mori]
c100695.graph_c0	gi|512892086|ref|XP_004922843.1|	3.87417e-30	55/104(52.88)	119	PREDICTED: hemicentin-1-like [Bombyx mori]
c100704.graph_c0	gi|749746132|ref|XP_011135133.1|	4.45688e-08	32/88(36.36)	55	PREDICTED: uncharacterized protein LOC105180640 [Harpegnathos saltator]
c100713.graph_c0	gi|357619800|gb|EHJ72233.1|	9.93032e-54	80/111(72.07)	184	fatty-acyl CoA reductase 5 [Danaus plexippus]
c100716.graph_c0	gi|675858526|ref|XP_009014823.1|	3.35491e-33	49/103(47.57)	122	hypothetical protein HELRODRAFT_184661 [Helobdella robusta]
c100718.graph_c0	gi|357612018|gb|EHJ67761.1|	4.69214e-20	39/76(51.32)	87	ecdysteroid 22-kinase [Danaus plexippus]
c100724.graph_c0	gi|607358583|gb|EZA52971.1|	2.74506e-63	104/112(92.86)	201	60S ribosomal protein L23a [Cerapachys biroi]
c100726.graph_c0	gi|512915562|ref|XP_004928419.1|	5.38017e-16	38/81(46.91)	78	PREDICTED: uncharacterized protein LOC101746992 [Bombyx mori]
c100730.graph_c0	gi|357625403|gb|EHJ75862.1|	2.7828e-63	92/145(63.45)	201	hypothetical protein KGM_17996 [Danaus plexippus]
c100743.graph_c0	gi|84801|pir||S08405	1.85595e-09	32/68(47.06)	59	hypothetical protein 2 - silkworm transposon mag[]
c100749.graph_c0	gi|571526457|ref|XP_006569447.1|	4.88952e-13	36/84(42.86)	71	PREDICTED: lysosomal-trafficking regulator-like [Apis mellifera]
c100750.graph_c0	gi|665808444|ref|XP_008552544.1|	8.68335e-45	71/107(66.36)	152	PREDICTED: endocuticle structural glycoprotein SgAbd-1-like [Microplitis demolitor]
c100759.graph_c0	gi|635438589|gb|AHZ89399.1|	5.45333e-77	103/163(63.19)	237	pheromone-binding protein 3 [Grapholita molesta]
c10077.graph_c0	gi|357621879|gb|EHJ73549.1|	1.72617e-82	119/137(86.86)	258	hypothetical protein KGM_02657 [Danaus plexippus]
c100782.graph_c0	gi|357625218|gb|EHJ75729.1|	1.15289e-54	81/98(82.65)	187	putative oxidase/peroxidase [Danaus plexippus]
c100796.graph_c0	gi|357625403|gb|EHJ75862.1|	2.79574e-14	32/45(71.11)	70	hypothetical protein KGM_17996 [Danaus plexippus]
c100804.graph_c0	gi|512910222|ref|XP_004927115.1|	1.94666e-24	63/94(67.02)	99	PREDICTED: uncharacterized protein LOC101746708 [Bombyx mori]
c100832.graph_c0	gi|357610579|gb|EHJ67047.1|	5.74513e-18	47/124(37.90)	84	putative lactase-phlorizin hydrolase [Danaus plexippus]
c100864.graph_c0	gi|357612728|gb|EHJ68145.1|	4.2195e-31	66/80(82.50)	119	hypothetical protein KGM_01618 [Danaus plexippus]
c100876.graph_c0	gi|675382177|gb|KFM75076.1|	1.17492e-23	42/79(53.16)	100	hypothetical protein X975_15167, partial [Stegodyphus mimosarum]
c100877.graph_c0	gi|389613426|dbj|BAM20062.1|	7.99657e-45	71/80(88.75)	153	heparan sulphate 2-o-sulfotransferase pipe, partial [Papilio xuthus]
c100879.graph_c0	gi|357622527|gb|EHJ73966.1|	2.11164e-44	71/99(71.72)	159	hypothetical protein KGM_14250 [Danaus plexippus]
c100888.graph_c0	gi|357623399|gb|EHJ74570.1|	1.62433e-16	72/80(90.00)	80	hypothetical protein KGM_21857 [Danaus plexippus]
c100889.graph_c0	gi|512925964|ref|XP_004930966.1|	1.4555e-17	42/54(77.78)	82	PREDICTED: T-box protein H15-like [Bombyx mori]
c100893.graph_c0	gi|154199628|gb|ABS71025.1|	4.19576e-41	73/126(57.94)	142	putative DNA-mediated transposase [Helicoverpa zea]
c100896.graph_c0	gi|357603022|gb|EHJ63595.1|	2.74806e-14	47/53(88.68)	73	hypothetical protein KGM_05370 [Danaus plexippus]
c100904.graph_c0	gi|357622612|gb|EHJ74038.1|	4.57521e-15	35/44(79.55)	75	hypothetical protein KGM_18600 [Danaus plexippus]
c100910.graph_c0	gi|307190333|gb|EFN74406.1|	7.62068e-15	36/64(56.25)	73	hypothetical protein EAG_08095 [Camponotus floridanus]
c100938.graph_c0	gi|357623294|gb|EHJ74508.1|	5.51033e-13	80/98(81.63)	70	hypothetical protein KGM_17832 [Danaus plexippus]
c100943.graph_c0	gi|357614377|gb|EHJ69044.1|	2.65933e-63	104/121(85.95)	217	cadherin-like protein [Danaus plexippus]
c100960.graph_c0	gi|357619552|gb|EHJ72078.1|	5.35601e-24	49/67(73.13)	95	hypothetical protein KGM_05266 [Danaus plexippus]
c100965.graph_c0	gi|512917081|ref|XP_004928799.1|	2.51394e-16	39/40(97.50)	78	PREDICTED: uncharacterized protein LOC101741356 [Bombyx mori]
c100970.graph_c0	gi|307210805|gb|EFN87186.1|	9.42094e-15	35/74(47.30)	72	hypothetical protein EAI_13209 [Harpegnathos saltator]
c100985.graph_c0	gi|195926978|dbj|BAG68376.1|	8.2229e-21	42/75(56.00)	87	polyprotein [Bombyx mori]
c100986.graph_c0	gi|357606788|gb|EHJ65219.1|	4.57054e-37	64/67(95.52)	136	hypothetical protein KGM_21475 [Danaus plexippus]
c100987.graph_c0	gi|641682038|ref|XP_008189689.1|	2.8827e-36	71/138(51.45)	137	PREDICTED: uncharacterized protein LOC103311763, partial [Acyrthosiphon pisum]
c100988.graph_c0	gi|512934218|ref|XP_004932981.1|	9.62946e-06	21/61(34.43)	47	PREDICTED: uncharacterized protein LOC101738148 [Bombyx mori]
c100989.graph_c0	gi|357616439|gb|EHJ70192.1|	1.41709e-34	98/104(94.23)	130	hypothetical protein KGM_17953 [Danaus plexippus]
c100996.graph_c0	gi|751231572|ref|XP_011169356.1|	3.79939e-20	48/100(48.00)	91	PREDICTED: uncharacterized protein LOC105202492 [Solenopsis invicta]
c100997.graph_c0	gi|225717586|gb|ACO14639.1|	3.11409e-26	44/74(59.46)	102	Eukaryotic translation initiation factor 5A [Caligus clemensi]
c101001.graph_c0	gi|261335916|emb|CBH09296.1|	4.12365e-37	65/90(72.22)	142	HM00052 [Heliconius melpomene]
c101003.graph_c0	gi|553115170|gb|AGY56062.1|	4.79141e-07	23/30(76.67)	51	short-chain dehydrogenase, partial [Antheraea yamamai]
c101005.graph_c0	gi|607358755|gb|EZA53141.1|	1.48528e-16	40/47(85.11)	83	Heat shock 70 kDa protein cognate [Cerapachys biroi]
c101016.graph_c0	gi|357605837|gb|EHJ64795.1|	1.55003e-29	52/101(51.49)	117	putative mutL-like protein 3 [Danaus plexippus]
c101048.graph_c0	gi|512923970|ref|XP_004930483.1|	3.9239e-83	128/174(73.56)	272	PREDICTED: zinc finger protein 433-like [Bombyx mori]
c101056.graph_c0	gi|357605978|gb|EHJ64855.1|	9.50193e-60	90/97(92.78)	196	hypothetical protein KGM_01330 [Danaus plexippus]
c101068.graph_c0	gi|703890331|gb|AIW49878.1|	2.02486e-87	120/129(93.02)	270	Spatzle [Plutella xylostella]
c101091.graph_c0	gi|357622898|gb|EHJ74258.1|	1.54441e-44	79/132(59.85)	164	putative hydrocephalus inducing [Danaus plexippus]
c101105.graph_c0	gi|662215254|ref|XP_008481498.1|	3.66831e-26	49/66(74.24)	105	PREDICTED: uncharacterized protein LOC103518217 [Diaphorina citri]
c101140.graph_c0	gi|512890270|ref|XP_004922489.1|	4.24136e-44	70/88(79.55)	160	PREDICTED: LOW QUALITY PROTEIN: midasin-like [Bombyx mori]
c101163.graph_c0	gi|389615332|dbj|BAM20646.1|	2.3781e-26	47/51(92.16)	100	clip-domain serine protease, family D [Papilio polytes]
c101174.graph_c0	gi|12597218|dbj|BAB21513.1|	3.09805e-16	40/99(40.40)	80	TRAS5 [Bombyx mori]
c101181.graph_c0	gi|12597224|dbj|BAB21516.1|	9.3639e-13	33/80(41.25)	69	TRASSc3 [Samia cynthia]
c101185.graph_c0	gi|37537980|sp|Q95VP3.1|GOBP1_EPIPO	3.81344e-40	59/80(73.75)	138	RecName: Full=General odorant-binding protein 1; Short=GOBP 1; Flags: Precursor [Epiphyas postvittana]
c101189.graph_c0	gi|512926190|ref|XP_004931023.1|	1.01934e-22	37/78(47.44)	92	PREDICTED: uncharacterized protein LOC101746865 [Bombyx mori]
c101203.graph_c0	gi|512912602|ref|XP_004927699.1|	3.18794e-30	69/102(67.65)	120	PREDICTED: uncharacterized protein LOC101741771 [Bombyx mori]
c101211.graph_c0	gi|512886487|ref|XP_004921765.1|	1.26139e-45	71/126(56.35)	157	PREDICTED: uncharacterized protein LOC101742760 [Bombyx mori]
c101214.graph_c0	gi|512935170|ref|XP_004933209.1|	4.19668e-54	83/121(68.60)	191	PREDICTED: alpha-mannosidase 2-like [Bombyx mori]
c101227.graph_c0	gi|675805966|gb|AIL94234.1|	3.60803e-47	77/80(96.25)	164	tryptophan hydroxylase [Bombyx mori]
c101237.graph_c0	gi|357610242|gb|EHJ66890.1|	2.5775e-29	84/106(79.25)	119	hypothetical protein KGM_21712 [Danaus plexippus]
c101240.graph_c0	gi|7768792|dbj|BAA95569.1|	7.65557e-18	47/87(54.02)	86	RNase H and integrase-like protein [Bombyx mori]
c101246.graph_c0	gi|675367208|gb|KFM60110.1|	3.00269e-29	56/85(65.88)	114	PiggyBac transposable element-derived protein 2, partial [Stegodyphus mimosarum]
c101277.graph_c0	gi|350536295|ref|NP_001233217.1|	4.31392e-06	22/35(62.86)	51	gustatory receptor 68 [Bombyx mori]
c101278.graph_c0	gi|357616067|gb|EHJ69991.1|	1.55208e-26	56/85(65.88)	109	hypothetical protein KGM_21210 [Danaus plexippus]
c101285.graph_c0	gi|585707025|ref|XP_006823912.1|	8.46248e-07	28/84(33.33)	52	PREDICTED: uncharacterized protein LOC102801622 [Saccoglossus kowalevskii]
c101288.graph_c0	gi|379698940|ref|NP_001243941.1|	7.72182e-42	70/81(86.42)	147	arrowhead PA [Bombyx mori]
c101290.graph_c0	gi|512913317|ref|XP_004927867.1|	2.77657e-22	56/88(63.64)	95	PREDICTED: uncharacterized protein LOC101742162 [Bombyx mori]
c101312.graph_c0	gi|195355768|ref|XP_002044360.1|	2.75267e-49	81/135(60.00)	169	GM19327 [Drosophila sechellia]
c101315.graph_c0	gi|357612333|gb|EHJ67926.1|	7.72067e-06	28/55(50.91)	49	hypothetical protein KGM_21228 [Danaus plexippus]
c101355.graph_c0	gi|357624644|gb|EHJ75346.1|	2.53956e-39	67/69(97.10)	146	putative dynein beta chain, ciliary [Danaus plexippus]
c101370.graph_c0	gi|676487657|ref|XP_009064368.1|	1.73881e-08	32/89(35.96)	54	hypothetical protein LOTGIDRAFT_168241 [Lottia gigantea]
c101377.graph_c0	gi|197209972|ref|NP_001127751.1|	2.92072e-56	100/117(85.47)	187	neuropeptide receptor A35 [Bombyx mori]
c101388.graph_c0	gi|357606658|gb|EHJ65156.1|	2.56024e-43	68/83(81.93)	154	hypothetical protein KGM_03022 [Danaus plexippus]
c101392.graph_c0	gi|512906107|ref|XP_004926114.1|	5.75924e-16	47/80(58.75)	77	PREDICTED: uncharacterized protein LOC101741004 [Bombyx mori]
c127869.graph_c0	gi|357609316|gb|EHJ66391.1|	5.80734e-15	37/72(51.39)	73	hypothetical protein KGM_06314 [Danaus plexippus]
c127895.graph_c0	gi|449692764|ref|XP_002170296.2|	2.83582e-16	36/93(38.71)	76	PREDICTED: uncharacterized protein LOC100210356 [Hydra vulgaris]
c127898.graph_c0	gi|512888420|ref|XP_004922084.1|	1.94289e-34	68/90(75.56)	133	PREDICTED: antigen KI-67-like [Bombyx mori]
c127902.graph_c0	gi|486139901|gb|AGK90023.1|	2.38178e-30	59/108(54.63)	118	gustatory receptor 1 [Helicoverpa assulta]
c127919.graph_c0	gi|308512735|gb|ADO33021.1|	3.18419e-35	56/82(68.29)	125	lactate dehydrogenase [Biston betularia]
c127922.graph_c0	gi|83315635|ref|XP_730878.1|	1.51318e-10	25/46(54.35)	59	hypothetical protein [Plasmodium yoelii yoelii 17XNL]
c127927.graph_c0	gi|512911991|ref|XP_004927547.1|	1.87277e-30	55/85(64.71)	121	PREDICTED: uncharacterized protein LOC101739407 [Bombyx mori]
c127937.graph_c0	gi|512926391|ref|XP_004931074.1|	3.00159e-63	115/150(76.67)	219	PREDICTED: LOW QUALITY PROTEIN: hydrocephalus-inducing protein-like [Bombyx mori]
c127956.graph_c0	gi|666916261|gb|AIG51925.1|	2.11268e-30	53/72(73.61)	119	ionotropic glutamate receptor [Helicoverpa armigera]
c127967.graph_c0	gi|512914698|ref|XP_004928207.1|	3.80601e-32	57/74(77.03)	122	PREDICTED: uncharacterized protein LOC101740195 [Bombyx mori]
c127974.graph_c0	gi|357620177|gb|EHJ72468.1|	1.31413e-40	70/70(100.00)	145	hypothetical protein KGM_05603 [Danaus plexippus]
c127976.graph_c0	gi|607354879|gb|EZA49484.1|	1.21882e-07	27/51(52.94)	53	THAP domain-containing protein [Cerapachys biroi]
c127990.graph_c0	gi|357621234|gb|EHJ73137.1|	2.37626e-06	24/31(77.42)	48	hypothetical protein KGM_00347 [Danaus plexippus]
c128031.graph_c0	gi|512939462|ref|XP_004934246.1|	3.14206e-28	52/74(70.27)	110	PREDICTED: uncharacterized protein LOC101742962, partial [Bombyx mori]
c128041.graph_c0	gi|645025759|ref|XP_008202183.1|	9.50158e-33	54/69(78.26)	125	PREDICTED: protein hu-li tai shao isoform X7 [Nasonia vitripennis]
c128075.graph_c0	gi|666916235|gb|AIG51912.1|	1.60258e-28	53/67(79.10)	110	gustatory receptor, partial [Helicoverpa armigera]
c12810.graph_c0	gi|449664598|ref|XP_004205959.1|	1.14333e-17	22/34(64.71)	51	PREDICTED: zinc finger BED domain-containing protein 4-like [Hydra vulgaris]
c128141.graph_c0	gi|512930151|ref|XP_004931996.1|	3.44099e-11	28/30(93.33)	63	PREDICTED: spermatogenesis-associated protein 6-like isoform X2 [Bombyx mori]
c128161.graph_c0	gi|270008606|gb|EFA05054.1|	1.21978e-21	40/74(54.05)	95	hypothetical protein TcasGA2_TC015149 [Tribolium castaneum]
c128188.graph_c0	gi|307187299|gb|EFN72453.1|	4.20204e-25	44/55(80.00)	96	Putative protein tag-73 [Camponotus floridanus]
c128192.graph_c0	gi|512907375|ref|XP_004926426.1|	1.66809e-17	41/45(91.11)	84	PREDICTED: prominin-like protein-like [Bombyx mori]
c128240.graph_c0	gi|662206144|ref|XP_008476521.1|	4.80462e-16	41/74(55.41)	78	PREDICTED: uncharacterized protein LOC103513466 [Diaphorina citri]
c128310.graph_c0	gi|512937325|ref|XP_004933740.1|	2.50012e-34	57/69(82.61)	127	PREDICTED: uncharacterized protein LOC101736465, partial [Bombyx mori]
c128318.graph_c0	gi|746833639|ref|XP_011064528.1|	9.87217e-32	56/72(77.78)	116	PREDICTED: ATP synthase lipid-binding protein, mitochondrial [Acromyrmex echinatior]
c12832.graph_c0	gi|357627253|gb|EHJ76995.1|	8.68881e-28	56/95(58.95)	114	hypothetical protein KGM_05121 [Danaus plexippus]
c128326.graph_c0	gi|326578548|gb|ADZ95848.1|	8.88841e-23	42/67(62.69)	92	reverse transcriptase, partial [Abraxas sylvata]
c128345.graph_c0	gi|512919209|ref|XP_004929319.1|	1.62571e-13	29/41(70.73)	68	PREDICTED: uncharacterized protein LOC101745917 [Bombyx mori]
c128348.graph_c0	gi|357624917|gb|EHJ75512.1|	4.26003e-39	65/66(98.48)	140	hypothetical protein KGM_05165 [Danaus plexippus]
c128361.graph_c0	gi|357616915|gb|EHJ70479.1|	9.40655e-11	28/31(90.32)	60	hypothetical protein KGM_04851 [Danaus plexippus]
c128366.graph_c0	gi|512908669|ref|XP_004926738.1|	1.45087e-11	30/78(38.46)	65	PREDICTED: PR domain zinc finger protein 15-like [Bombyx mori]
c128392.graph_c0	gi|357607423|gb|EHJ65487.1|	2.02595e-29	48/69(69.57)	117	putative tyrosine-protein kinase jak2 [Danaus plexippus]
c128436.graph_c0	gi|357603692|gb|EHJ63881.1|	1.99908e-27	89/110(80.91)	114	hypothetical protein KGM_18550 [Danaus plexippus]
c128467.graph_c0	gi|357620829|gb|EHJ72874.1|	3.94143e-14	47/61(77.05)	72	putative nephrin [Danaus plexippus]
c128469.graph_c0	gi|512917578|ref|XP_004928921.1|	1.68327e-54	85/96(88.54)	186	PREDICTED: glucose dehydrogenase [acceptor-like Bombyx mori]
c12847.graph_c0	gi|512917149|ref|XP_004928816.1|	2.92042e-10	24/34(70.59)	63	PREDICTED: uncharacterized protein LOC101743941 [Bombyx mori]
c128470.graph_c0	gi|749797400|ref|XP_011152155.1|	8.28298e-23	45/90(50.00)	95	PREDICTED: putative nuclease HARBI1 [Harpegnathos saltator]
c128487.graph_c0	gi|357606261|gb|EHJ64987.1|	2.06416e-10	39/57(68.42)	58	hypothetical protein KGM_19655 [Danaus plexippus]
c128496.graph_c0	gi|307694585|gb|ADN84945.1|	1.74447e-30	50/66(75.76)	115	WD40 repeat domain 85 [Biston betularia]
c128510.graph_c0	gi|662192625|ref|XP_008469178.1|	1.20705e-11	29/58(50.00)	66	PREDICTED: uncharacterized protein LOC103506561 [Diaphorina citri]
c128564.graph_c0	gi|512898671|ref|XP_004924454.1|	1.16891e-30	53/64(82.81)	116	PREDICTED: mitochondrial 2-oxoglutarate/malate carrier protein-like [Bombyx mori]
c128567.graph_c0	gi|240255406|ref|NP_001155301.1|	2.0796e-24	52/72(72.22)	100	olfactory receptor 60 [Bombyx mori]
c128585.graph_c0	gi|571552397|ref|XP_006562407.1|	3.05564e-35	80/82(97.56)	131	PREDICTED: polyadenylate-binding protein 1-like isoform X2 [Apis mellifera]
c128588.graph_c0	gi|197209952|ref|NP_001127740.1|	6.70861e-29	67/78(85.90)	114	neuropeptide receptor A5 precursor [Bombyx mori]
c128615.graph_c0	gi|332029976|gb|EGI69801.1|	2.3912e-25	47/67(70.15)	98	Ubiquitin-like protein 4A [Acromyrmex echinatior]
c128635.graph_c0	gi|512931308|ref|XP_004932270.1|	9.90884e-46	72/98(73.47)	164	PREDICTED: uncharacterized protein LOC101744340 [Bombyx mori]
c128658.graph_c0	gi|112983776|ref|NP_001036864.1|	6.17599e-12	30/30(100.00)	64	cuticular protein RR-2 motif 93 precursor [Bombyx mori]
c128668.graph_c0	gi|662210101|ref|XP_008478675.1|	8.24812e-26	52/84(61.90)	105	PREDICTED: tigger transposable element-derived protein 1-like, partial [Diaphorina citri]
c128670.graph_c0	gi|641652451|ref|XP_008178393.1|	9.28694e-14	29/73(39.73)	69	PREDICTED: uncharacterized protein LOC100568754 [Acyrthosiphon pisum]
c128693.graph_c0	gi|357609767|gb|EHJ66652.1|	2.8692e-09	37/65(56.92)	60	Esrom [Danaus plexippus]
c128695.graph_c0	gi|512908589|ref|XP_004926718.1|	2.06947e-29	51/77(66.23)	113	PREDICTED: zinc finger protein 708-like [Bombyx mori]
c128715.graph_c0	gi|12862589|dbj|BAB32480.1|	8.66689e-33	75/135(55.56)	124	cuticle protein [Bombyx mori]
c128720.graph_c0	gi|512887344|ref|XP_004921908.1|	3.12125e-27	43/45(95.56)	95	PREDICTED: dynein beta chain, ciliary-like [Bombyx mori]
c128738.graph_c0	gi|357615763|gb|EHJ69824.1|	5.35154e-29	64/72(88.89)	110	neuropeptide receptor A15 [Danaus plexippus]
c128743.graph_c0	gi|512906409|ref|XP_004926189.1|	2.40842e-19	39/58(67.24)	84	PREDICTED: uncharacterized protein LOC101740136 [Bombyx mori]
c128748.graph_c0	gi|357622654|gb|EHJ74080.1|	4.90371e-16	38/47(80.85)	78	hypothetical protein KGM_18647 [Danaus plexippus]
c128758.graph_c0	gi|512888260|ref|XP_004922057.1|	1.07391e-11	24/38(63.16)	57	PREDICTED: uncharacterized protein LOC101744346 [Bombyx mori]
c128764.graph_c0	gi|357610240|gb|EHJ66888.1|	3.83449e-18	39/68(57.35)	84	non-LTR retrotransposon CATS [Danaus plexippus]
c128785.graph_c0	gi|332019134|gb|EGI59650.1|	1.31371e-28	39/49(79.59)	81	Mariner Mos1 transposase [Acromyrmex echinatior]
c128799.graph_c0	gi|357603859|gb|EHJ63956.1|	4.03317e-22	42/61(68.85)	89	transposase-like protein [Danaus plexippus]
c1288.graph_c0	gi|751235651|ref|XP_011171616.1|	3.54971e-46	76/132(57.58)	168	PREDICTED: uncharacterized protein LOC105204256 [Solenopsis invicta]
c1288.graph_c1	gi|665795353|ref|XP_008545419.1|	1.01235e-13	50/116(43.10)	72	PREDICTED: uncharacterized protein LOC103569733 [Microplitis demolitor]
c128803.graph_c0	gi|357616256|gb|EHJ70095.1|	8.70753e-10	50/70(71.43)	60	hypothetical protein KGM_06658 [Danaus plexippus]
c128804.graph_c0	gi|662210103|ref|XP_008478676.1|	2.02419e-18	38/72(52.78)	85	PREDICTED: uncharacterized protein LOC103515520 [Diaphorina citri]
c128846.graph_c0	gi|194760312|ref|XP_001962385.1|	3.62995e-06	21/48(43.75)	47	GF14465 [Drosophila ananassae]
c128853.graph_c0	gi|641679593|ref|XP_008188629.1|	7.57252e-11	28/56(50.00)	62	PREDICTED: LOW QUALITY PROTEIN: uncharacterized protein LOC100569236, partial [Acyrthosiphon pisum]
c128855.graph_c0	gi|326578783|gb|ADZ95940.1|	1.24454e-10	31/70(44.29)	60	reverse transcriptase, partial [Oeneis sculda]
c128871.graph_c0	gi|665810268|ref|XP_008553546.1|	2.32735e-41	66/72(91.67)	146	PREDICTED: mRNA export factor [Microplitis demolitor]
c128890.graph_c0	gi|641681162|ref|XP_008189360.1|	2.08592e-07	26/67(38.81)	53	PREDICTED: uncharacterized protein LOC103311503, partial [Acyrthosiphon pisum]
c128919.graph_c0	gi|357623622|gb|EHJ74706.1|	7.05404e-36	63/80(78.75)	134	hypothetical protein KGM_22614 [Danaus plexippus]
c128924.graph_c0	gi|389608285|dbj|BAM17754.1|	7.71812e-10	43/109(39.45)	61	similar to CG12017 [Papilio xuthus]
c128973.graph_c0	gi|665818506|ref|XP_008558083.1|	2.94738e-25	47/67(70.15)	98	PREDICTED: deoxyuridine 5&apos;-triphosphate nucleotidohydrolase [Microplitis demolitor]
c128975.graph_c0	gi|2564397|gb|AAC28150.1|	2.20385e-12	25/51(49.02)	64	mariner transposase [Tribolium madens]
c128980.graph_c0	gi|389608577|dbj|BAM17898.1|	4.59096e-13	41/80(51.25)	71	similar to CG9411 [Papilio xuthus]
c128983.graph_c0	gi|751233746|ref|XP_011170567.1|	1.88206e-28	50/73(68.49)	111	PREDICTED: uncharacterized protein LOC105203466, partial [Solenopsis invicta]
c128988.graph_c0	gi|512914131|ref|XP_004928065.1|	9.79554e-19	41/59(69.49)	85	PREDICTED: sodium- and chloride-dependent glycine transporter 1-like [Bombyx mori]
c128993.graph_c0	gi|642940224|ref|XP_008200519.1|	4.04356e-26	48/87(55.17)	105	PREDICTED: putative uncharacterized protein DDB_G0286901 [Tribolium castaneum]
c129030.graph_c0	gi|328726771|ref|XP_003249038.1|	4.59494e-17	35/54(64.81)	76	PREDICTED: uncharacterized protein LOC100570028, partial [Acyrthosiphon pisum]
c129040.graph_c0	gi|357613126|gb|EHJ68331.1|	2.93653e-06	23/67(34.33)	50	GTP binding protein [Danaus plexippus]
c129041.graph_c0	gi|512933641|ref|XP_004932841.1|	5.43024e-40	68/68(100.00)	148	PREDICTED: dynein heavy chain 5, axonemal-like [Bombyx mori]
c129049.graph_c0	gi|61651632|dbj|BAD91195.1|	1.34751e-29	55/68(80.88)	117	vitellogenin [Saturnia japonica]
c129079.graph_c0	gi|270004570|gb|EFA01018.1|	4.25743e-18	38/67(56.72)	83	hypothetical protein TcasGA2_TC003932 [Tribolium castaneum]
c129114.graph_c0	gi|512902654|ref|XP_004925428.1|	7.34909e-10	30/65(46.15)	60	PREDICTED: uncharacterized protein LOC101743675 [Bombyx mori]
c129123.graph_c0	gi|357621799|gb|EHJ73508.1|	3.06357e-32	71/73(97.26)	122	hypothetical protein KGM_09112 [Danaus plexippus]
c129124.graph_c0	gi|383850790|ref|XP_003700957.1|	4.54364e-21	42/77(54.55)	92	PREDICTED: neurotrimin-like [Megachile rotundata]
c129129.graph_c0	gi|662192625|ref|XP_008469178.1|	4.28593e-21	40/79(50.63)	93	PREDICTED: uncharacterized protein LOC103506561 [Diaphorina citri]
c129151.graph_c0	gi|642930601|ref|XP_008198311.1|	1.53383e-06	27/61(44.26)	50	PREDICTED: uncharacterized protein LOC103314328 [Tribolium castaneum]
c129156.graph_c0	gi|357603905|gb|EHJ63969.1|	2.35805e-43	65/77(84.42)	147	hypothetical protein KGM_15137 [Danaus plexippus]
c129167.graph_c0	gi|512914197|ref|XP_004928082.1|	5.63911e-31	54/95(56.84)	120	PREDICTED: RNA-directed DNA polymerase from mobile element jockey-like [Bombyx mori]
c129199.graph_c0	gi|383859130|ref|XP_003705050.1|	1.44978e-15	55/58(94.83)	73	PREDICTED: nascent polypeptide-associated complex subunit alpha-like [Megachile rotundata]
c129219.graph_c0	gi|357624905|gb|EHJ75504.1|	1.82186e-24	65/76(85.53)	103	hypothetical protein KGM_22425 [Danaus plexippus]
c129267.graph_c0	gi|512905696|ref|XP_004926009.1|	2.92782e-29	59/67(88.06)	117	PREDICTED: uncharacterized protein LOC101746620, partial [Bombyx mori]
c12930.graph_c0	gi|512925554|ref|XP_004930868.1|	7.25079e-33	54/69(78.26)	123	PREDICTED: tRNA pseudouridine[38/39] synthase-like [Bombyx mori]
c129334.graph_c0	gi|389611355|dbj|BAM19289.1|	1.39453e-26	55/83(66.27)	103	cuticular protein PpolCPR67A [Papilio polytes]
c129348.graph_c0	gi|512923223|ref|XP_004930301.1|	2.89191e-37	67/72(93.06)	140	PREDICTED: LOW QUALITY PROTEIN: dynein heavy chain 8, axonemal-like [Bombyx mori]
c129350.graph_c0	gi|197209970|ref|NP_001127750.1|	4.16669e-35	58/83(69.88)	130	neuropeptide receptor A34 [Bombyx mori]
c129351.graph_c0	gi|512933641|ref|XP_004932841.1|	3.88121e-57	90/95(94.74)	198	PREDICTED: dynein heavy chain 5, axonemal-like [Bombyx mori]
c129359.graph_c0	gi|512911343|ref|XP_004927388.1|	1.10496e-18	46/70(65.71)	82	PREDICTED: uncharacterized protein LOC101736890 [Bombyx mori]
c129372.graph_c0	gi|357616756|gb|EHJ70384.1|	8.61105e-30	51/74(68.92)	119	putative ATP-dependent bile acid permease [Danaus plexippus]
c129396.graph_c0	gi|357609598|gb|EHJ66531.1|	2.32704e-26	52/68(76.47)	106	hypothetical protein KGM_18475 [Danaus plexippus]
c12942.graph_c0	gi|357612664|gb|EHJ68109.1|	2.1151e-56	97/125(77.60)	198	hypothetical protein KGM_01730 [Danaus plexippus]
c129420.graph_c0	gi|512910179|ref|XP_004927104.1|	8.70279e-16	46/99(46.46)	78	PREDICTED: uncharacterized protein LOC101745134 [Bombyx mori]
c129529.graph_c0	gi|357625314|gb|EHJ75800.1|	2.04632e-08	31/74(41.89)	56	hypothetical protein KGM_03178 [Danaus plexippus]
c129530.graph_c0	gi|512920887|ref|XP_004929745.1|	5.18233e-06	36/73(49.32)	49	PREDICTED: putative leucine-rich repeat-containing protein DDB_G0290503-like [Bombyx mori]
c129542.graph_c0	gi|357603643|gb|EHJ63857.1|	1.7175e-38	62/67(92.54)	142	hypothetical protein KGM_06229 [Danaus plexippus]
c12957.graph_c0	gi|512921020|ref|XP_004929779.1|	5.1656e-57	89/89(100.00)	197	PREDICTED: protein unc-13 homolog A-like [Bombyx mori]
c129575.graph_c0	gi|270017072|gb|EFA13518.1|	4.78773e-09	28/41(68.29)	58	hypothetical protein TcasGA2_TC001491 [Tribolium castaneum]
c12959.graph_c0	gi|645004945|ref|XP_008211133.1|	2.10714e-15	33/69(47.83)	76	PREDICTED: zinc finger MYM-type protein 1-like [Nasonia vitripennis]
c129600.graph_c0	gi|357627261|gb|EHJ76999.1|	1.1934e-22	53/64(82.81)	95	hypothetical protein KGM_14013 [Danaus plexippus]
c129616.graph_c0	gi|340385517|ref|XP_003391256.1|	3.67175e-31	55/68(80.88)	118	PREDICTED: Holliday junction ATP-dependent DNA helicase ruvB-like [Amphimedon queenslandica]
c129660.graph_c0	gi|357602587|gb|EHJ63459.1|	1.48975e-19	38/52(73.08)	88	putative WD repeat domain 66 [Danaus plexippus]
c129737.graph_c0	gi|357608906|gb|EHJ66206.1|	1.90782e-09	32/49(65.31)	59	hypothetical protein KGM_06604 [Danaus plexippus]
c129739.graph_c0	gi|270017072|gb|EFA13518.1|	6.93764e-23	43/72(59.72)	98	hypothetical protein TcasGA2_TC001491 [Tribolium castaneum]
c129765.graph_c0	gi|357602003|gb|EHJ63235.1|	1.49954e-38	65/84(77.38)	143	putative serine/threonine protein phosphatase [Danaus plexippus]
c129782.graph_c0	gi|197209904|ref|NP_001127716.1|	2.83373e-16	33/42(78.57)	77	neuropeptide receptor A18 [Bombyx mori]
c129789.graph_c0	gi|512910548|ref|XP_004927199.1|	7.13037e-54	87/121(71.90)	186	PREDICTED: uncharacterized protein LOC101738304 [Bombyx mori]
c1298.graph_c0	gi|512908834|ref|XP_004926775.1|	9.91267e-37	70/92(76.09)	136	PREDICTED: caytaxin-like [Bombyx mori]
c129805.graph_c0	gi|751241071|ref|XP_011174607.1|	5.58269e-10	25/64(39.06)	60	PREDICTED: uncharacterized protein LOC105206838, partial [Solenopsis invicta]
c129817.graph_c0	gi|665808947|ref|XP_008552819.1|	1.00429e-41	67/71(94.37)	149	PREDICTED: synaptic vesicle glycoprotein 2B [Microplitis demolitor]
c129822.graph_c0	gi|443707178|gb|ELU02890.1|	2.47115e-12	27/39(69.23)	65	hypothetical protein CAPTEDRAFT_2266 [Capitella teleta]
c129832.graph_c0	gi|665798521|ref|XP_008547138.1|	6.00021e-23	42/65(64.62)	95	PREDICTED: protein yellow-like [Microplitis demolitor]
c129833.graph_c0	gi|391335540|ref|XP_003742148.1|	5.8297e-33	64/70(91.43)	124	PREDICTED: propionyl-CoA carboxylase beta chain, mitochondrial [Metaseiulus occidentalis]
c129873.graph_c0	gi|357613152|gb|EHJ68345.1|	1.47379e-08	40/66(60.61)	56	hypothetical protein KGM_02976 [Danaus plexippus]
c129891.graph_c0	gi|357607758|gb|EHJ65677.1|	1.95839e-35	60/63(95.24)	130	putative One cut domain family member 2 [Danaus plexippus]
c129899.graph_c0	gi|512905037|ref|XP_004925845.1|	1.42072e-31	57/73(78.08)	122	PREDICTED: uncharacterized protein LOC101741294 [Bombyx mori]
c129901.graph_c0	gi|2564397|gb|AAC28150.1|	4.46861e-18	37/72(51.39)	80	mariner transposase [Tribolium madens]
c129962.graph_c0	gi|665789236|ref|XP_008560246.1|	2.13031e-36	68/70(97.14)	136	PREDICTED: serine/threonine-protein kinase TAO1 isoform X3 [Microplitis demolitor]
c129986.graph_c0	gi|675368973|gb|KFM61875.1|	1.00519e-14	30/64(46.88)	72	Retrovirus-related Pol polyprotein from transposon 17.6, partial [Stegodyphus mimosarum]
c130030.graph_c0	gi|607365724|gb|EZA59904.1|	8.23227e-35	60/80(75.00)	128	Pancreatic lipase-related protein [Cerapachys biroi]
c130038.graph_c0	gi|328699348|ref|XP_003240910.1|	4.28664e-07	27/56(48.21)	53	PREDICTED: uncharacterized protein LOC100571439 [Acyrthosiphon pisum]
c130040.graph_c0	gi|307181990|gb|EFN69406.1|	2.14861e-15	44/69(63.77)	77	63 kDa sperm flagellar membrane protein [Camponotus floridanus]
c130043.graph_c0	gi|294566523|gb|ADF18552.1|	2.95897e-16	36/68(52.94)	79	endonuclease-reverse transcriptase [Bombyx mori]
c130060.graph_c0	gi|357624641|gb|EHJ75343.1|	1.73067e-26	76/124(61.29)	107	senseless [Danaus plexippus]
c130066.graph_c0	gi|112984438|ref|NP_001037168.1|	9.77511e-22	39/70(55.71)	95	ovarian serine protease [Bombyx mori]
c130075.graph_c0	gi|749746532|ref|XP_011135351.1|	5.10036e-18	36/43(83.72)	76	PREDICTED: adipocyte plasma membrane-associated protein-like [Harpegnathos saltator]
c13008.graph_c0	gi|512888294|ref|XP_004922063.1|	3.42687e-21	42/61(68.85)	94	PREDICTED: chaoptin-like [Bombyx mori]
c130092.graph_c0	gi|357622768|gb|EHJ74165.1|	2.51464e-37	64/69(92.75)	135	hypothetical protein KGM_20665 [Danaus plexippus]
c130103.graph_c0	gi|357609070|gb|EHJ66280.1|	3.31955e-11	31/70(44.29)	65	hypothetical protein KGM_14988 [Danaus plexippus]
c13011.graph_c0	gi|751235950|ref|XP_011171781.1|	1.45346e-32	51/103(49.51)	88	PREDICTED: uncharacterized protein LOC105204411 [Solenopsis invicta]
c130122.graph_c0	gi|646711122|gb|KDR16421.1|	6.80931e-18	38/59(64.41)	83	Protein bric-a-brac 2 [Zootermopsis nevadensis]
c130125.graph_c0	gi|645021613|ref|XP_001601317.2|	3.48073e-30	52/69(75.36)	119	PREDICTED: uncharacterized protein LOC100116956 [Nasonia vitripennis]
c130133.graph_c0	gi|307190403|gb|EFN74462.1|	9.14264e-36	61/68(89.71)	128	Annexin-B11 [Camponotus floridanus]
c130147.graph_c0	gi|357621606|gb|EHJ73385.1|	5.71081e-17	38/48(79.17)	80	hypothetical protein KGM_05888 [Danaus plexippus]
c130160.graph_c0	gi|154199628|gb|ABS71025.1|	8.96504e-18	41/79(51.90)	83	putative DNA-mediated transposase [Helicoverpa zea]
c130166.graph_c0	gi|512909895|ref|XP_004927033.1|	1.14181e-14	33/77(42.86)	72	PREDICTED: uncharacterized protein LOC101744408 [Bombyx mori]
c130174.graph_c0	gi|512939335|ref|XP_004934215.1|	1.2092e-07	22/56(39.29)	51	PREDICTED: uncharacterized protein LOC101735720 [Bombyx mori]
c130200.graph_c0	gi|357607473|gb|EHJ65514.1|	2.91103e-15	35/36(97.22)	73	hypothetical protein KGM_19706 [Danaus plexippus]
c13021.graph_c0	gi|195451382|ref|XP_002072893.1|	5.27816e-23	46/91(50.55)	101	GK13447 [Drosophila willistoni]
c130222.graph_c0	gi|512918318|ref|XP_004929104.1|	1.05113e-39	70/95(73.68)	148	PREDICTED: ATP-binding cassette sub-family A member 5-like [Bombyx mori]
c130244.graph_c0	gi|190702380|gb|ACE75273.1|	2.51943e-13	32/58(55.17)	70	retroelement polyprotein [Glyptapanteles flavicoxis]
c130247.graph_c0	gi|512933641|ref|XP_004932841.1|	3.64703e-50	84/85(98.82)	178	PREDICTED: dynein heavy chain 5, axonemal-like [Bombyx mori]
c13025.graph_c0	gi|307179228|gb|EFN67630.1|	2.02301e-06	22/56(39.29)	49	hypothetical protein EAG_00279 [Camponotus floridanus]
c130262.graph_c0	gi|665819677|ref|XP_008558711.1|	9.23971e-27	49/71(69.01)	105	PREDICTED: juvenile hormone epoxide hydrolase 1-like [Microplitis demolitor]
c13028.graph_c0	gi|357609707|gb|EHJ66593.1|	4.19143e-35	55/79(69.62)	124	putative signal transduction protein p25 [Danaus plexippus]
c130283.graph_c0	gi|512931786|ref|XP_004932387.1|	5.75288e-11	29/43(67.44)	64	PREDICTED: PAS domain-containing serine/threonine-protein kinase-like [Bombyx mori]
c130287.graph_c0	gi|375364604|gb|AFA55164.1|	1.3571e-59	91/96(94.79)	188	beta adrenergic-like octopamine receptor 1, partial [Trichoplusia ni]
c130294.graph_c0	gi|662215787|ref|XP_008481793.1|	3.1339e-11	30/68(44.12)	65	PREDICTED: uncharacterized protein K02A2.6-like [Diaphorina citri]
c130312.graph_c0	gi|12597222|dbj|BAB21515.1|	2.11711e-19	40/77(51.95)	88	TRASDJ [Saturnia japonica]
c130326.graph_c0	gi|156548582|ref|XP_001607513.1|	2.75556e-14	36/45(80.00)	73	PREDICTED: bifunctional purine biosynthesis protein PURH [Nasonia vitripennis]
c130331.graph_c0	gi|512908367|ref|XP_004926664.1|	6.14841e-20	40/50(80.00)	89	PREDICTED: uncharacterized protein LOC101738846 [Bombyx mori]
c130342.graph_c0	gi|568301003|gb|ETN86622.1|	5.72342e-11	30/67(44.78)	62	LysR substrate binding domain protein [Necator americanus]
c130352.graph_c0	gi|512891037|ref|XP_004922615.1|	5.47535e-47	78/80(97.50)	164	PREDICTED: uncharacterized protein LOC101744636 [Bombyx mori]
c130356.graph_c0	gi|451312449|gb|AGF34716.1|	6.59851e-24	57/85(67.06)	98	heat shock protein 40 [Cotesia vestalis]
c130359.graph_c0	gi|512894009|ref|XP_004923326.1|	4.17175e-28	51/54(94.44)	113	PREDICTED: uncharacterized protein LOC101736353 [Bombyx mori]
c13036.graph_c0	gi|675364652|gb|KFM57554.1|	1.30132e-27	52/88(59.09)	114	Transposon Ty3-I Gag-Pol polyprotein, partial [Stegodyphus mimosarum]
c130377.graph_c0	gi|332028171|gb|EGI68222.1|	5.7947e-21	46/68(67.65)	93	Apolipophorin [Acromyrmex echinatior]
c130394.graph_c0	gi|665790117|ref|XP_008560730.1|	1.36592e-41	64/68(94.12)	145	PREDICTED: WD repeat domain phosphoinositide-interacting protein 3 [Microplitis demolitor]
c130402.graph_c0	gi|512916395|ref|XP_004928630.1|	1.62682e-09	28/54(51.85)	57	PREDICTED: uncharacterized protein LOC101741214 [Bombyx mori]
c130413.graph_c0	gi|507181476|gb|AGM39427.1|	3.0745e-39	66/67(98.51)	141	heat shock inducible HSP70, partial [Diadegma insulare]
c130420.graph_c0	gi|17861928|gb|AAL39441.1|	4.41866e-45	70/73(95.89)	154	GM14873p [Drosophila melanogaster]
c130421.graph_c0	gi|389615323|dbj|BAM20642.1|	1.02097e-40	66/85(77.65)	141	unknown unsecreted protein, partial [Papilio polytes]
c130429.graph_c0	gi|665808613|ref|XP_008552636.1|	3.61061e-39	67/67(100.00)	144	PREDICTED: eukaryotic translation initiation factor 3 subunit A [Microplitis demolitor]
c130441.graph_c0	gi|512902502|ref|XP_004925390.1|	1.6467e-11	30/38(78.95)	65	PREDICTED: metabotropic glutamate receptor 2-like [Bombyx mori]
c130455.graph_c0	gi|357627316|gb|EHJ77052.1|	1.06529e-26	48/64(75.00)	107	hypothetical protein KGM_21521 [Danaus plexippus]
c130460.graph_c0	gi|512905045|ref|XP_004925847.1|	1.32554e-43	73/76(96.05)	154	PREDICTED: nephrin-like [Bombyx mori]
c130487.graph_c0	gi|307193483|gb|EFN76260.1|	3.81839e-09	48/53(90.57)	56	hypothetical protein EAI_15134 [Harpegnathos saltator]
c130498.graph_c0	gi|512919515|ref|XP_004929403.1|	5.22779e-07	19/31(61.29)	52	PREDICTED: myosin-14-like [Bombyx mori]
c130505.graph_c0	gi|325303708|tpg|DAA34366.1|	2.60299e-15	31/39(79.49)	73	TPA: TPA_inf: conserved protein 310 [Amblyomma variegatum]
c130522.graph_c0	gi|512898155|ref|XP_004924330.1|	5.89503e-10	30/62(48.39)	60	PREDICTED: probable RNA-binding protein 46-like [Bombyx mori]
c130530.graph_c0	gi|512922440|ref|XP_004930119.1|	1.86637e-08	25/30(83.33)	55	PREDICTED: nucleoside diphosphate kinase 7-like [Bombyx mori]
c130548.graph_c0	gi|284808476|gb|ADB94560.1|	4.9661e-26	50/68(73.53)	107	vitellogenin [Actias selene]
c130563.graph_c0	gi|389608183|dbj|BAM17703.1|	8.31981e-09	53/77(68.83)	56	osiris 9B [Papilio xuthus]
c130583.graph_c0	gi|322801482|gb|EFZ22143.1|	4.8147e-23	42/47(89.36)	92	hypothetical protein SINV_10737 [Solenopsis invicta]
c130592.graph_c0	gi|749797793|ref|XP_011152369.1|	1.36971e-21	41/80(51.25)	94	PREDICTED: uncharacterized protein LOC105190996 [Harpegnathos saltator]
c130617.graph_c0	gi|2564383|gb|AAC28145.1|	2.13877e-06	24/53(45.28)	47	mariner transposase [Epicauta funebris]
c130643.graph_c0	gi|478250568|gb|ENN71061.1|	1.21286e-17	39/71(54.93)	79	hypothetical protein YQE_12245, partial [Dendroctonus ponderosae]
c130644.graph_c0	gi|645905569|gb|AIB07904.1|	3.08275e-24	45/49(91.84)	99	Hox cluster protein Dfd [Pararge aegeria]
c130653.graph_c0	gi|512927923|ref|XP_004931456.1|	1.28539e-39	62/75(82.67)	138	PREDICTED: uncharacterized protein LOC101746730 [Bombyx mori]
c130694.graph_c0	gi|512915562|ref|XP_004928419.1|	1.81113e-23	42/74(56.76)	99	PREDICTED: uncharacterized protein LOC101746992 [Bombyx mori]
c130695.graph_c0	gi|697993534|gb|AIT69893.1|	1.12439e-32	55/67(82.09)	117	olfactory receptor 44, partial [Ctenopseustis herana]
c130726.graph_c0	gi|357601927|gb|EHJ63195.1|	2.52768e-33	55/67(82.09)	128	hypothetical protein KGM_14581 [Danaus plexippus]
c130727.graph_c0	gi|512913041|ref|XP_004927803.1|	1.28863e-11	30/33(90.91)	63	PREDICTED: uncharacterized protein LOC101744560 [Bombyx mori]
c130744.graph_c0	gi|307200828|gb|EFN80881.1|	1.22326e-27	50/72(69.44)	112	Uncharacterized protein C05D11.1 [Harpegnathos saltator]
c130754.graph_c0	gi|512930268|ref|XP_004932024.1|	1.58244e-27	72/78(92.31)	111	PREDICTED: synapsin-like [Bombyx mori]
c130769.graph_c0	gi|512923073|ref|XP_004930263.1|	1.29799e-10	29/63(46.03)	60	PREDICTED: craniofacial development protein 2-like [Bombyx mori]
c130772.graph_c0	gi|512896493|ref|XP_004923925.1|	1.63203e-30	54/71(76.06)	120	PREDICTED: Down syndrome cell adhesion molecule-like protein Dscam2-like [Bombyx mori]
c130773.graph_c0	gi|357601982|gb|EHJ63225.1|	8.92775e-25	49/60(81.67)	105	hypothetical protein KGM_16441 [Danaus plexippus]
c130779.graph_c0	gi|57506570|dbj|BAD86656.1|	1.78745e-16	32/55(58.18)	79	reverse transcriptase [Bombyx mori]
c130780.graph_c0	gi|568248028|gb|ETN57921.1|	2.31911e-27	48/54(88.89)	109	myosin heavy chain, nonmuscle or smooth muscle [Anopheles darlingi]
c130793.graph_c0	gi|512887595|ref|XP_004921951.1|	6.11767e-16	32/49(65.31)	74	PREDICTED: V-type proton ATPase subunit e-like isoform X1 [Bombyx mori]
c130796.graph_c0	gi|112982765|ref|NP_001037552.1|	1.10715e-62	97/105(92.38)	202	Dmc1 homolog [Bombyx mori]
c130802.graph_c0	gi|228382|prf||1803340A	1.3205e-45	73/93(78.49)	155	Met-rich storage protein SP1A[]
c130813.graph_c0	gi|512904020|ref|XP_004925760.1|	7.93037e-08	26/68(38.24)	53	PREDICTED: uncharacterized protein LOC101739359 [Bombyx mori]
c130819.graph_c0	gi|389615598|dbj|BAM20756.1|	5.19404e-21	44/72(61.11)	90	short-chain dehydrogenase, partial [Papilio polytes]
c130844.graph_c0	gi|357621048|gb|EHJ73021.1|	1.18583e-37	60/80(75.00)	140	hypothetical protein KGM_02478 [Danaus plexippus]
c130855.graph_c0	gi|752890080|ref|XP_011263018.1|	1.83105e-22	47/69(68.12)	94	PREDICTED: uncharacterized protein LOC105255433 [Camponotus floridanus]
c130857.graph_c0	gi|512897429|ref|XP_004924150.1|	5.26842e-09	28/73(38.36)	58	PREDICTED: uncharacterized protein LOC101739066 [Bombyx mori]
c130860.graph_c0	gi|340727477|ref|XP_003402070.1|	5.20934e-37	59/71(83.10)	136	PREDICTED: hypothetical protein LOC100647323 [Bombus terrestris]
c130861.graph_c0	gi|512926315|ref|XP_004931055.1|	5.22375e-55	90/98(91.84)	192	PREDICTED: dynein heavy chain 7, axonemal-like [Bombyx mori]
c130865.graph_c0	gi|751239936|ref|XP_011173980.1|	1.30575e-20	42/88(47.73)	89	PREDICTED: uncharacterized protein LOC105206160, partial [Solenopsis invicta]
c130918.graph_c0	gi|479443|pir||S33901	3.97904e-12	25/45(55.56)	56	reverse transcriptase - silkworm transposon Pao[]
c130948.graph_c0	gi|512908657|ref|XP_004926735.1|	1.34108e-31	51/84(60.71)	119	PREDICTED: zinc finger and SCAN domain-containing protein 12-like [Bombyx mori]
c130956.graph_c0	gi|156554747|ref|XP_001601797.1|	9.60275e-37	62/66(93.94)	134	PREDICTED: S-adenosylmethionine synthase isoform X1 [Nasonia vitripennis]
c130961.graph_c0	gi|283483981|ref|NP_001164467.1|	9.8078e-12	31/39(79.49)	65	uncharacterized protein LOC100327241 [Bombyx mori]
c130963.graph_c0	gi|662210101|ref|XP_008478675.1|	2.00301e-12	34/68(50.00)	67	PREDICTED: tigger transposable element-derived protein 1-like, partial [Diaphorina citri]
c13098.graph_c0	gi|357621762|gb|EHJ73487.1|	3.94509e-10	27/64(42.19)	59	non-LTR retrotransposon CATS [Danaus plexippus]
c130988.graph_c0	gi|512936616|ref|XP_004933561.1|	1.65885e-06	26/45(57.78)	50	PREDICTED: histone-lysine N-methyltransferase, H3 lysine-79 specific-like [Bombyx mori]
c131010.graph_c0	gi|665793600|ref|XP_008544455.1|	1.41057e-28	53/67(79.10)	113	PREDICTED: uncharacterized protein LOC103569118 [Microplitis demolitor]
c131056.graph_c0	gi|469664417|gb|AGH70163.1|	7.22803e-48	76/110(69.09)	160	60S ribosomal protein L15 [Placozoa sp. H4]
c131062.graph_c0	gi|512887251|ref|XP_004921892.1|	5.76732e-36	63/66(95.45)	132	PREDICTED: dihydrolipoyllysine-residue succinyltransferase component of 2-oxoglutarate dehydrogenase complex, mitochondrial-like [Bombyx mori]
c131066.graph_c0	gi|641674687|ref|XP_008186775.1|	1.01179e-06	23/31(74.19)	50	PREDICTED: 52 kDa repressor of the inhibitor of the protein kinase-like [Acyrthosiphon pisum]
c131073.graph_c0	gi|665795351|ref|XP_008545418.1|	2.14224e-36	63/73(86.30)	135	PREDICTED: uncharacterized protein LOC103569732 [Microplitis demolitor]
c131075.graph_c0	gi|357620361|gb|EHJ72578.1|	1.68625e-22	44/62(70.97)	97	hypothetical protein KGM_10995 [Danaus plexippus]
c131085.graph_c0	gi|357626766|gb|EHJ76717.1|	1.426e-06	22/51(43.14)	48	reverse transcriptase [Danaus plexippus]
c13110.graph_c0	gi|751241202|ref|XP_011174678.1|	5.1746e-30	46/87(52.87)	113	PREDICTED: uncharacterized protein LOC105206924 [Solenopsis invicta]
c131121.graph_c0	gi|270015355|gb|EFA11803.1|	1.4976e-28	47/89(52.81)	113	hypothetical protein TcasGA2_TC008582 [Tribolium castaneum]
c131122.graph_c0	gi|512909129|ref|XP_004926847.1|	3.65801e-26	53/72(73.61)	107	PREDICTED: putative leucine-rich repeat-containing protein DDB_G0290503-like [Bombyx mori]
c131172.graph_c0	gi|512933817|ref|XP_004932885.1|	1.01395e-25	51/67(76.12)	106	PREDICTED: uncharacterized protein LOC101745010 [Bombyx mori]
c131210.graph_c0	gi|747191599|gb|AJE25872.1|	4.14719e-11	29/54(53.70)	63	olfactory receptor OR12 [Planotortrix excessana]
c13125.graph_c0	gi|512898774|ref|XP_004924479.1|	5.57453e-70	108/127(85.04)	236	PREDICTED: protocadherin-16-like [Bombyx mori]
c131279.graph_c0	gi|391336237|ref|XP_003742488.1|	5.46706e-11	29/68(42.65)	63	PREDICTED: RNA-directed DNA polymerase from mobile element jockey-like [Metaseiulus occidentalis]
c131293.graph_c0	gi|524888432|ref|XP_005100787.1|	3.27005e-06	28/65(43.08)	50	PREDICTED: zinc finger protein 236-like [Aplysia californica]
c131298.graph_c0	gi|343481903|gb|AEM44817.1|	4.48574e-17	40/74(54.05)	82	unknown [Pectinophora gossypiella]
c1313.graph_c0	gi|564131307|gb|AHB78808.1|	1.17721e-79	126/134(94.03)	252	nicotinic acetylcholine receptor subunit beta 1 [Plutella xylostella]
c1313.graph_c1	gi|209361299|gb|ACI43221.1|	4.91753e-73	106/107(99.07)	221	nicotinic acetylcholine receptor beta-1 subunit [Spodoptera exigua]
c131313.graph_c0	gi|307202095|gb|EFN81611.1|	2.45933e-08	26/41(63.41)	56	hypothetical protein EAI_09583 [Harpegnathos saltator]
c131333.graph_c0	gi|33327733|gb|AAQ09229.1|	3.83848e-20	28/42(66.67)	61	polyprotein [Antheraea mylitta]
c131362.graph_c0	gi|512923203|ref|XP_004930296.1|	9.37204e-10	39/77(50.65)	60	PREDICTED: actin cytoskeleton-regulatory complex protein PAN1-like [Bombyx mori]
c131392.graph_c0	gi|607363773|gb|EZA58002.1|	1.17369e-08	27/34(79.41)	57	hypothetical protein X777_02010 [Cerapachys biroi]
c131411.graph_c0	gi|357623577|gb|EHJ74669.1|	9.76924e-33	58/67(86.57)	126	hypothetical protein KGM_20460 [Danaus plexippus]
c131444.graph_c0	gi|307190389|gb|EFN74448.1|	9.15136e-48	73/81(90.12)	164	hypothetical protein EAG_08902 [Camponotus floridanus]
c131471.graph_c0	gi|752891856|ref|XP_011263985.1|	5.51325e-40	68/69(98.55)	139	PREDICTED: polyadenylate-binding protein 2-B [Camponotus floridanus]
c131479.graph_c0	gi|307184017|gb|EFN70574.1|	9.26092e-07	21/45(46.67)	50	THAP domain-containing protein 9 [Camponotus floridanus]
c131482.graph_c0	gi|665808613|ref|XP_008552636.1|	6.7624e-38	65/71(91.55)	141	PREDICTED: eukaryotic translation initiation factor 3 subunit A [Microplitis demolitor]
c131486.graph_c0	gi|751237715|ref|XP_011172766.1|	2.1142e-14	36/70(51.43)	72	PREDICTED: uncharacterized protein LOC105205175, partial [Solenopsis invicta]
c131488.graph_c0	gi|57506562|dbj|BAD86652.1|	2.91616e-06	19/34(55.88)	48	reverse transcriptase [Bombyx mori]
c131500.graph_c0	gi|546681625|gb|ERL91686.1|	7.00002e-16	37/78(47.44)	75	hypothetical protein D910_09013 [Dendroctonus ponderosae]
c131504.graph_c0	gi|357619891|gb|EHJ72291.1|	1.9432e-13	34/53(64.15)	69	putative piggyBac transposase Uribo1 [Danaus plexippus]
c131516.graph_c0	gi|512933817|ref|XP_004932885.1|	5.90061e-20	39/71(54.93)	90	PREDICTED: uncharacterized protein LOC101745010 [Bombyx mori]
c131517.graph_c0	gi|665805951|ref|XP_008551195.1|	8.31535e-12	29/68(42.65)	65	PREDICTED: uncharacterized protein LOC103573768 [Microplitis demolitor]
c131526.graph_c0	gi|665797128|ref|XP_008546378.1|	9.8236e-29	50/65(76.92)	107	PREDICTED: prefoldin subunit 5 [Microplitis demolitor]
c131528.graph_c0	gi|195421638|ref|XP_002060880.1|	4.86412e-17	34/61(55.74)	79	GK18646 [Drosophila willistoni]
c131577.graph_c0	gi|665811445|ref|XP_008554187.1|	1.16761e-29	47/69(68.12)	109	PREDICTED: NADH dehydrogenase [ubiquinone 1 beta subcomplex subunit 7 Microplitis demolitor]
c131588.graph_c0	gi|357623742|gb|EHJ74773.1|	2.71401e-10	40/70(57.14)	60	hypothetical protein KGM_03889 [Danaus plexippus]
c13162.graph_c0	gi|512907167|ref|XP_004926376.1|	4.05296e-79	138/182(75.82)	259	PREDICTED: endothelin-converting enzyme 2-like [Bombyx mori]
c131653.graph_c0	gi|641657272|ref|XP_008180283.1|	7.20956e-20	41/58(70.69)	88	PREDICTED: zinc finger BED domain-containing protein 1-like [Acyrthosiphon pisum]
c131659.graph_c0	gi|512924783|ref|XP_004930679.1|	1.38662e-45	74/84(88.10)	158	PREDICTED: lachesin-like [Bombyx mori]
c131670.graph_c0	gi|281200883|gb|EFA75097.1|	9.3568e-15	37/70(52.86)	74	acetyl-coA hydrolase [Polysphondylium pallidum PN500]
c131683.graph_c0	gi|641656049|ref|XP_008179824.1|	2.21734e-09	37/69(53.62)	57	PREDICTED: putative nuclease HARBI1 [Acyrthosiphon pisum]
c131685.graph_c0	gi|665792742|ref|XP_008543987.1|	9.56731e-38	63/70(90.00)	135	PREDICTED: diacylglycerol O-acyltransferase 1 [Microplitis demolitor]
c131725.graph_c0	gi|357608490|gb|EHJ66034.1|	4.32512e-06	23/28(82.14)	48	hypothetical protein KGM_21876 [Danaus plexippus]
c131735.graph_c0	gi|571535140|ref|XP_006568302.1|	5.55137e-45	73/73(100.00)	153	PREDICTED: CCR4-NOT transcription complex subunit 7-like isoform X2 [Apis mellifera]
c131763.graph_c0	gi|662183252|ref|XP_008479351.1|	4.83297e-07	20/43(46.51)	50	PREDICTED: uncharacterized protein LOC103516135 [Diaphorina citri]
c131767.graph_c0	gi|642929197|ref|XP_008195731.1|	3.07677e-26	48/66(72.73)	108	PREDICTED: WD repeat-containing protein 7 isoform X1 [Tribolium castaneum]
c131782.graph_c0	gi|357608385|gb|EHJ65964.1|	4.11158e-08	22/44(50.00)	52	hypothetical protein KGM_15853 [Danaus plexippus]
c131788.graph_c0	gi|326578788|gb|ADZ95942.1|	4.30905e-18	37/72(51.39)	80	reverse transcriptase, partial [Oeneis sculda]
c131798.graph_c0	gi|383864815|ref|XP_003707873.1|	8.90082e-32	53/68(77.94)	120	PREDICTED: flavin-containing monooxygenase FMO GS-OX-like 3-like [Megachile rotundata]
c131846.graph_c0	gi|357629796|gb|EHJ78348.1|	4.02143e-38	65/71(91.55)	139	hypothetical protein KGM_12836 [Danaus plexippus]
c131860.graph_c0	gi|357629046|gb|EHJ78071.1|	7.69382e-37	61/67(91.04)	133	tubulin-tyrosine ligase [Danaus plexippus]
c131869.graph_c0	gi|665787039|ref|XP_008555483.1|	8.21818e-36	69/69(100.00)	134	PREDICTED: paramyosin, long form [Microplitis demolitor]
c131874.graph_c0	gi|156553316|ref|XP_001600288.1|	9.11308e-16	35/48(72.92)	76	PREDICTED: alpha-methylacyl-CoA racemase [Nasonia vitripennis]
c131880.graph_c0	gi|646692126|gb|KDR07324.1|	6.49615e-22	39/58(67.24)	87	Cytochrome b-c1 complex subunit 9 [Zootermopsis nevadensis]
c131885.graph_c0	gi|749731605|ref|XP_011135813.1|	2.62256e-14	42/65(64.62)	72	PREDICTED: sorting nexin-2-like [Harpegnathos saltator]
c13189.graph_c0	gi|357627517|gb|EHJ77188.1|	4.59255e-07	24/28(85.71)	50	cuticular protein CPFL4A [Danaus plexippus]
c131896.graph_c0	gi|675371505|gb|KFM64407.1|	2.20863e-10	21/41(51.22)	47	PiggyBac transposable element-derived protein 4, partial [Stegodyphus mimosarum]
c131928.graph_c0	gi|357631489|gb|EHJ78961.1|	1.62776e-12	39/70(55.71)	68	putative mediator complex [Danaus plexippus]
c13193.graph_c0	gi|512892983|ref|XP_004923068.1|	3.7787e-29	48/75(64.00)	115	PREDICTED: tigger transposable element-derived protein 6-like [Bombyx mori]
c131934.graph_c0	gi|190702380|gb|ACE75273.1|	1.40707e-23	49/71(69.01)	100	retroelement polyprotein [Glyptapanteles flavicoxis]
c131942.graph_c0	gi|3721633|dbj|BAA33571.1|	9.96401e-25	45/78(57.69)	98	pol polyprotein [Bombyx mori]
c131945.graph_c0	gi|291233827|ref|XP_002736839.1|	1.74673e-35	55/69(79.71)	130	PREDICTED: calcium/calmodulin-dependent protein kinase type IV-like [Saccoglossus kowalevskii]
c132011.graph_c0	gi|512939300|ref|XP_004934207.1|	2.93209e-15	35/76(46.05)	73	PREDICTED: uncharacterized protein LOC101745893, partial [Bombyx mori]
c132012.graph_c0	gi|512892194|ref|XP_004922871.1|	1.59737e-14	35/47(74.47)	74	PREDICTED: multidrug resistance protein homolog 49-like [Bombyx mori]
c132017.graph_c0	gi|357627316|gb|EHJ77052.1|	9.07546e-33	58/81(71.60)	123	hypothetical protein KGM_21521 [Danaus plexippus]
c132039.graph_c0	gi|217416221|tpg|DAA06392.1|	4.01875e-07	27/53(50.94)	51	TPA: TPA_inf: gustatory receptor 58 [Bombyx mori]
c132052.graph_c0	gi|357624814|gb|EHJ75446.1|	4.92444e-09	30/63(47.62)	59	ABC transporter family C protein ABCC2 [Danaus plexippus]
c132055.graph_c0	gi|12597220|dbj|BAB21514.1|	2.85092e-20	40/79(50.63)	90	TRAS6 [Bombyx mori]
c132076.graph_c0	gi|156555680|ref|XP_001601418.1|	6.96969e-18	35/59(59.32)	79	PREDICTED: ecdysteroid-regulated 16 kDa protein [Nasonia vitripennis]
c132092.graph_c0	gi|676487825|ref|XP_009064423.1|	4.39069e-06	23/70(32.86)	46	hypothetical protein LOTGIDRAFT_99214, partial [Lottia gigantea]
c132104.graph_c0	gi|512923023|ref|XP_004930258.1|	1.48189e-29	50/68(73.53)	114	PREDICTED: putative serine protease K12H4.7-like [Bombyx mori]
c132147.graph_c0	gi|751446276|ref|XP_011177220.1|	4.477e-19	44/44(100.00)	85	PREDICTED: homeobox protein 5 [Bactrocera cucurbitae]
c132174.graph_c0	gi|641657266|ref|XP_003242632.2|	5.62729e-19	34/51(66.67)	86	PREDICTED: uncharacterized protein LOC100575723 [Acyrthosiphon pisum]
c132226.graph_c0	gi|662210101|ref|XP_008478675.1|	2.3684e-24	46/86(53.49)	102	PREDICTED: tigger transposable element-derived protein 1-like, partial [Diaphorina citri]
c132244.graph_c0	gi|675384193|gb|KFM77090.1|	1.97309e-11	30/68(44.12)	64	Retrovirus-related Pol polyprotein from transposon TNT 1-94, partial [Stegodyphus mimosarum]
c132247.graph_c0	gi|662225676|ref|XP_008487250.1|	4.33258e-10	23/32(71.88)	58	PREDICTED: uncharacterized protein LOC103524020 [Diaphorina citri]
c132272.graph_c0	gi|662221574|ref|XP_008484988.1|	7.95836e-15	33/49(67.35)	73	PREDICTED: uncharacterized protein LOC103521654 [Diaphorina citri]
c132281.graph_c0	gi|665793210|ref|XP_008544240.1|	1.90117e-32	56/67(83.58)	125	PREDICTED: RNA exonuclease 1 homolog isoform X1 [Microplitis demolitor]
c132287.graph_c0	gi|123482443|ref|XP_001323784.1|	1.55257e-09	27/52(51.92)	59	ankyrin repeat protein [Trichomonas vaginalis G3]
c132288.graph_c0	gi|512894424|ref|XP_004923427.1|	1.14239e-28	55/71(77.46)	114	PREDICTED: IQ and AAA domain-containing protein 1-like [Bombyx mori]
c132292.graph_c0	gi|357618679|gb|EHJ71568.1|	4.81479e-12	31/64(48.44)	67	hypothetical protein KGM_01334 [Danaus plexippus]
c132305.graph_c0	gi|512888294|ref|XP_004922063.1|	2.08967e-13	53/85(62.35)	71	PREDICTED: chaoptin-like [Bombyx mori]
c132309.graph_c0	gi|512899196|ref|XP_004924583.1|	5.60757e-27	53/66(80.30)	110	PREDICTED: Down syndrome cell adhesion molecule-like protein Dscam2-like [Bombyx mori]
c132363.graph_c0	gi|512924138|ref|XP_004930525.1|	1.29989e-26	50/68(73.53)	109	PREDICTED: uncharacterized protein LOC101740833 [Bombyx mori]
c132369.graph_c0	gi|307183633|gb|EFN70341.1|	2.74135e-11	29/44(65.91)	62	hypothetical protein EAG_00560 [Camponotus floridanus]
c132377.graph_c0	gi|512892561|ref|XP_004922962.1|	1.65436e-09	28/55(50.91)	57	PREDICTED: uncharacterized protein LOC101745851 [Bombyx mori]
c13238.graph_c0	gi|512898742|ref|XP_004924471.1|	4.44711e-37	63/73(86.30)	139	PREDICTED: neuroligin-4, X-linked-like [Bombyx mori]
c132381.graph_c0	gi|666916231|gb|AIG51910.1|	3.69478e-26	49/73(67.12)	104	gustatory receptor, partial [Helicoverpa armigera]
c132409.graph_c0	gi|383852856|ref|XP_003701941.1|	1.03932e-21	40/48(83.33)	90	PREDICTED: peptidyl-tRNA hydrolase 2, mitochondrial-like [Megachile rotundata]
c132414.graph_c0	gi|512910886|ref|XP_004927281.1|	9.67699e-55	87/106(82.08)	182	PREDICTED: putative serine/threonine-protein kinase C05D10.2-like, partial [Bombyx mori]
c132480.graph_c0	gi|512934629|ref|XP_004933078.1|	2.21673e-27	49/66(74.24)	105	PREDICTED: uncharacterized protein LOC101744244 [Bombyx mori]
c132482.graph_c0	gi|357612115|gb|EHJ67808.1|	9.35655e-20	49/66(74.24)	85	hypothetical protein KGM_08995 [Danaus plexippus]
c132486.graph_c0	gi|512888778|ref|XP_004922143.1|	4.63869e-14	35/41(85.37)	73	PREDICTED: uncharacterized protein LOC101736350 [Bombyx mori]
c132512.graph_c0	gi|449664448|ref|XP_004205922.1|	4.58982e-10	27/54(50.00)	60	PREDICTED: uncharacterized protein LOC101239251 [Hydra vulgaris]
c132515.graph_c0	gi|512911020|ref|XP_004927313.1|	5.56894e-32	57/72(79.17)	124	PREDICTED: Down syndrome cell adhesion molecule-like protein Dscam2-like [Bombyx mori]
c132517.graph_c0	gi|357629363|gb|EHJ78179.1|	1.50318e-41	68/70(97.14)	142	soluble guanylyl cyclase beta-3 [Danaus plexippus]
c132535.graph_c0	gi|124487968|gb|ABN12067.1|	1.19768e-34	64/67(95.52)	128	putative heat shock cognate 70 protein [Maconellicoccus hirsutus]
c132561.graph_c0	gi|357630575|gb|EHJ78599.1|	3.16808e-21	63/67(94.03)	94	hypothetical protein KGM_11172 [Danaus plexippus]
c132566.graph_c0	gi|307192703|gb|EFN75823.1|	1.85409e-06	22/31(70.97)	48	hypothetical protein EAI_15490 [Harpegnathos saltator]
c132586.graph_c0	gi|665813036|ref|XP_008555059.1|	1.43957e-35	62/67(92.54)	133	PREDICTED: DEAD-box ATP-dependent RNA helicase 20-like isoform X2 [Microplitis demolitor]
c132587.graph_c0	gi|357617749|gb|EHJ70976.1|	4.34321e-08	35/76(46.05)	53	hypothetical protein KGM_16316 [Danaus plexippus]
c132617.graph_c0	gi|749745858|ref|XP_011134985.1|	1.12166e-33	58/67(86.57)	125	PREDICTED: AP-3 complex subunit mu-1 isoform X2 [Harpegnathos saltator]
c132621.graph_c0	gi|675849462|ref|XP_009010291.1|	5.20415e-06	21/38(55.26)	46	hypothetical protein HELRODRAFT_153371, partial [Helobdella robusta]
c132655.graph_c0	gi|646640133|gb|KDQ71563.1|	1.86374e-18	35/63(55.56)	81	hypothetical protein L798_09471 [Zootermopsis nevadensis]
c132657.graph_c0	gi|512905724|ref|XP_004926016.1|	5.38062e-28	53/67(79.10)	113	PREDICTED: uncharacterized protein LOC101735788 [Bombyx mori]
c132675.graph_c0	gi|512919417|ref|XP_004929373.1|	1.17194e-09	30/55(54.55)	60	PREDICTED: uncharacterized protein LOC101742112 [Bombyx mori]
c132732.graph_c0	gi|357603683|gb|EHJ63878.1|	2.12216e-07	24/37(64.86)	54	hypothetical protein KGM_20136 [Danaus plexippus]
c132770.graph_c0	gi|3511175|gb|AAD09836.1|	5.22633e-20	44/59(74.58)	90	soluble guanylyl cyclase beta-3 [Manduca sexta]
c132789.graph_c0	gi|512925162|ref|XP_004930771.1|	1.73032e-34	64/69(92.75)	131	PREDICTED: kinesin-like protein KIF23-like [Bombyx mori]
c132798.graph_c0	gi|665789878|ref|XP_008560599.1|	3.17959e-26	47/89(52.81)	105	PREDICTED: lysosomal aspartic protease-like isoform X1 [Microplitis demolitor]
c132799.graph_c0	gi|512927066|ref|XP_004931241.1|	4.70558e-20	40/48(83.33)	90	PREDICTED: tubby-related protein 4-like [Bombyx mori]
c132810.graph_c0	gi|512902459|ref|XP_004925381.1|	2.48282e-26	48/73(65.75)	108	PREDICTED: uncharacterized protein LOC101735373 [Bombyx mori]
c132832.graph_c0	gi|512929077|ref|XP_004931735.1|	7.55818e-29	54/71(76.06)	112	PREDICTED: carboxypeptidase B-like [Bombyx mori]
c132853.graph_c0	gi|512911744|ref|XP_004927487.1|	7.10958e-13	34/64(53.12)	70	PREDICTED: uncharacterized protein LOC101740872 [Bombyx mori]
c132864.graph_c0	gi|512901383|ref|XP_004925122.1|	2.49778e-21	38/67(56.72)	92	PREDICTED: microtubule-associated protein futsch-like isoform X2 [Bombyx mori]
c132866.graph_c0	gi|340728676|ref|XP_003402645.1|	5.09912e-30	54/69(78.26)	119	PREDICTED: hypothetical protein LOC100650708 [Bombus terrestris]
c132871.graph_c0	gi|332021832|gb|EGI62172.1|	2.95176e-12	28/34(82.35)	64	Mariner Mos1 transposase [Acromyrmex echinatior]
c132881.graph_c0	gi|307171161|gb|EFN63148.1|	4.2605e-29	47/67(70.15)	107	hypothetical protein EAG_12887 [Camponotus floridanus]
c132884.graph_c0	gi|751234728|ref|XP_011171110.1|	9.84498e-13	31/72(43.06)	69	PREDICTED: uncharacterized protein LOC105203885 [Solenopsis invicta]
c132896.graph_c0	gi|646717731|gb|KDR20478.1|	2.03789e-07	27/58(46.55)	53	hypothetical protein L798_04777 [Zootermopsis nevadensis]
c132918.graph_c0	gi|340368226|ref|XP_003382653.1|	2.04047e-44	68/79(86.08)	148	PREDICTED: 40S ribosomal protein S23-like [Amphimedon queenslandica]
c132956.graph_c0	gi|607362259|gb|EZA56517.1|	5.12585e-08	28/64(43.75)	52	hypothetical protein X777_03552 [Cerapachys biroi]
c132977.graph_c0	gi|512933336|ref|XP_004932766.1|	2.64869e-31	56/72(77.78)	120	PREDICTED: catalase-like [Bombyx mori]
c13298.graph_c0	gi|357627653|gb|EHJ77280.1|	7.68869e-29	61/90(67.78)	114	hypothetical protein KGM_14627 [Danaus plexippus]
c133052.graph_c0	gi|339251128|ref|XP_003373047.1|	1.43299e-06	25/68(36.76)	51	conserved hypothetical protein [Trichinella spiralis]
c133055.graph_c0	gi|57506574|dbj|BAD86658.1|	6.72938e-24	46/80(57.50)	95	RNase H [Bombyx mori]
c133056.graph_c0	gi|260657058|gb|ACX47899.1|	5.35115e-62	88/102(86.27)	199	sensory neuron membrane protein 1 [Amyelois transitella]
c133065.graph_c0	gi|512920976|ref|XP_004929768.1|	2.06405e-17	35/36(97.22)	79	PREDICTED: kin of IRRE-like protein 3-like [Bombyx mori]
c133104.graph_c0	gi|751233430|ref|XP_011170395.1|	6.78071e-39	65/66(98.48)	142	PREDICTED: protein mahjong-like [Solenopsis invicta]
c133118.graph_c0	gi|665798076|ref|XP_008546896.1|	2.08785e-12	32/54(59.26)	67	PREDICTED: titin-like [Microplitis demolitor]
c133122.graph_c0	gi|449664448|ref|XP_004205922.1|	4.14459e-22	46/88(52.27)	95	PREDICTED: uncharacterized protein LOC101239251 [Hydra vulgaris]
c133152.graph_c0	gi|665787936|ref|XP_008559546.1|	2.12247e-18	48/85(56.47)	86	PREDICTED: RB1-inducible coiled-coil protein 1 [Microplitis demolitor]
c13317.graph_c0	gi|607362870|gb|EZA57115.1|	1.2232e-10	24/53(45.28)	60	hypothetical protein X777_01721, partial [Cerapachys biroi]
c133170.graph_c0	gi|512917097|ref|XP_004928803.1|	4.18169e-31	60/68(88.24)	122	PREDICTED: uncharacterized protein LOC101741920 [Bombyx mori]
c133181.graph_c0	gi|350408417|ref|XP_003488397.1|	1.56568e-37	65/69(94.20)	138	PREDICTED: integrator complex subunit 9-like isoform 1 [Bombus impatiens]
c133191.graph_c0	gi|307175015|gb|EFN65204.1|	8.55437e-09	23/42(54.76)	54	hypothetical protein EAG_10156 [Camponotus floridanus]
c13320.graph_c0	gi|357601671|gb|EHJ63111.1|	9.84767e-20	43/73(58.90)	87	Venom allergen 5 [Danaus plexippus]
c13321.graph_c0	gi|281485130|gb|ADA70355.1|	1.99096e-14	47/60(78.33)	71	paired-like family homeodomain transcription factor [Heliconius erato]
c133238.graph_c0	gi|512923570|ref|XP_004930384.1|	6.84124e-49	83/84(98.81)	170	PREDICTED: sodium-dependent noradrenaline transporter-like [Bombyx mori]
c133275.graph_c0	gi|607360446|gb|EZA54777.1|	2.64829e-28	68/69(98.55)	112	Transmembrane 9 superfamily member [Cerapachys biroi]
c133288.graph_c0	gi|383856589|ref|XP_003703790.1|	7.37451e-23	64/66(96.97)	95	PREDICTED: sorting nexin-6-like [Megachile rotundata]
c133302.graph_c0	gi|571575603|ref|XP_006557803.1|	7.27081e-39	63/71(88.73)	138	PREDICTED: cathepsin L-like isoform X2 [Apis mellifera]
c133306.graph_c0	gi|512930290|ref|XP_004932030.1|	1.5856e-38	61/77(79.22)	135	PREDICTED: uncharacterized protein LOC101740982 [Bombyx mori]
c133323.graph_c0	gi|357628507|gb|EHJ77817.1|	2.20391e-17	42/62(67.74)	83	hypothetical protein KGM_07892 [Danaus plexippus]
c133327.graph_c0	gi|345480759|ref|XP_001605444.2|	4.60223e-07	23/27(85.19)	52	PREDICTED: TBC1 domain family member 19 [Nasonia vitripennis]
c133375.graph_c0	gi|665807744|ref|XP_008552164.1|	7.59811e-30	58/68(85.29)	115	PREDICTED: neurogenic locus notch homolog protein 1 [Microplitis demolitor]
c13341.graph_c0	gi|479443|pir||S33901	8.47826e-18	46/123(37.40)	87	reverse transcriptase - silkworm transposon Pao[]
c133429.graph_c0	gi|512925948|ref|XP_004930962.1|	4.70576e-40	68/70(97.14)	147	PREDICTED: hemocyte protein-glutamine gamma-glutamyltransferase-like [Bombyx mori]
c133430.graph_c0	gi|645000205|ref|XP_008215887.1|	5.83913e-14	33/40(82.50)	72	PREDICTED: rho guanine nucleotide exchange factor 12 isoform X2 [Nasonia vitripennis]
c133435.graph_c0	gi|645011837|ref|XP_008210709.1|	8.63394e-13	25/26(96.15)	54	PREDICTED: phosphatidylinositol-binding clathrin assembly protein LAP [Nasonia vitripennis]
c133438.graph_c0	gi|357630358|gb|EHJ78532.1|	1.78812e-07	42/72(58.33)	53	reverse transcriptase [Danaus plexippus]
c133448.graph_c0	gi|751235651|ref|XP_011171616.1|	1.76107e-08	29/67(43.28)	56	PREDICTED: uncharacterized protein LOC105204256 [Solenopsis invicta]
c13348.graph_c0	gi|478254183|gb|ENN74454.1|	1.08867e-08	27/57(47.37)	56	hypothetical protein YQE_08960, partial [Dendroctonus ponderosae]
c133492.graph_c0	gi|357621556|gb|EHJ73348.1|	3.649e-28	54/89(60.67)	114	hypothetical protein KGM_15934 [Danaus plexippus]
c13354.graph_c0	gi|357610240|gb|EHJ66888.1|	6.43852e-09	34/90(37.78)	58	non-LTR retrotransposon CATS [Danaus plexippus]
c133570.graph_c0	gi|641651082|ref|XP_008189996.1|	4.13138e-07	32/71(45.07)	50	PREDICTED: uncharacterized protein LOC103311933 [Acyrthosiphon pisum]
c133595.graph_c0	gi|512934503|ref|XP_004933049.1|	1.275e-12	31/64(48.44)	68	PREDICTED: uncharacterized protein LOC101739760 [Bombyx mori]
c133619.graph_c0	gi|242022860|ref|XP_002431856.1|	1.72473e-26	44/56(78.57)	108	zinc finger protein, putative [Pediculus humanus corporis]
c133624.graph_c0	gi|195442336|ref|XP_002068914.1|	1.41891e-32	56/66(84.85)	125	GK17769 [Drosophila willistoni]
c133672.graph_c0	gi|512892987|ref|XP_004923069.1|	6.14186e-19	50/73(68.49)	86	PREDICTED: leucine-rich repeat extensin-like protein 3-like [Bombyx mori]
c133673.graph_c0	gi|607366859|gb|EZA61015.1|	1.56618e-45	73/73(100.00)	153	Four and a half LIM domains protein [Cerapachys biroi]
c133691.graph_c0	gi|350417185|ref|XP_003491298.1|	3.53391e-24	41/70(58.57)	99	PREDICTED: elongator complex protein 4-like [Bombus impatiens]
c133712.graph_c0	gi|645026140|ref|XP_001600184.3|	6.0988e-20	40/68(58.82)	87	PREDICTED: uncharacterized protein LOC100115464 [Nasonia vitripennis]
c133726.graph_c0	gi|357628844|gb|EHJ78004.1|	1.47693e-30	55/65(84.62)	113	hypothetical protein KGM_04933 [Danaus plexippus]
c133730.graph_c0	gi|343481903|gb|AEM44817.1|	1.50084e-19	48/95(50.53)	90	unknown [Pectinophora gossypiella]
c133739.graph_c0	gi|512935838|ref|XP_004933372.1|	2.85311e-20	41/67(61.19)	91	PREDICTED: LOW QUALITY PROTEIN: unconventional myosin-Va-like [Bombyx mori]
c133742.graph_c0	gi|357626310|gb|EHJ76441.1|	5.00219e-23	47/68(69.12)	97	cytochrome P450 [Danaus plexippus]
c133769.graph_c0	gi|512930886|ref|XP_004932171.1|	2.04627e-07	21/24(87.50)	53	PREDICTED: EF-hand domain-containing family member C2-like [Bombyx mori]
c133792.graph_c0	gi|357620077|gb|EHJ72397.1|	4.92134e-41	68/77(88.31)	143	hypothetical protein KGM_00064 [Danaus plexippus]
c133794.graph_c0	gi|383863693|ref|XP_003707314.1|	6.62606e-36	60/69(86.96)	133	PREDICTED: glucose dehydrogenase [acceptor-like Megachile rotundata]
c133798.graph_c0	gi|449681642|ref|XP_004209882.1|	1.4998e-12	37/92(40.22)	69	PREDICTED: uncharacterized protein LOC101234332 [Hydra vulgaris]
c133833.graph_c0	gi|221113711|ref|XP_002160656.1|	2.73372e-24	44/72(61.11)	98	PREDICTED: pyruvate dehydrogenase E1 component subunit beta, mitochondrial-like, partial [Hydra vulgaris]
c133881.graph_c0	gi|746848113|ref|XP_011054451.1|	1.14824e-08	28/64(43.75)	54	PREDICTED: uncharacterized protein LOC105146095 [Acromyrmex echinatior]
c133886.graph_c0	gi|470519223|ref|XP_004353445.1|	1.18575e-21	40/67(59.70)	94	Lecithin:cholesterol acyltransferase [Acanthamoeba castellanii str. Neff]
c133986.graph_c0	gi|332018637|gb|EGI59211.1|	2.44672e-23	53/72(73.61)	96	Trans-Golgi network integral membrane protein TGN38 [Acromyrmex echinatior]
c13399.graph_c0	gi|357616829|gb|EHJ70430.1|	1.81952e-53	108/114(94.74)	189	hypothetical protein KGM_08563 [Danaus plexippus]
c134003.graph_c0	gi|357620791|gb|EHJ72844.1|	1.89799e-24	63/87(72.41)	103	putative cohesin subunit [Danaus plexippus]
c134052.graph_c0	gi|512925106|ref|XP_004930757.1|	1.0171e-10	28/36(77.78)	63	PREDICTED: lysosomal alpha-mannosidase-like [Bombyx mori]
c134057.graph_c0	gi|405950183|gb|EKC18185.1|	2.46392e-08	20/30(66.67)	52	Methionyl-tRNA synthetase, cytoplasmic [Crassostrea gigas]
c134067.graph_c0	gi|383855502|ref|XP_003703249.1|	1.40877e-33	58/73(79.45)	125	PREDICTED: branched-chain-amino-acid aminotransferase, cytosolic-like [Megachile rotundata]
c134084.graph_c0	gi|512936361|ref|XP_004933500.1|	1.70051e-18	46/74(62.16)	86	PREDICTED: uncharacterized threonine-rich GPI-anchored glycoprotein PJ4664.02-like [Bombyx mori]
c134107.graph_c0	gi|512921453|ref|XP_004929881.1|	4.52547e-10	27/42(64.29)	61	PREDICTED: uncharacterized protein LOC101741680 [Bombyx mori]
c134111.graph_c0	gi|694542020|ref|XP_009497209.1|	1.04351e-21	44/72(61.11)	92	malate dehydrogenase, NAD-dependent [Fonticula alba]
c134122.graph_c0	gi|666916215|gb|AIG51902.1|	1.62057e-11	29/60(48.33)	64	odorant receptor, partial [Helicoverpa armigera]
c134124.graph_c0	gi|557357598|dbj|BAO04164.1|	2.72799e-36	67/88(76.14)	136	transposase [Spodoptera frugiperda]
c134146.graph_c0	gi|607363966|gb|EZA58190.1|	1.57224e-15	29/53(54.72)	74	Glyoxalase domain-containing protein [Cerapachys biroi]
c134151.graph_c0	gi|357622315|gb|EHJ73841.1|	8.24113e-43	74/81(91.36)	157	hypothetical protein KGM_10507 [Danaus plexippus]
c13417.graph_c0	gi|512916032|ref|XP_004928533.1|	5.50669e-40	63/83(75.90)	145	PREDICTED: uncharacterized protein LOC101739271 [Bombyx mori]
c134171.graph_c0	gi|357621647|gb|EHJ73416.1|	6.48262e-06	15/27(55.56)	38	putative pol-like protein [Danaus plexippus]
c134214.graph_c0	gi|357603457|gb|EHJ63786.1|	5.44752e-08	23/32(71.88)	55	hypothetical protein KGM_14023 [Danaus plexippus]
c134222.graph_c0	gi|357631680|gb|EHJ79149.1|	1.86262e-11	31/60(51.67)	63	hypothetical protein KGM_15453 [Danaus plexippus]
c134227.graph_c0	gi|512911268|ref|XP_004927370.1|	1.12383e-11	34/66(51.52)	65	PREDICTED: GATA zinc finger domain-containing protein 14-like [Bombyx mori]
c134246.graph_c0	gi|751232046|ref|XP_011169619.1|	2.1232e-42	72/74(97.30)	150	PREDICTED: splicing factor 3A subunit 3 [Solenopsis invicta]
c13425.graph_c0	gi|357613156|gb|EHJ68349.1|	5.62186e-22	55/91(60.44)	97	hypothetical protein KGM_02975 [Danaus plexippus]
c134271.graph_c0	gi|357621859|gb|EHJ73540.1|	2.83744e-08	25/40(62.50)	54	hypothetical protein KGM_22226 [Danaus plexippus]
c134290.graph_c0	gi|669296806|gb|AII21943.1|	1.03499e-39	64/73(87.67)	140	desaturase 4 [Sesamia inferens]
c134298.graph_c0	gi|357616646|gb|EHJ70303.1|	5.35827e-10	51/100(51.00)	62	hypothetical protein KGM_17480 [Danaus plexippus]
c134315.graph_c0	gi|363896044|gb|AEW43106.1|	5.16424e-23	44/69(63.77)	97	UDP-glycosyltransferase UGT33B2 [Helicoverpa armigera]
c134355.graph_c0	gi|12597228|dbj|BAB21518.1|	3.74267e-07	27/67(40.30)	52	TRASSc9 [Samia cynthia]
c134413.graph_c0	gi|512920073|ref|XP_004929541.1|	8.88354e-18	38/56(67.86)	84	PREDICTED: gamma-aminobutyric acid type B receptor subunit 2-like [Bombyx mori]
c134455.graph_c0	gi|641661186|ref|XP_008181785.1|	2.96272e-17	36/72(50.00)	79	PREDICTED: uncharacterized protein LOC100161346 [Acyrthosiphon pisum]
c134511.graph_c0	gi|665794658|ref|XP_008545034.1|	2.09428e-29	46/62(74.19)	107	PREDICTED: cytochrome c oxidase subunit 6B1 [Microplitis demolitor]
c134611.graph_c0	gi|607362055|gb|EZA56315.1|	1.23354e-12	32/38(84.21)	68	Pescadillo-like protein [Cerapachys biroi]
c134626.graph_c0	gi|357612657|gb|EHJ68105.1|	5.39492e-16	36/56(64.29)	79	hypothetical protein KGM_06537 [Danaus plexippus]
c134662.graph_c0	gi|512923147|ref|XP_004930282.1|	2.35947e-40	67/98(68.37)	145	PREDICTED: uncharacterized protein LOC101735704 [Bombyx mori]
c134667.graph_c0	gi|357606399|gb|EHJ65053.1|	1.35181e-15	38/57(66.67)	74	cytochrome p450 CYP4S1 [Danaus plexippus]
c134680.graph_c0	gi|350417045|ref|XP_003491229.1|	6.53153e-06	25/49(51.02)	48	PREDICTED: kynurenine 3-monooxygenase-like [Bombus impatiens]
c134701.graph_c0	gi|357605435|gb|EHJ64623.1|	1.08311e-32	56/78(71.79)	127	hypothetical protein KGM_21581 [Danaus plexippus]
c134709.graph_c0	gi|357618919|gb|EHJ71704.1|	3.14814e-08	30/37(81.08)	55	hypothetical protein KGM_20335 [Danaus plexippus]
c134738.graph_c0	gi|665794836|ref|XP_008545135.1|	8.12654e-13	33/38(86.84)	69	PREDICTED: homeotic protein spalt-major-like [Microplitis demolitor]
c134750.graph_c0	gi|392464560|gb|AFM73646.1|	1.96764e-29	51/75(68.00)	112	heat shock protein 60, partial [Bicyclus anynana]
c134760.graph_c0	gi|383858774|ref|XP_003704874.1|	8.09964e-29	50/67(74.63)	112	PREDICTED: alpha-1,3/1,6-mannosyltransferase ALG2-like [Megachile rotundata]
c134779.graph_c0	gi|512913811|ref|XP_004927984.1|	2.0991e-19	41/71(57.75)	87	PREDICTED: proton-coupled amino acid transporter 4-like [Bombyx mori]
c13481.graph_c0	gi|512907269|ref|XP_004926400.1|	8.66086e-12	44/139(31.65)	67	PREDICTED: uncharacterized protein LOC101742343 [Bombyx mori]
c134849.graph_c0	gi|512911764|ref|XP_004927492.1|	2.72084e-21	37/65(56.92)	93	PREDICTED: uncharacterized protein LOC101741723 [Bombyx mori]
c134860.graph_c0	gi|751213913|ref|XP_011159786.1|	8.30509e-25	48/67(71.64)	102	PREDICTED: BUD13 homolog [Solenopsis invicta]
c13488.graph_c0	gi|512910855|ref|XP_004927273.1|	1.17654e-12	27/62(43.55)	66	PREDICTED: uncharacterized protein LOC101739737 [Bombyx mori]
c134899.graph_c0	gi|357604091|gb|EHJ64040.1|	2.36482e-17	36/73(49.32)	78	endonuclease-reverse transcriptase [Danaus plexippus]
c134935.graph_c0	gi|270015991|gb|EFA12439.1|	9.36124e-27	45/75(60.00)	107	hypothetical protein TcasGA2_TC016174 [Tribolium castaneum]
c134977.graph_c0	gi|645014409|ref|XP_008203468.1|	1.37864e-42	62/78(79.49)	147	PREDICTED: acyl-CoA Delta[11] desaturase-like isoform X2 [Nasonia vitripennis]
c134984.graph_c0	gi|512935265|ref|XP_004933232.1|	4.24249e-17	36/55(65.45)	82	PREDICTED: uncharacterized protein LOC101746024 [Bombyx mori]
c135062.graph_c0	gi|746865601|ref|XP_011063832.1|	1.92293e-13	35/61(57.38)	68	PREDICTED: uncharacterized protein LOC105151689 [Acromyrmex echinatior]
c135073.graph_c0	gi|557780360|ref|XP_005189802.1|	3.86071e-20	38/70(54.29)	86	PREDICTED: putative nuclease HARBI1 [Musca domestica]
c135077.graph_c0	gi|307193531|gb|EFN76296.1|	4.1635e-18	35/41(85.37)	77	Histone-lysine N-methyltransferase SETMAR [Harpegnathos saltator]
c135080.graph_c0	gi|512888113|ref|XP_004922035.1|	6.61297e-12	44/66(66.67)	66	PREDICTED: zinc finger protein 551-like [Bombyx mori]
c135109.graph_c0	gi|591288361|dbj|BAO53207.1|	2.72275e-38	67/69(97.10)	142	transient receptor potential A1 [Bombyx mori]
c135138.graph_c0	gi|298204339|gb|ADI61818.1|	1.49819e-22	43/75(57.33)	89	endonuclease-reverse transcriptase [Bombyx mori]
c135181.graph_c0	gi|383857809|ref|XP_003704396.1|	6.73542e-24	50/62(80.65)	101	PREDICTED: uncharacterized protein LOC100874937 [Megachile rotundata]
c135183.graph_c0	gi|357621062|gb|EHJ73031.1|	3.45523e-17	38/68(55.88)	81	hypothetical protein KGM_12613 [Danaus plexippus]
c135185.graph_c0	gi|751211054|ref|XP_011158251.1|	5.90917e-24	42/68(61.76)	98	PREDICTED: tigger transposable element-derived protein 1-like [Solenopsis invicta]
c135197.graph_c0	gi|512891588|ref|XP_004922722.1|	2.86947e-22	51/68(75.00)	96	PREDICTED: AT-rich interactive domain-containing protein 2-like [Bombyx mori]
c135199.graph_c0	gi|597894541|gb|EYC42683.1|	1.03351e-06	24/43(55.81)	48	hypothetical protein Y032_0522g2905 [Ancylostoma ceylanicum]
c135226.graph_c0	gi|270016830|gb|EFA13276.1|	1.70492e-23	42/68(61.76)	100	hypothetical protein TcasGA2_TC016027 [Tribolium castaneum]
c135229.graph_c0	gi|512905249|ref|XP_004925897.1|	3.85373e-56	84/99(84.85)	186	PREDICTED: uncharacterized protein LOC101738438 [Bombyx mori]
c13523.graph_c0	gi|357622042|gb|EHJ73662.1|	4.35603e-89	169/188(89.89)	288	hypothetical protein KGM_01874 [Danaus plexippus]
c13525.graph_c0	gi|512909634|ref|XP_004926969.1|	3.51746e-20	41/62(66.13)	89	PREDICTED: uncharacterized protein LOC101744367 [Bombyx mori]
c135277.graph_c0	gi|326320058|ref|NP_001191896.1|	9.68031e-17	37/61(60.66)	78	nuclease HARBI1-like [Acyrthosiphon pisum]
c13528.graph_c0	gi|512912564|ref|XP_004927689.1|	4.12991e-51	79/95(83.16)	172	PREDICTED: phospholipase A1 member A-like, partial [Bombyx mori]
c135304.graph_c0	gi|357616824|gb|EHJ70428.1|	1.05552e-07	28/43(65.12)	54	hypothetical protein KGM_13924 [Danaus plexippus]
c135327.graph_c0	gi|350410610|ref|XP_003489088.1|	5.54907e-27	55/72(76.39)	107	PREDICTED: histidine-rich membrane protein KE4 homolog 2-like [Bombus impatiens]
c135332.graph_c0	gi|512939300|ref|XP_004934207.1|	8.32297e-06	29/67(43.28)	47	PREDICTED: uncharacterized protein LOC101745893, partial [Bombyx mori]
c135347.graph_c0	gi|512894566|ref|XP_004923461.1|	9.01701e-19	37/40(92.50)	84	PREDICTED: Down syndrome cell adhesion molecule-like protein 1-like [Bombyx mori]
c135364.graph_c0	gi|512891401|ref|XP_004922677.1|	6.15242e-18	41/62(66.13)	84	PREDICTED: uncharacterized protein LOC101743579 [Bombyx mori]
c135375.graph_c0	gi|114052476|ref|NP_001040247.1|	8.09822e-21	44/64(68.75)	88	histone H1 [Bombyx mori]
c135385.graph_c0	gi|357619312|gb|EHJ71936.1|	4.14392e-10	32/71(45.07)	58	hypothetical protein KGM_01283 [Danaus plexippus]
c13539.graph_c0	gi|512928366|ref|XP_004931560.1|	5.69542e-33	54/69(78.26)	121	PREDICTED: uncharacterized protein LOC101737225 isoform X2 [Bombyx mori]
c135413.graph_c0	gi|512919213|ref|XP_004929320.1|	4.4481e-31	59/72(81.94)	120	PREDICTED: laminin subunit alpha-2-like [Bombyx mori]
c135439.graph_c0	gi|357630103|gb|EHJ78465.1|	2.02052e-06	21/26(80.77)	48	polyprotein [Danaus plexippus]
c135459.graph_c0	gi|357617187|gb|EHJ70635.1|	6.90305e-07	32/76(42.11)	52	hypothetical protein KGM_15031 [Danaus plexippus]
c135466.graph_c0	gi|512888722|ref|XP_004922133.1|	1.16235e-28	68/71(95.77)	112	PREDICTED: octopamine receptor beta-1R-like [Bombyx mori]
c135477.graph_c0	gi|512900612|ref|XP_004924934.1|	3.7207e-39	66/70(94.29)	138	PREDICTED: ATP synthase subunit gamma, mitochondrial-like [Bombyx mori]
c13549.graph_c0	gi|357620684|gb|EHJ72795.1|	3.15195e-36	76/91(83.52)	135	putative radial spokehead-like 3 [Danaus plexippus]
c135494.graph_c0	gi|328777858|ref|XP_001122625.2|	2.00821e-15	43/70(61.43)	77	PREDICTED: vacuolar protein sorting-associated protein 13C-like isoform X1 [Apis mellifera]
c135495.graph_c0	gi|383859917|ref|XP_003705438.1|	1.73986e-25	46/73(63.01)	106	PREDICTED: regulator of nonsense transcripts 2-like [Megachile rotundata]
c135506.graph_c0	gi|512903635|ref|XP_004925668.1|	4.61301e-26	45/75(60.00)	107	PREDICTED: uncharacterized protein LOC101737016 [Bombyx mori]
c135509.graph_c0	gi|751452208|ref|XP_011180458.1|	1.51618e-09	26/47(55.32)	55	PREDICTED: uncharacterized protein LOC105210943 [Bactrocera cucurbitae]
c135526.graph_c0	gi|357603438|gb|EHJ63767.1|	1.01317e-09	47/73(64.38)	60	hypothetical protein KGM_14032 [Danaus plexippus]
c135609.graph_c0	gi|512893489|ref|XP_004923194.1|	1.44657e-10	31/80(38.75)	62	PREDICTED: ALK tyrosine kinase receptor-like [Bombyx mori]
c135622.graph_c0	gi|645010402|ref|XP_008213495.1|	5.74476e-36	62/73(84.93)	133	PREDICTED: uncharacterized protein LOC100679891 [Nasonia vitripennis]
c135647.graph_c0	gi|751801396|ref|XP_011210741.1|	7.36453e-33	63/81(77.78)	128	PREDICTED: LOW QUALITY PROTEIN: uncharacterized protein LOC105231247 [Bactrocera dorsalis]
c135659.graph_c0	gi|665808250|ref|XP_008552438.1|	3.83676e-28	51/65(78.46)	108	PREDICTED: COP9 signalosome complex subunit 7b [Microplitis demolitor]
c135660.graph_c0	gi|512916875|ref|XP_004928748.1|	2.18166e-09	30/44(68.18)	59	PREDICTED: regulating synaptic membrane exocytosis protein 2-like [Bombyx mori]
c135669.graph_c0	gi|645005323|ref|XP_008217751.1|	5.19969e-07	24/59(40.68)	51	PREDICTED: uncharacterized protein LOC100121748 [Nasonia vitripennis]
c135681.graph_c0	gi|283855668|gb|ADB45159.1|	3.82811e-08	25/57(43.86)	55	transposase [Pectinophora gossypiella]
c135712.graph_c0	gi|357615461|gb|EHJ69672.1|	4.19733e-42	68/69(98.55)	153	hypothetical protein KGM_12082 [Danaus plexippus]
c135764.graph_c0	gi|357605780|gb|EHJ64773.1|	2.87572e-30	74/107(69.16)	119	hypothetical protein KGM_11125 [Danaus plexippus]
c135766.graph_c0	gi|662215883|ref|XP_008481846.1|	4.62688e-09	29/51(56.86)	59	PREDICTED: ATP-dependent DNA helicase PIF1-like [Diaphorina citri]
c135790.graph_c0	gi|383862513|ref|XP_003706728.1|	5.2812e-35	56/58(96.55)	132	PREDICTED: disintegrin and metalloproteinase domain-containing protein 10-like [Megachile rotundata]
c135794.graph_c0	gi|512931629|ref|XP_004932350.1|	1.93063e-09	27/50(54.00)	59	PREDICTED: sequestosome-1-like isoform X3 [Bombyx mori]
c135865.graph_c0	gi|749754198|ref|XP_011139523.1|	2.34663e-48	77/81(95.06)	164	PREDICTED: annexin B9-like [Harpegnathos saltator]
c135876.graph_c0	gi|307172191|gb|EFN63716.1|	6.95569e-21	37/69(53.62)	89	Transmembrane protease, serine 9 [Camponotus floridanus]
c13588.graph_c0	gi|512894369|ref|XP_004923413.1|	1.53402e-51	91/208(43.75)	175	PREDICTED: uncharacterized protein LOC101738731 [Bombyx mori]
c135897.graph_c0	gi|357623180|gb|EHJ74436.1|	3.62682e-23	50/110(45.45)	98	hypothetical protein KGM_17429 [Danaus plexippus]
c1359.graph_c0	gi|1698453|gb|AAB47739.1|	8.75735e-15	39/65(60.00)	73	transposase [Bombyx mori]
c135908.graph_c0	gi|512902029|ref|XP_004925274.1|	2.0135e-36	55/73(75.34)	136	PREDICTED: chorion peroxidase-like [Bombyx mori]
c135923.graph_c0	gi|751780995|ref|XP_011199644.1|	2.67534e-09	29/70(41.43)	58	PREDICTED: zinc finger BED domain-containing protein 4-like [Bactrocera dorsalis]
c13593.graph_c0	gi|512886192|ref|XP_004921719.1|	2.16918e-19	39/51(76.47)	83	PREDICTED: solute carrier family 35 member F2-like [Bombyx mori]
c135941.graph_c0	gi|345498132|ref|XP_001605335.2|	1.89786e-39	66/71(92.96)	146	PREDICTED: E3 ubiquitin-protein ligase UBR5 isoform X4 [Nasonia vitripennis]
c135961.graph_c0	gi|512920322|ref|XP_004929603.1|	7.2692e-40	62/68(91.18)	147	PREDICTED: uncharacterized protein LOC101736102 [Bombyx mori]
c135983.graph_c0	gi|357602342|gb|EHJ63365.1|	1.10526e-17	37/51(72.55)	83	hypothetical protein KGM_14165 [Danaus plexippus]
c135988.graph_c0	gi|675385487|gb|KFM78384.1|	6.26586e-08	19/52(36.54)	51	hypothetical protein X975_13790, partial [Stegodyphus mimosarum]
c135990.graph_c0	gi|357605385|gb|EHJ64577.1|	2.37373e-41	63/96(65.62)	142	hypothetical protein KGM_21808 [Danaus plexippus]
c136.graph_c0	gi|357609906|gb|EHJ66743.1|	1.26565e-53	85/128(66.41)	189	hypothetical protein KGM_16050 [Danaus plexippus]
c1360.graph_c0	gi|749756531|ref|XP_011140787.1|	2.73508e-11	24/43(55.81)	61	PREDICTED: piggyBac transposable element-derived protein 4-like [Harpegnathos saltator]
c136002.graph_c0	gi|512930410|ref|XP_004932061.1|	1.27289e-37	61/74(82.43)	141	PREDICTED: protocadherin-like wing polarity protein stan-like [Bombyx mori]
c136020.graph_c0	gi|512906190|ref|XP_004926134.1|	2.08985e-31	57/73(78.08)	122	PREDICTED: uncharacterized protein LOC101743931 [Bombyx mori]
c136032.graph_c0	gi|607358360|gb|EZA52773.1|	8.85897e-19	39/43(90.70)	85	Drebrin-like protein [Cerapachys biroi]
c13609.graph_c0	gi|512908299|ref|XP_004926647.1|	0	324/365(88.77)	617	PREDICTED: voltage-dependent calcium channel type D subunit alpha-1-like [Bombyx mori]
c136106.graph_c0	gi|357613978|gb|EHJ68827.1|	2.81131e-28	46/67(68.66)	112	putative vitamin k-dependent gamma-carboxylase [Danaus plexippus]
c136134.graph_c0	gi|340721914|ref|XP_003399358.1|	5.43406e-37	66/69(95.65)	135	PREDICTED: adenosylhomocysteinase-like isoform 1 [Bombus terrestris]
c136151.graph_c0	gi|391326275|ref|XP_003737643.1|	3.53956e-27	53/67(79.10)	110	PREDICTED: protein KIAA0664 homolog [Metaseiulus occidentalis]
c136187.graph_c0	gi|357622315|gb|EHJ73841.1|	2.19528e-22	51/73(69.86)	97	hypothetical protein KGM_10507 [Danaus plexippus]
c136213.graph_c0	gi|512913968|ref|XP_004928024.1|	5.97982e-35	55/67(82.09)	131	PREDICTED: serine/threonine-protein kinase MST4-like [Bombyx mori]
c136237.graph_c0	gi|357605441|gb|EHJ64629.1|	5.55623e-12	38/65(58.46)	67	hypothetical protein KGM_21634 [Danaus plexippus]
c136261.graph_c0	gi|512905724|ref|XP_004926016.1|	1.06554e-17	36/45(80.00)	83	PREDICTED: uncharacterized protein LOC101735788 [Bombyx mori]
c136273.graph_c0	gi|665789246|ref|XP_008560252.1|	4.41404e-15	34/34(100.00)	76	PREDICTED: cytoplasmic FMR1-interacting protein [Microplitis demolitor]
c136281.graph_c0	gi|380019671|ref|XP_003693726.1|	8.87823e-26	45/53(84.91)	98	PREDICTED: UPF0197 transmembrane protein C11orf10 homolog [Apis florea]
c136292.graph_c0	gi|307203812|gb|EFN82748.1|	1.51098e-40	67/71(94.37)	138	Exportin-7-A [Harpegnathos saltator]
c136296.graph_c0	gi|357605993|gb|EHJ64862.1|	7.95403e-14	48/81(59.26)	70	putative SRY-box containing protein 10 [Danaus plexippus]
c13631.graph_c0	gi|443708649|gb|ELU03694.1|	4.22683e-49	99/234(42.31)	179	hypothetical protein CAPTEDRAFT_206368 [Capitella teleta]
c136312.graph_c0	gi|512938733|ref|XP_004934075.1|	2.98153e-31	51/68(75.00)	114	PREDICTED: uncharacterized protein LOC101742040 [Bombyx mori]
c136319.graph_c0	gi|357615249|gb|EHJ69554.1|	2.31319e-10	25/43(58.14)	60	hypothetical protein KGM_05385 [Danaus plexippus]
c136347.graph_c0	gi|512933181|ref|XP_004932727.1|	8.09676e-24	59/73(80.82)	95	PREDICTED: phosphatidylethanolamine-binding protein 1-like [Bombyx mori]
c136370.graph_c0	gi|357614984|gb|EHJ69406.1|	5.07109e-08	36/73(49.32)	55	cuticular protein RR-2 motif 79 [Danaus plexippus]
c136400.graph_c0	gi|229365692|gb|ACQ57826.1|	1.99025e-41	74/84(88.10)	145	IP15192p [Drosophila melanogaster]
c136422.graph_c0	gi|512910439|ref|XP_004927171.1|	8.36044e-11	27/57(47.37)	62	PREDICTED: piggyBac transposable element-derived protein 4-like [Bombyx mori]
c13645.graph_c0	gi|357605649|gb|EHJ64721.1|	5.09477e-19	39/62(62.90)	84	glucosidase [Danaus plexippus]
c136463.graph_c0	gi|665798931|ref|XP_008547360.1|	8.33065e-24	60/74(81.08)	101	PREDICTED: E3 ubiquitin-protein ligase TRIP12 isoform X1 [Microplitis demolitor]
c136482.graph_c0	gi|675879042|ref|XP_009025081.1|	1.71068e-11	30/43(69.77)	65	hypothetical protein HELRODRAFT_193411 [Helobdella robusta]
c136491.graph_c0	gi|607363773|gb|EZA58002.1|	1.78767e-12	34/76(44.74)	68	hypothetical protein X777_02010 [Cerapachys biroi]
c1365.graph_c0	gi|641651557|ref|XP_008190179.1|	9.79727e-15	45/125(36.00)	76	PREDICTED: uncharacterized protein LOC103312003 [Acyrthosiphon pisum]
c136514.graph_c0	gi|665792205|ref|XP_008543695.1|	4.04706e-43	69/71(97.18)	147	PREDICTED: proteasome subunit alpha type-6-like [Microplitis demolitor]
c136546.graph_c0	gi|151933496|gb|ABS18391.1|	1.18493e-40	66/72(91.67)	146	transposase [Helicoverpa armigera]
c13657.graph_c0	gi|512925948|ref|XP_004930962.1|	1.38338e-49	79/83(95.18)	174	PREDICTED: hemocyte protein-glutamine gamma-glutamyltransferase-like [Bombyx mori]
c136579.graph_c0	gi|641655443|ref|XP_008179595.1|	2.99069e-07	31/71(43.66)	50	PREDICTED: uncharacterized protein LOC103308274 [Acyrthosiphon pisum]
c13659.graph_c0	gi|512921204|ref|XP_004929822.1|	5.49265e-19	66/85(77.65)	86	PREDICTED: JNK-interacting protein 1-like [Bombyx mori]
c136621.graph_c0	gi|607364615|gb|EZA58827.1|	6.39831e-26	53/67(79.10)	107	Protein split ends [Cerapachys biroi]
c136637.graph_c0	gi|340720580|ref|XP_003398712.1|	2.47684e-29	56/71(78.87)	115	PREDICTED: synaptic vesicle glycoprotein 2B-like [Bombus terrestris]
c136657.graph_c0	gi|307184551|gb|EFN70913.1|	2.69416e-08	26/62(41.94)	53	hypothetical protein EAG_14384 [Camponotus floridanus]
c136712.graph_c0	gi|512917578|ref|XP_004928921.1|	1.56237e-40	66/78(84.62)	146	PREDICTED: glucose dehydrogenase [acceptor-like Bombyx mori]
c136728.graph_c0	gi|512898534|ref|XP_004924422.1|	9.20525e-43	70/73(95.89)	152	PREDICTED: cyclin-dependent kinase-like 2-like [Bombyx mori]
c136798.graph_c0	gi|283765096|gb|ADB28039.1|	9.1838e-16	43/61(70.49)	75	transposase [Agrilus planipennis]
c136805.graph_c0	gi|357601945|gb|EHJ63201.1|	4.99258e-32	51/69(73.91)	124	putative nephrin [Danaus plexippus]
c13682.graph_c0	gi|751232483|ref|XP_011169859.1|	9.23854e-07	28/45(62.22)	52	PREDICTED: uncharacterized protein LOC105202869 [Solenopsis invicta]
c136838.graph_c0	gi|380013886|ref|XP_003690976.1|	5.63316e-18	37/65(56.92)	82	PREDICTED: leucine-rich repeat-containing protein 28-like [Apis florea]
c136840.graph_c0	gi|697993500|gb|AIT69876.1|	1.18273e-22	44/68(64.71)	95	olfactory receptor 11 [Ctenopseustis herana]
c136849.graph_c0	gi|307177370|gb|EFN66543.1|	8.34846e-33	55/74(74.32)	126	Tyrocidine synthetase 3 [Camponotus floridanus]
c136853.graph_c0	gi|512923223|ref|XP_004930301.1|	3.01729e-42	65/71(91.55)	154	PREDICTED: LOW QUALITY PROTEIN: dynein heavy chain 8, axonemal-like [Bombyx mori]
c136914.graph_c0	gi|751222491|ref|XP_011164483.1|	2.41781e-20	39/70(55.71)	90	PREDICTED: uncharacterized protein LOC105199205 [Solenopsis invicta]
c136922.graph_c0	gi|665812704|ref|XP_008554877.1|	3.3043e-20	40/46(86.96)	87	PREDICTED: cyclin-G1 [Microplitis demolitor]
c136983.graph_c0	gi|357613606|gb|EHJ68612.1|	9.10787e-23	49/70(70.00)	97	hypothetical protein KGM_07255 [Danaus plexippus]
c1370.graph_c0	gi|512936317|ref|XP_004933489.1|	3.60149e-19	46/106(43.40)	87	PREDICTED: uncharacterized protein LOC101745592 [Bombyx mori]
c137022.graph_c0	gi|665816608|ref|XP_008557031.1|	4.41125e-13	32/64(50.00)	70	PREDICTED: laminin subunit alpha [Microplitis demolitor]
c137025.graph_c0	gi|357615610|gb|EHJ69750.1|	9.32682e-08	22/44(50.00)	51	putative pol-like protein [Danaus plexippus]
c137058.graph_c0	gi|665809825|ref|XP_008553297.1|	8.71927e-17	36/71(50.70)	78	PREDICTED: HCLS1-associated protein X-1-like [Microplitis demolitor]
c137062.graph_c0	gi|328700389|ref|XP_003241240.1|	3.69778e-07	15/36(41.67)	43	PREDICTED: uncharacterized protein LOC100574845 [Acyrthosiphon pisum]
c137074.graph_c0	gi|512935142|ref|XP_004933202.1|	1.8871e-33	58/74(78.38)	128	PREDICTED: probable cationic amino acid transporter-like [Bombyx mori]
c137075.graph_c0	gi|498992487|ref|XP_004532359.1|	1.39044e-11	28/49(57.14)	65	PREDICTED: polyphosphate kinase-like [Ceratitis capitata]
c137103.graph_c0	gi|585670128|ref|XP_006817807.1|	3.79574e-22	36/73(49.32)	93	PREDICTED: alpha-mannosidase 2C1-like [Saccoglossus kowalevskii]
c137126.graph_c0	gi|512921775|ref|XP_004929957.1|	2.16277e-36	62/72(86.11)	136	PREDICTED: glutamate receptor 1-like [Bombyx mori]
c137166.graph_c0	gi|357616951|gb|EHJ70503.1|	8.73855e-09	36/67(53.73)	57	hypothetical protein KGM_20216 [Danaus plexippus]
c137167.graph_c0	gi|512909595|ref|XP_004926960.1|	5.23703e-18	62/71(87.32)	84	PREDICTED: inactive dipeptidyl peptidase 10-like [Bombyx mori]
c137173.graph_c0	gi|607355029|gb|EZA49625.1|	5.74475e-21	45/68(66.18)	93	Cytoplasmic dynein 2 heavy chain [Cerapachys biroi]
c137180.graph_c0	gi|298204361|gb|ADI61829.1|	1.27709e-24	46/70(65.71)	103	endonuclease-reverse transcriptase [Bombyx mori]
c137254.graph_c0	gi|571554766|ref|XP_006566151.1|	4.30578e-31	54/56(96.43)	111	PREDICTED: ribosome biogenesis protein BMS1 homolog [Apis mellifera]
c137278.graph_c0	gi|357623840|gb|EHJ74841.1|	3.71416e-21	36/73(49.32)	90	hypothetical protein KGM_01483 [Danaus plexippus]
c137282.graph_c0	gi|383848632|ref|XP_003699952.1|	1.02716e-32	60/68(88.24)	126	PREDICTED: 26S proteasome non-ATPase regulatory subunit 2-like [Megachile rotundata]
c137306.graph_c0	gi|357615076|gb|EHJ69455.1|	3.9552e-38	58/73(79.45)	139	hypothetical protein KGM_18852 [Danaus plexippus]
c137340.graph_c0	gi|751240792|ref|XP_011174452.1|	2.50568e-13	30/64(46.88)	70	PREDICTED: uncharacterized protein LOC105206667, partial [Solenopsis invicta]
c137346.graph_c0	gi|345485940|ref|XP_001604538.2|	1.78145e-14	35/50(70.00)	70	PREDICTED: protein lethal[2]essential for life-like [Nasonia vitripennis]
c13735.graph_c0	gi|449671093|ref|XP_004207425.1|	7.49836e-22	44/82(53.66)	90	PREDICTED: piggyBac transposable element-derived protein 3-like [Hydra vulgaris]
c137361.graph_c0	gi|195432392|ref|XP_002064207.1|	2.53396e-19	39/71(54.93)	83	GK20041 [Drosophila willistoni]
c137371.graph_c0	gi|746857221|ref|XP_011059333.1|	1.27028e-21	44/85(51.76)	94	PREDICTED: putative nuclease HARBI1 isoform X3 [Acromyrmex echinatior]
c137400.graph_c0	gi|730368210|gb|KHJ40290.1|	9.85659e-07	28/68(41.18)	49	hypothetical protein D918_09648 [Trichuris suis]
c137401.graph_c0	gi|389609871|dbj|BAM18547.1|	1.43263e-11	29/53(54.72)	65	dihydropyridine-sensitive l-type calcium channel [Papilio xuthus]
c137408.graph_c0	gi|607354855|gb|EZA49466.1|	8.47457e-09	28/64(43.75)	56	hypothetical protein X777_12329 [Cerapachys biroi]
[truncated: 19,233 more rows]
