# Supplementary material for: Differential transcriptome analysis reveals genes related to cold tolerance in seabuckthorn carpenter moth, Eogystia hippophaecolus
Source: PLoS One. 2017 Nov 13;12(11):e0187105. doi: 10.1371/journal.pone.0187105 (PMC5683614; doi:10.1371/journal.pone.0187105)
Supplement: S5 Table — FDR: false discovery rate; Log2FC: log2 fold change of DE genes; regulated: the expression level of DEGs in T04/T05 compared to T01/T02, including three situations, up-regulated, down-regulated or normal; T01~T05 are FPKM values of unigenes in each sample. (XLSX) [file pone.0187105.s009.xlsx]

## Sheet: S5 T1_vs_T4
Unigene ID	T01	T04	FDR	log2FC	regulated
c0.graph_c0	1.37356	0	0.490599	-3.32303	normal
c1000.graph_c0	1.61665	0.216367	0.730702	-2.1888	normal
c100000.graph_c0	0.631469	0.422568	0.938831	-0.330206	normal
c100001.graph_c0	0.2834	0.379293	0.93752	0.428941	normal
c100004.graph_c0	0.612957	0	0.807651	-2.46044	normal
c100007.graph_c0	0.511352	0.171094	0.920663	-1.0334	normal
c100014.graph_c0	0.847647	0.283616	0.920663	-1.0334	normal
c100017.graph_c0	0.570236	0.381592	0.938831	-0.330206	normal
c100019.graph_c0	0.337236	0.451345	0.93752	0.428941	normal
c100020.graph_c0	1.44382	0	0.195247	-3.85913	normal
c100027.graph_c0	0	0.828456	0.81125	2.60094	normal
c100034.graph_c0	0.382475	0.383919	0.940983	0.140502	normal
c100042.graph_c0	0.267298	0.178871	0.939432	-0.274254	normal
c100051.graph_c0	0.303024	0.202778	0.938831	-0.330206	normal
c100056.graph_c0	0.904701	0	0.807651	-2.46044	normal
c100063.graph_c0	0	1.11438	0.725109	2.95527	normal
c100065.graph_c0	0.42478	0.284256	0.938831	-0.330206	normal
c100078.graph_c0	1.15683	0.516088	0.925762	-0.825036	normal
c100080.graph_c0	1.35575	0	0.323469	-3.61584	normal
c100082.graph_c0	0	0.787034	0.725109	2.95527	normal
c100086.graph_c0	0	1.10947	0.725109	2.95527	normal
c100088.graph_c0	0	0.620322	0.876657	2.13023	normal
c100096.graph_c0	0.245023	0.327931	0.93752	0.428941	normal
c100097.graph_c0	0	0.582988	0.876657	2.13023	normal
c100105.graph_c0	0	0.899467	0.725109	2.95527	normal
c100108.graph_c0	0.247602	0.497074	0.925402	0.899648	normal
c100112.graph_c0	0	0.503702	0.876657	2.13023	normal
c100113.graph_c0	0	0.523236	0.81125	2.60094	normal
c100122.graph_c0	0	0.882655	0.81125	2.60094	normal
c100123.graph_c0	0.825341	0.110461	0.730702	-2.1888	normal
c100124.graph_c0	0	0.593988	0.876657	2.13023	normal
c100149.graph_c0	0	1.07629	0.725109	2.95527	normal
c100159.graph_c0	0.80763	0	0.807651	-2.46044	normal
c100163.graph_c0	1.87242	0	0.490599	-3.32303	normal
c100165.graph_c0	1.28889	0	0.323469	-3.61584	normal
c100171.graph_c0	0.61496	0.411521	0.938831	-0.330206	normal
c100176.graph_c0	0	1.26771	0.508637	3.47685	normal
c100189.graph_c0	0.287734	0.192546	0.938831	-0.330206	normal
c100190.graph_c0	0	0.6722	0.81125	2.60094	normal
c100197.graph_c0	0.804178	0	0.807651	-2.46044	normal
c100201.graph_c0	1.21405	0	0.490599	-3.32303	normal
c100202.graph_c0	0.820542	0	0.66509	-2.95527	normal
c100211.graph_c0	0	0.580301	0.876657	2.13023	normal
c100216.graph_c0	0	0.577639	0.81125	2.60094	normal
c100224.graph_c0	1.48757	0	0.490599	-3.32303	normal
c100227.graph_c0	0.966666	0.215626	0.8824	-1.52823	normal
c100228.graph_c0	0.931573	0	0.807651	-2.46044	normal
c100233.graph_c0	0	1.15	0.725109	2.95527	normal
c100239.graph_c0	0.588055	0	0.807651	-2.46044	normal
c100240.graph_c0	0.699545	0	0.807651	-2.46044	normal
c100246.graph_c0	0	1.15528	0.725109	2.95527	normal
c100247.graph_c0	0.234052	0.313247	0.93752	0.428941	normal
c100252.graph_c0	0.660273	0.220922	0.920663	-1.0334	normal
c100254.graph_c0	0.259914	0.34786	0.93752	0.428941	normal
c100255.graph_c0	0	0.557192	0.876657	2.13023	normal
c100256.graph_c0	0.244387	0.327079	0.93752	0.428941	normal
c100260.graph_c0	0.799622	0	0.66509	-2.95527	normal
c100261.graph_c0	0	0.443399	0.876657	2.13023	normal
c100268.graph_c0	0.421923	0.282344	0.938831	-0.330206	normal
c100271.graph_c0	0	0.507764	0.876657	2.13023	normal
c100278.graph_c0	0.635736	0.283616	0.925762	-0.825036	normal
c100280.graph_c0	0	0.34786	0.876657	2.13023	normal
c100284.graph_c0	0	0.593988	0.876657	2.13023	normal
c100285.graph_c0	0.292201	0.586609	0.925402	0.899648	normal
c100291.graph_c0	1.62222	0	0.323469	-3.61584	normal
c100293.graph_c0	1.44197	0	0.490599	-3.32303	normal
c100304.graph_c0	1.36361	0	0.66509	-2.95527	normal
c100313.graph_c0	0	0.621342	0.81125	2.60094	normal
c100314.graph_c0	1.30679	0	0.66509	-2.95527	normal
c100316.graph_c0	0.674472	0	0.807651	-2.46044	normal
c100318.graph_c0	0	0.775721	0.508637	3.47685	normal
c100322.graph_c0	0	0.550694	0.81125	2.60094	normal
c100326.graph_c0	0.876604	0.391073	0.925762	-0.825036	normal
c100338.graph_c0	0.265788	0.177861	0.939432	-0.274254	normal
c100342.graph_c0	1.7317	0	0.195247	-3.85913	normal
c100343.graph_c0	0.241874	0.809289	0.876794	1.53821	normal
c100349.graph_c0	0	0.858582	0.81125	2.60094	normal
c100355.graph_c0	0.672063	0	0.66509	-2.95527	normal
c100356.graph_c0	0.752711	0.167901	0.8824	-1.52823	normal
c100362.graph_c0	0.577232	0	0.66509	-2.95527	normal
c100367.graph_c0	0.997408	0.222483	0.8824	-1.52823	normal
c100370.graph_c0	0	0.542782	0.876657	2.13023	normal
c100371.graph_c0	1.24897	0	0.66509	-2.95527	normal
c100373.graph_c0	0.138163	0.369825	0.905364	1.25398	normal
c100379.graph_c0	0	0.572388	0.81125	2.60094	normal
c100394.graph_c0	0	0.655861	0.81125	2.60094	normal
c100409.graph_c0	1.37557	0.368203	0.861747	-1.48561	normal
c100410.graph_c0	0.683785	0.549093	0.945409	-0.138987	normal
c100417.graph_c0	0.374856	0.501695	0.93752	0.428941	normal
c10042.graph_c0	0.497825	0	0.807651	-2.46044	normal
c100420.graph_c0	0.521268	0	0.807651	-2.46044	normal
c100421.graph_c0	0	0.540452	0.876657	2.13023	normal
c100422.graph_c0	0	0.276759	0.876657	2.13023	normal
c100426.graph_c0	0.330136	0.441843	0.93752	0.428941	normal
c100437.graph_c0	0.852769	0.380439	0.925762	-0.825036	normal
c100443.graph_c0	0.384036	0.256991	0.939432	-0.274254	normal
c100445.graph_c0	0.288616	0.193137	0.939432	-0.274254	normal
c100450.graph_c0	0.371893	0.248864	0.939432	-0.274254	normal
c100456.graph_c0	0	1.33963	0.621443	3.2395	normal
c100458.graph_c0	1.00809	0.6746	0.939337	-0.354328	normal
c100459.graph_c0	0.441732	0	0.807651	-2.46044	normal
c100460.graph_c0	0.674472	0	0.807651	-2.46044	normal
c100461.graph_c0	1.30227	0	0.490599	-3.32303	normal
c100476.graph_c0	0	0.524689	0.81125	2.60094	normal
c100477.graph_c0	0	0.47699	0.876657	2.13023	normal
c100480.graph_c0	0.203216	0.135989	0.939432	-0.274254	normal
c100481.graph_c0	0	0.810678	0.81125	2.60094	normal
c100484.graph_c0	0.593621	0	0.807651	-2.46044	normal
c100492.graph_c0	1.75539	0	0.323469	-3.61584	normal
c100493.graph_c0	0.314678	0.210578	0.939432	-0.274254	normal
c100494.graph_c0	0.377867	0.505724	0.93752	0.428941	normal
c100496.graph_c0	0.950393	0	0.66509	-2.95527	normal
c100505.graph_c0	0.225093	0.301257	0.93752	0.428941	normal
c100506.graph_c0	1.10368	0	0.490599	-3.32303	normal
c100508.graph_c0	0.749712	0	0.807651	-2.46044	normal
c100509.graph_c0	0.1985	0.664163	0.876794	1.53821	normal
c100511.graph_c0	0.499145	0	0.807651	-2.46044	normal
c100513.graph_c0	0	1.25925	0.621443	3.2395	normal
c100535.graph_c0	0	1.02796	0.725109	2.95527	normal
c100538.graph_c0	0	0.311697	0.876657	2.13023	normal
c100542.graph_c0	0.236404	0.316395	0.93752	0.428941	normal
c100545.graph_c0	0.740857	0.247885	0.920663	-1.0334	normal
c100548.graph_c0	0.21002	0.421625	0.925402	0.899648	normal
c100550.graph_c0	1.78199	0	0.323469	-3.61584	normal
c100551.graph_c0	0	0.582988	0.81125	2.60094	normal
c100557.graph_c0	0	0.625457	0.81125	2.60094	normal
c100559.graph_c0	0.463492	0.155081	0.920663	-1.0334	normal
c100572.graph_c0	1.18457	0	0.111634	-4.06724	normal
c100573.graph_c0	0.797363	0.266791	0.920663	-1.0334	normal
c100577.graph_c0	1.12011	0	0.66509	-2.95527	normal
c10058.graph_c0	0.243124	0.162694	0.939432	-0.274254	normal
c100591.graph_c0	0	0.752542	0.81125	2.60094	normal
c100592.graph_c0	0.911272	0.304904	0.900827	-1.1928	normal
c1006.graph_c0	0.804178	0	0.807651	-2.46044	normal
c100603.graph_c0	0	0.631733	0.81125	2.60094	normal
c100605.graph_c0	0	0.582988	0.876657	2.13023	normal
c100607.graph_c0	0.676898	0.226485	0.920663	-1.0334	normal
c100609.graph_c0	0.356397	0.238495	0.939432	-0.274254	normal
c100616.graph_c0	0.353718	0.473404	0.93752	0.428941	normal
c100618.graph_c0	1.25174	0	0.195247	-3.85913	normal
c100626.graph_c0	0.804178	0.538143	0.938831	-0.330206	normal
c100630.graph_c0	0	1.09026	0.725109	2.95527	normal
c100639.graph_c0	0	0.429291	0.81125	2.60094	normal
c100640.graph_c0	0.78082	0.522512	0.938831	-0.330206	normal
c100644.graph_c0	0.96009	0.214159	0.8824	-1.52823	normal
c100646.graph_c0	0.216296	0.144742	0.939432	-0.274254	normal
c100647.graph_c0	0.295877	0.395992	0.93752	0.428941	normal
c100658.graph_c0	0	0.431251	0.876657	2.13023	normal
c100661.graph_c0	0	1.56754	0.508637	3.47685	normal
c100667.graph_c0	1.14278	0	0.66509	-2.95527	normal
c100669.graph_c0	1.86008	0	0.0060845	-4.80854	down
c100677.graph_c0	0.352393	0.707446	0.925402	0.899648	normal
c100683.graph_c0	0.900372	0	0.807651	-2.46044	normal
c100689.graph_c0	0	0.39475	0.876657	2.13023	normal
c100691.graph_c0	0	0.6722	0.81125	2.60094	normal
c100694.graph_c0	1.36361	0	0.66509	-2.95527	normal
c100701.graph_c0	0.90761	0	0.66509	-2.95527	normal
c100703.graph_c0	0.883463	0.591199	0.938831	-0.330206	normal
c100704.graph_c0	0	0.859559	0.725109	2.95527	normal
c100705.graph_c0	0.635736	0	0.807651	-2.46044	normal
c100708.graph_c0	1.12907	0	0.66509	-2.95527	normal
c100713.graph_c0	0	0.751793	0.725109	2.95527	normal
c100716.graph_c0	0	1.0346	0.397918	3.68061	normal
c100722.graph_c0	0	0.562167	0.876657	2.13023	normal
c100724.graph_c0	2.20736	0	0.0622226	-4.24909	normal
c100728.graph_c0	0.836345	0	0.807651	-2.46044	normal
c100742.graph_c0	0.790663	0.529098	0.938831	-0.330206	normal
c100745.graph_c0	1.35967	0.363946	0.861747	-1.48561	normal
c100750.graph_c0	1.57691	0	0.0344464	-4.41056	normal
c100757.graph_c0	0	1.12433	0.725109	2.95527	normal
c100758.graph_c0	0.678525	0.151353	0.8824	-1.52823	normal
c100760.graph_c0	1.39598	0	0.323469	-3.61584	normal
c10077.graph_c0	0.179559	0.240316	0.93752	0.428941	normal
c100770.graph_c0	0.779742	0.69572	0.942877	0	normal
c100779.graph_c0	0.318945	0.640299	0.925402	0.899648	normal
c100791.graph_c0	0	0.787034	0.81125	2.60094	normal
c100798.graph_c0	0.531575	0.177861	0.920663	-1.0334	normal
c100801.graph_c0	0.761853	0.25491	0.920663	-1.0334	normal
c100804.graph_c0	0	0.37256	0.876657	2.13023	normal
c100805.graph_c0	0.931573	0	0.807651	-2.46044	normal
c100815.graph_c0	0	0.449734	0.876657	2.13023	normal
c100817.graph_c0	0	0.929339	0.725109	2.95527	normal
c100834.graph_c0	0	0.617281	0.876657	2.13023	normal
c100836.graph_c0	0.710999	0	0.195247	-3.85913	normal
c100839.graph_c0	1.52029	0.226078	0.52354	-2.28033	normal
c100848.graph_c0	0.851483	0	0.807651	-2.46044	normal
c100851.graph_c0	0.421923	0.282344	0.939432	-0.274254	normal
c100853.graph_c0	1.1026	0	0.66509	-2.95527	normal
c100858.graph_c0	0	0.301257	0.876657	2.13023	normal
c100861.graph_c0	0.36188	0.242164	0.939432	-0.274254	normal
c100863.graph_c0	0.348477	0.233195	0.939432	-0.274254	normal
c100879.graph_c0	0.234052	0.156624	0.939432	-0.274254	normal
c100883.graph_c0	0	0.349793	0.876657	2.13023	normal
c100884.graph_c0	0.840079	0.562167	0.938831	-0.330206	normal
c100885.graph_c0	0	0.602514	0.876657	2.13023	normal
c100887.graph_c0	0.726555	0.243099	0.920663	-1.0334	normal
c100890.graph_c0	0	0.464669	0.876657	2.13023	normal
c100896.graph_c0	0.409082	0.547502	0.93752	0.428941	normal
c100900.graph_c0	0.813448	0.544346	0.939337	-0.354328	normal
c100905.graph_c0	0.793999	0.265665	0.920663	-1.0334	normal
c100910.graph_c0	0	0.454604	0.876657	2.13023	normal
c100913.graph_c0	0	0.690002	0.725109	2.95527	normal
c100925.graph_c0	0	0.824839	0.81125	2.60094	normal
c100927.graph_c0	0	0.499704	0.876657	2.13023	normal
c100928.graph_c0	0.279195	0.186833	0.939432	-0.274254	normal
c100935.graph_c0	0	0.779241	0.621443	3.2395	normal
c100938.graph_c0	0.487507	0.108744	0.8824	-1.52823	normal
c100939.graph_c0	1.08148	0	0.66509	-2.95527	normal
c100943.graph_c0	0.256373	0.514681	0.925402	0.899648	normal
c100945.graph_c0	0	1.24679	0.725109	2.95527	normal
c100951.graph_c0	0	0.605411	0.876657	2.13023	normal
c100955.graph_c0	0	0.398498	0.81125	2.60094	normal
c100957.graph_c0	0	0.572388	0.876657	2.13023	normal
c100960.graph_c0	0	0.830642	0.621443	3.2395	normal
c100963.graph_c0	0.847647	0	0.66509	-2.95527	normal
c100967.graph_c0	1.35519	0	0.111634	-4.06724	normal
c100970.graph_c0	0.777594	0.173451	0.8824	-1.52823	normal
c100986.graph_c0	0	1.24679	0.725109	2.95527	normal
c100996.graph_c0	0.612957	0.615271	0.940983	0.140502	normal
c100998.graph_c0	0	0.828456	0.81125	2.60094	normal
c100999.graph_c0	0.740857	0	0.807651	-2.46044	normal
c101001.graph_c0	0.195611	0.261799	0.93752	0.428941	normal
c101002.graph_c0	0.710105	0.47519	0.940139	-0.367767	normal
c101005.graph_c0	2.4214	0	0.00203123	-5.02356	down
c101022.graph_c0	0	0.549093	0.81125	2.60094	normal
c101027.graph_c0	0.396999	0.265665	0.939432	-0.274254	normal
c101028.graph_c0	0	0.318798	0.876657	2.13023	normal
c101029.graph_c0	0.832645	0.557192	0.940139	-0.367767	normal
c101036.graph_c0	0.477608	0	0.807651	-2.46044	normal
c101039.graph_c0	0	0.86965	0.621443	3.2395	normal
c101042.graph_c0	0.457853	0.459582	0.940983	0.140502	normal
c101048.graph_c0	0.179902	0.120388	0.939432	-0.274254	normal
c101050.graph_c0	0.653395	0	0.807651	-2.46044	normal
c101051.graph_c0	0.752711	0.251851	0.920663	-1.0334	normal
c101052.graph_c0	0.207702	0.416971	0.925402	0.899648	normal
c101055.graph_c0	0.225633	0.301979	0.93752	0.428941	normal
c101058.graph_c0	0.784074	0	0.66509	-2.95527	normal
c101061.graph_c0	0	0.448133	0.876657	2.13023	normal
c101069.graph_c0	0.303512	0.203105	0.939432	-0.274254	normal
c101072.graph_c0	0.294028	0.393517	0.93752	0.428941	normal
c101074.graph_c0	0.577232	0.386274	0.938831	-0.330206	normal
c101080.graph_c0	0	0.540452	0.876657	2.13023	normal
c101083.graph_c0	1.77526	0	0.490599	-3.32303	normal
c101085.graph_c0	1.00308	0.134249	0.730702	-2.1888	normal
c101088.graph_c0	0.272721	0.365001	0.93752	0.428941	normal
c101089.graph_c0	1.21798	0	0.490599	-3.32303	normal
c101092.graph_c0	1.01171	0	0.66509	-2.95527	normal
c101094.graph_c0	0.296343	0.198308	0.938831	-0.330206	normal
c101106.graph_c0	0.855353	0	0.807651	-2.46044	normal
c101111.graph_c0	0.931573	0	0.807651	-2.46044	normal
c101114.graph_c0	0.183409	0.368203	0.925402	0.899648	normal
c101118.graph_c0	0.625175	0	0.807651	-2.46044	normal
c101120.graph_c0	0.623105	0	0.66509	-2.95527	normal
c101127.graph_c0	0.348477	0.699585	0.925402	0.899648	normal
c101133.graph_c0	0	0.352403	0.81125	2.60094	normal
c101134.graph_c0	0.684283	0	0.807651	-2.46044	normal
c101148.graph_c0	1.59473	0	0.490599	-3.32303	normal
c101155.graph_c0	0.425741	0.14245	0.920663	-1.0334	normal
c101158.graph_c0	0.623105	0.521214	0.944259	-0.0835307	normal
c101160.graph_c0	0.837586	0.186833	0.8824	-1.52823	normal
c101161.graph_c0	0.642245	0	0.807651	-2.46044	normal
c101163.graph_c0	1.20627	0	0.66509	-2.95527	normal
c101169.graph_c0	0.370429	0.247885	0.939432	-0.274254	normal
c101173.graph_c0	0.402519	0.336699	0.944259	-0.0835307	normal
c101174.graph_c0	0.777594	0	0.66509	-2.95527	normal
c101177.graph_c0	0.292201	0.195536	0.939432	-0.274254	normal
c101183.graph_c0	0.740857	0.247885	0.920663	-1.0334	normal
c101184.graph_c0	0	0.418821	0.81125	2.60094	normal
c101189.graph_c0	0	1.23456	0.621443	3.2395	normal
c101198.graph_c0	0	0.959797	0.621443	3.2395	normal
c1012.graph_c0	0.245663	0.164393	0.939432	-0.274254	normal
c101203.graph_c0	0.610967	0.613273	0.940983	0.140502	normal
c101206.graph_c0	0.225633	0.15099	0.939432	-0.274254	normal
c101214.graph_c0	0.632885	0	0.66509	-2.95527	normal
c101217.graph_c0	0	1.07445	0.621443	3.2395	normal
c101230.graph_c0	1.22458	0.136579	0.614226	-2.43209	normal
c101232.graph_c0	0.854059	0.571522	0.941993	-0.382273	normal
c101242.graph_c0	1.0501	0	0.323469	-3.61584	normal
c101245.graph_c0	0.660273	0.220922	0.920663	-1.0334	normal
c101247.graph_c0	0.625175	0	0.807651	-2.46044	normal
c101250.graph_c0	0.867178	0	0.807651	-2.46044	normal
c101267.graph_c0	0	0.365354	0.81125	2.60094	normal
c101269.graph_c0	0.76495	0	0.807651	-2.46044	normal
c101273.graph_c0	1.15683	0.258044	0.8824	-1.52823	normal
c101279.graph_c0	2.31746	0	0.323469	-3.61584	normal
c101284.graph_c0	0.393677	0.263442	0.939432	-0.274254	normal
c101286.graph_c0	0	1.16959	0.508637	3.47685	normal
c101288.graph_c0	0.22672	0.455152	0.925402	0.899648	normal
c101291.graph_c0	0.356397	0.47699	0.93752	0.428941	normal
c101298.graph_c0	0.326697	0.437241	0.93752	0.428941	normal
c1013.graph_c0	1.56815	0	0.490599	-3.32303	normal
c101301.graph_c0	0.967992	0.129553	0.730702	-2.1888	normal
c10131.graph_c0	0.553464	0.185184	0.920663	-1.0334	normal
c101312.graph_c0	1.84941	0	0.0622226	-4.24909	normal
c101316.graph_c0	0.387197	0.388659	0.940983	0.140502	normal
c101318.graph_c0	1.49347	0	0.490599	-3.32303	normal
c101327.graph_c0	0.213838	0.143097	0.939432	-0.274254	normal
c101328.graph_c0	0	0.431251	0.876657	2.13023	normal
c101336.graph_c0	0	1.24432	0.621443	3.2395	normal
c101338.graph_c0	0.429629	0.431251	0.940983	0.140502	normal
c101350.graph_c0	0.646659	0	0.807651	-2.46044	normal
c101355.graph_c0	0	1.50628	0.621443	3.2395	normal
c101370.graph_c0	0.348477	0.233195	0.939432	-0.274254	normal
c101371.graph_c0	0.368976	0.246913	0.939432	-0.274254	normal
c101375.graph_c0	0	0.720947	0.81125	2.60094	normal
c101377.graph_c0	0.536119	0.179381	0.920663	-1.0334	normal
c101379.graph_c0	0	1.04938	0.725109	2.95527	normal
c101388.graph_c0	0.602169	0.201481	0.900827	-1.1928	normal
c101393.graph_c0	0.337236	0.677018	0.925402	0.899648	normal
c101398.graph_c0	0	0.893088	0.725109	2.95527	normal
c101401.graph_c0	0	0.899467	0.81125	2.60094	normal
c101402.graph_c0	0.495205	0.165691	0.920663	-1.0334	normal
c101408.graph_c0	0.484994	0.162275	0.920663	-1.0334	normal
c101409.graph_c0	0	0.441843	0.876657	2.13023	normal
c101411.graph_c0	0.737952	0.246913	0.920663	-1.0334	normal
c101412.graph_c0	0	0.421861	0.725109	2.95527	normal
c101417.graph_c0	0	0.542782	0.876657	2.13023	normal
c101423.graph_c0	0.195205	0.130628	0.939432	-0.274254	normal
c101426.graph_c0	1.60015	0	0.323469	-3.61584	normal
c101427.graph_c0	0	0.989979	0.621443	3.2395	normal
c101431.graph_c0	0.310524	0.207798	0.939432	-0.274254	normal
c101439.graph_c0	1.12457	0	0.66509	-2.95527	normal
c101447.graph_c0	0.29917	0.1001	0.920663	-1.0334	normal
c101454.graph_c0	1.07326	0	0.66509	-2.95527	normal
c101457.graph_c0	0.315734	0.633853	0.925402	0.899648	normal
c101458.graph_c0	0.330136	0.441843	0.936295	0.49483	normal
c101459.graph_c0	0	0.446544	0.876657	2.13023	normal
c101460.graph_c0	0.357752	0.478804	0.93752	0.428941	normal
c101461.graph_c0	1.30679	0	0.66509	-2.95527	normal
c101466.graph_c0	0	0.803779	0.81125	2.60094	normal
c101468.graph_c0	0.633595	0	0.807651	-2.46044	normal
c101470.graph_c0	0	0.399763	0.876657	2.13023	normal
c101474.graph_c0	0.168618	0.225673	0.93752	0.428941	normal
c101477.graph_c0	0.746737	0	0.807651	-2.46044	normal
c101479.graph_c0	1.30227	0	0.490599	-3.32303	normal
c101485.graph_c0	0.911272	0	0.490599	-3.32303	normal
c101491.graph_c0	0.347191	0.464669	0.93752	0.428941	normal
c101496.graph_c0	0	0.729298	0.81125	2.60094	normal
c101498.graph_c0	0.490898	0.438001	0.942877	0	normal
c1015.graph_c0	0	0.588436	0.81125	2.60094	normal
c101500.graph_c0	0	0.489982	0.876657	2.13023	normal
c101508.graph_c0	0.843846	0.282344	0.920663	-1.0334	normal
c101509.graph_c0	0	0.801052	0.621443	3.2395	normal
c101510.graph_c0	0	1.21082	0.725109	2.95527	normal
c101515.graph_c0	0.792884	0.707446	0.942877	0	normal
c101516.graph_c0	0.271149	0.362897	0.93752	0.428941	normal
c101517.graph_c0	0.142559	0.47699	0.876794	1.53821	normal
c101523.graph_c0	0.660273	0.220922	0.920663	-1.0334	normal
c101527.graph_c0	0.371403	0.248537	0.939337	-0.354328	normal
c101531.graph_c0	0	0.577639	0.876657	2.13023	normal
c101536.graph_c0	0.39041	0.261256	0.939432	-0.274254	normal
c101543.graph_c0	0	0.707446	0.81125	2.60094	normal
c101552.graph_c0	0.635736	0	0.807651	-2.46044	normal
c101558.graph_c0	0	0.59259	0.725109	2.95527	normal
c101571.graph_c0	0.323329	0.216367	0.939432	-0.274254	normal
c101573.graph_c0	0.997408	0.667449	0.939337	-0.354328	normal
c101574.graph_c0	0.265039	0.354719	0.93752	0.428941	normal
c101576.graph_c0	0.669672	0	0.807651	-2.46044	normal
c101580.graph_c0	0.36188	0.242164	0.939432	-0.274254	normal
c101585.graph_c0	0.800756	0	0.807651	-2.46044	normal
c101593.graph_c0	0	0.770972	0.81125	2.60094	normal
c1016.graph_c0	0	0.406211	0.876657	2.13023	normal
c101606.graph_c0	0	0.991538	0.725109	2.95527	normal
c101608.graph_c0	0.883463	0.295599	0.920663	-1.0334	normal
c101609.graph_c0	0	0.526884	0.876657	2.13023	normal
c101610.graph_c0	0.176196	0.353723	0.925402	0.899648	normal
c101612.graph_c0	0	0.669816	0.621443	3.2395	normal
c101624.graph_c0	0	0.591199	0.876657	2.13023	normal
c101632.graph_c0	0.280026	0.0936945	0.920663	-1.0334	normal
c101636.graph_c0	1.191	0	0.66509	-2.95527	normal
c101637.graph_c0	0	0.660448	0.81125	2.60094	normal
c101639.graph_c0	0.897509	0.1001	0.614226	-2.43209	normal
c101643.graph_c0	2.21386	0	0.195247	-3.85913	normal
c101646.graph_c0	0.631469	0	0.807651	-2.46044	normal
c101648.graph_c0	1.3538	0	0.490599	-3.32303	normal
c101659.graph_c0	0.387197	0	0.807651	-2.46044	normal
c101674.graph_c0	0	0.677018	0.81125	2.60094	normal
c101677.graph_c0	0.891838	0	0.807651	-2.46044	normal
c101687.graph_c0	0	0.758587	0.81125	2.60094	normal
c101689.graph_c0	0	0.620322	0.876657	2.13023	normal
c101695.graph_c0	0.333648	0.223272	0.939432	-0.274254	normal
c101696.graph_c0	0.409973	0	0.807651	-2.46044	normal
c101699.graph_c0	0	0.601554	0.81125	2.60094	normal
c101701.graph_c0	0.793999	0.265665	0.920663	-1.0334	normal
c101708.graph_c0	0	0.423991	0.876657	2.13023	normal
c101714.graph_c0	0.462353	0	0.807651	-2.46044	normal
c101716.graph_c0	0.402089	0.538143	0.93752	0.428941	normal
c101726.graph_c0	0	0.431251	0.876657	2.13023	normal
c101728.graph_c0	0.883463	0	0.807651	-2.46044	normal
c101730.graph_c0	0	0.755552	0.81125	2.60094	normal
c101731.graph_c0	1.24503	0.476088	0.893516	-1.11198	normal
c101734.graph_c0	0	0.542782	0.876657	2.13023	normal
c101746.graph_c0	0	0.456251	0.876657	2.13023	normal
c101747.graph_c0	0.732209	0.979964	0.936295	0.49483	normal
c10175.graph_c0	0	0.507764	0.81125	2.60094	normal
c101761.graph_c0	0.240023	0.160619	0.939432	-0.274254	normal
c101777.graph_c0	0.588055	0	0.807651	-2.46044	normal
c101788.graph_c0	0	0.90874	0.397918	3.68061	normal
c101791.graph_c0	0.651886	0.14541	0.8824	-1.52823	normal
c101792.graph_c0	1.33776	0	0.66509	-2.95527	normal
c101795.graph_c0	0	0.385093	0.876657	2.13023	normal
c101796.graph_c0	0.217798	0.291494	0.93752	0.428941	normal
c101798.graph_c0	1.39048	0	0.66509	-2.95527	normal
c101808.graph_c0	0.268825	0.179893	0.939432	-0.274254	normal
c101814.graph_c0	0.563406	0	0.807651	-2.46044	normal
c101819.graph_c0	0	0.697004	0.81125	2.60094	normal
c10182.graph_c0	0	0.371827	0.81125	2.60094	normal
c101825.graph_c0	0	0.803779	0.81125	2.60094	normal
c101827.graph_c0	0	0.943261	0.725109	2.95527	normal
c101829.graph_c0	0	0.356729	0.876657	2.13023	normal
c101830.graph_c0	0.547028	0.244041	0.925762	-0.825036	normal
c101833.graph_c0	0.669672	0.6722	0.940983	0.140502	normal
c101835.graph_c0	0.167121	0.335503	0.925402	0.899648	normal
c101836.graph_c0	0.96009	0	0.490599	-3.32303	normal
c101844.graph_c0	0	1.52822	0.621443	3.2395	normal
c101859.graph_c0	1.08148	0.241236	0.8824	-1.52823	normal
c101861.graph_c0	0	0.462961	0.876657	2.13023	normal
c101867.graph_c0	0	0.802073	0.725109	2.95527	normal
c101868.graph_c0	0	0.547502	0.876657	2.13023	normal
c101871.graph_c0	0	0.471631	0.876657	2.13023	normal
c101877.graph_c0	0.462353	0.154699	0.920663	-1.0334	normal
c101878.graph_c0	1.01901	0	0.66509	-2.95527	normal
c101880.graph_c0	0	0.92253	0.725109	2.95527	normal
c101882.graph_c0	0.395331	1.0582	0.905364	1.25398	normal
c101885.graph_c0	0.364685	0.488083	0.93752	0.428941	normal
c101887.graph_c0	0.249573	0.16701	0.939432	-0.274254	normal
c1019.graph_c0	0	0.443399	0.81125	2.60094	normal
c101906.graph_c0	0	0.529098	0.876657	2.13023	normal
c101909.graph_c0	0	0.436231	0.81125	2.60094	normal
c101917.graph_c0	0.625175	0.418357	0.938831	-0.330206	normal
c101922.graph_c0	0.373368	0.249852	0.939432	-0.274254	normal
c101930.graph_c0	0	0.777317	0.621443	3.2395	normal
c101931.graph_c0	1.09831	0.244991	0.8824	-1.52823	normal
c10194.graph_c0	0.515555	0.345001	0.938831	-0.330206	normal
c101944.graph_c0	0	0.45791	0.876657	2.13023	normal
c10195.graph_c0	0.317868	0.212712	0.939432	-0.274254	normal
c101950.graph_c0	1.05718	0	0.66509	-2.95527	normal
c101952.graph_c0	0.836345	0	0.807651	-2.46044	normal
c101953.graph_c0	0.657964	0	0.807651	-2.46044	normal
c101957.graph_c0	0.437623	0.878549	0.925402	0.899648	normal
c101961.graph_c0	0.308488	0.206435	0.939432	-0.274254	normal
c101962.graph_c0	0	0.704806	0.81125	2.60094	normal
c101964.graph_c0	0.308488	0.82574	0.905364	1.25398	normal
c101965.graph_c0	0.29775	0.796996	0.905364	1.25398	normal
c101981.graph_c0	0.289504	0.774925	0.905364	1.25398	normal
c101986.graph_c0	0	0.569798	0.876657	2.13023	normal
c101991.graph_c0	0.579008	0.387463	0.938831	-0.330206	normal
c101996.graph_c0	0.272721	0.912503	0.876794	1.53821	normal
c101999.graph_c0	1.61526	0	0.490599	-3.32303	normal
c102000.graph_c0	0.689296	0.461265	0.938831	-0.330206	normal
c102002.graph_c0	1.30077	0.290151	0.8824	-1.52823	normal
c102003.graph_c0	0.237598	0.158997	0.939432	-0.274254	normal
c102005.graph_c0	0.326697	0.21862	0.939432	-0.274254	normal
c102007.graph_c0	1.25871	0	0.490599	-3.32303	normal
c102016.graph_c0	0.478824	0.16021	0.920663	-1.0334	normal
c102017.graph_c0	0	1.05377	0.725109	2.95527	normal
c102020.graph_c0	0.913484	0	0.807651	-2.46044	normal
c102021.graph_c0	0.863201	0.385093	0.925762	-0.825036	normal
c102023.graph_c0	0	0.523236	0.81125	2.60094	normal
c102027.graph_c0	0.891838	0.596803	0.940139	-0.367767	normal
c102030.graph_c0	0.388797	0.780529	0.925402	0.899648	normal
c102040.graph_c0	0	0.723709	0.725109	2.95527	normal
c102044.graph_c0	1.08397	0	0.323469	-3.61584	normal
c102053.graph_c0	0	0.886798	0.81125	2.60094	normal
c102054.graph_c0	0.215306	0.576318	0.905364	1.25398	normal
c102055.graph_c0	0	0.224466	0.876657	2.13023	normal
c102057.graph_c0	0.423188	0.283191	0.939337	-0.354328	normal
c102060.graph_c0	0.92244	0	0.807651	-2.46044	normal
c102072.graph_c0	0.910537	0.609316	0.939337	-0.354328	normal
c102078.graph_c0	0	0.404905	0.876657	2.13023	normal
c102079.graph_c0	0	0.588436	0.876657	2.13023	normal
c102083.graph_c0	0.402089	0.538143	0.93752	0.428941	normal
c10209.graph_c0	0	1.06266	0.725109	2.95527	normal
c102096.graph_c0	0.357752	0.119701	0.920663	-1.0334	normal
c102107.graph_c0	0.344648	0.230633	0.939432	-0.274254	normal
c102110.graph_c0	0.746737	0.499704	0.938831	-0.330206	normal
c102111.graph_c0	0.752711	0	0.807651	-2.46044	normal
c102112.graph_c0	0.477608	0.159804	0.920663	-1.0334	normal
c102122.graph_c0	0.904701	0	0.66509	-2.95527	normal
c102131.graph_c0	0	0.279834	0.876657	2.13023	normal
c102133.graph_c0	0	1.19361	0.725109	2.95527	normal
c102136.graph_c0	0.316798	0.211996	0.939432	-0.274254	normal
c102144.graph_c0	0.293112	0.392291	0.93752	0.428941	normal
c102150.graph_c0	1.60836	0	0.490599	-3.32303	normal
c102156.graph_c0	0.694383	0.232335	0.920663	-1.0334	normal
c102159.graph_c0	0	0.495769	0.876657	2.13023	normal
c102168.graph_c0	0.384559	0.343121	0.942877	0	normal
c102170.graph_c0	0	1.08024	0.397918	3.68061	normal
c102171.graph_c0	0.245023	0.409913	0.926702	0.779066	normal
c102175.graph_c0	0.281282	0.470573	0.926702	0.779066	normal
c102181.graph_c0	0	1.1606	0.725109	2.95527	normal
c102184.graph_c0	0.828977	0	0.490599	-3.32303	normal
c102188.graph_c0	1.17611	0.262345	0.8824	-1.52823	normal
c102192.graph_c0	1.23261	0	0.66509	-2.95527	normal
c102202.graph_c0	0.710105	0	0.807651	-2.46044	normal
c102203.graph_c0	0.221386	0.148148	0.939432	-0.274254	normal
c102212.graph_c0	0.415403	0.555962	0.936295	0.49483	normal
c102214.graph_c0	1.86315	0	0.490599	-3.32303	normal
c102219.graph_c0	0	0.738565	0.725109	2.95527	normal
c102222.graph_c0	0	0.57109	0.725109	2.95527	normal
c102231.graph_c0	0	0.835788	0.81125	2.60094	normal
c102238.graph_c0	1.48405	0	0.323469	-3.61584	normal
c102243.graph_c0	0.172324	0.115316	0.939432	-0.274254	normal
c102246.graph_c0	1.03774	0	0.66509	-2.95527	normal
c102250.graph_c0	1.0227	0.171094	0.82055	-1.896	normal
c102254.graph_c0	0	0.408849	0.876657	2.13023	normal
c102256.graph_c0	0.563406	0.188511	0.920663	-1.0334	normal
c102258.graph_c0	0.340902	0.456251	0.93752	0.428941	normal
c102261.graph_c0	0.339671	0.227302	0.939432	-0.274254	normal
c102264.graph_c0	0.462353	0.618798	0.936295	0.49483	normal
c102265.graph_c0	0.299646	0.802073	0.905364	1.25398	normal
c102275.graph_c0	0	0.770972	0.81125	2.60094	normal
c102276.graph_c0	0	0.480631	0.876657	2.13023	normal
c102278.graph_c0	0	0.488083	0.876657	2.13023	normal
c102283.graph_c0	0	0.588436	0.876657	2.13023	normal
c102284.graph_c0	0.997408	0.222483	0.8824	-1.52823	normal
c102286.graph_c0	1.11019	0.371461	0.900827	-1.1928	normal
c102299.graph_c0	1.21144	0	0.66509	-2.95527	normal
c102303.graph_c0	0.396164	0	0.807651	-2.46044	normal
c102304.graph_c0	0	1.15	0.725109	2.95527	normal
c10231.graph_c0	0.815014	0.545394	0.944826	-0.392601	normal
c102322.graph_c0	0	0.580301	0.876657	2.13023	normal
c102327.graph_c0	1.12345	0.563845	0.928791	-0.722095	normal
c102332.graph_c0	0.774394	0.259106	0.920663	-1.0334	normal
c102334.graph_c0	0.726555	0.243099	0.920663	-1.0334	normal
c102343.graph_c0	0	0.557192	0.876657	2.13023	normal
c102347.graph_c0	0.710105	0.237595	0.920663	-1.0334	normal
c102354.graph_c0	0.758781	0	0.807651	-2.46044	normal
c102360.graph_c0	0.449111	0.601076	0.936295	0.49483	normal
c102363.graph_c0	0.627259	0.209876	0.920663	-1.0334	normal
c102365.graph_c0	2.24021	0	0.0622226	-4.24909	normal
c102374.graph_c0	1.65068	0.276152	0.82055	-1.896	normal
c102383.graph_c0	0.420979	0.563425	0.936295	0.49483	normal
c102386.graph_c0	0.208623	0.279214	0.93752	0.428941	normal
c102389.graph_c0	1.33776	0	0.195247	-3.85913	normal
c102390.graph_c0	0.811111	0.361855	0.925762	-0.825036	normal
c1024.graph_c0	0	0.752542	0.81125	2.60094	normal
c102400.graph_c0	0.288616	0.579411	0.925402	0.899648	normal
c102404.graph_c0	0.876604	0.195536	0.8824	-1.52823	normal
c102405.graph_c0	0.592997	0	0.66509	-2.95527	normal
c102410.graph_c0	0	0.344058	0.876657	2.13023	normal
c102411.graph_c0	0.530576	0.118351	0.8824	-1.52823	normal
c102416.graph_c0	0	0.469871	0.876657	2.13023	normal
c102425.graph_c0	0.635736	0	0.807651	-2.46044	normal
c102428.graph_c0	0.340902	0.114063	0.920663	-1.0334	normal
c10243.graph_c0	0	1.1301	0.397918	3.68061	normal
c102441.graph_c0	0.186684	0.374778	0.925402	0.899648	normal
c102443.graph_c0	0.268825	0.179893	0.939432	-0.274254	normal
c102444.graph_c0	0.434591	0	0.807651	-2.46044	normal
c102447.graph_c0	0	0.542782	0.81125	2.60094	normal
c102460.graph_c0	0.433589	0.290151	0.939432	-0.274254	normal
c102471.graph_c0	0	0.454058	0.81125	2.60094	normal
c102485.graph_c0	0.262086	0.350767	0.93752	0.428941	normal
c102486.graph_c0	0.242497	0.486825	0.925402	0.899648	normal
c102489.graph_c0	0.603134	0.403607	0.938831	-0.330206	normal
c102490.graph_c0	0.956836	0.213433	0.8824	-1.52823	normal
c1025.graph_c0	0.371893	1.49319	0.838431	1.77556	normal
c102500.graph_c0	0.72376	0	0.807651	-2.46044	normal
c102504.graph_c0	0.486247	0.488083	0.944329	0.153818	normal
c102517.graph_c0	1.38366	0	0.66509	-2.95527	normal
c102518.graph_c0	1.15446	0.386274	0.900827	-1.1928	normal
c102520.graph_c0	0.408195	0.273157	0.938831	-0.330206	normal
c102523.graph_c0	0.336032	0.449734	0.93752	0.428941	normal
c102524.graph_c0	0	0.353723	0.876657	2.13023	normal
c102529.graph_c0	0.601207	0.201159	0.920663	-1.0334	normal
c102536.graph_c0	0.840079	0	0.807651	-2.46044	normal
c102539.graph_c0	0.556739	0	0.807651	-2.46044	normal
c102542.graph_c0	0.702156	0.234935	0.920663	-1.0334	normal
c102552.graph_c0	0.45235	0.151353	0.920663	-1.0334	normal
c102553.graph_c0	0.306478	0.41018	0.93752	0.428941	normal
c102554.graph_c0	1.35056	0	0.66509	-2.95527	normal
c102561.graph_c0	0.407311	0.545132	0.93752	0.428941	normal
c102567.graph_c0	0.41267	0.276152	0.939432	-0.274254	normal
c102569.graph_c0	0.352393	0.235815	0.938831	-0.330206	normal
c102574.graph_c0	0	0.429291	0.81125	2.60094	normal
c102575.graph_c0	0.926071	0	0.323469	-3.61584	normal
c102580.graph_c0	0	0.707446	0.725109	2.95527	normal
c102587.graph_c0	0.253609	0.509132	0.925402	0.899648	normal
c102591.graph_c0	0.784074	0.174896	0.8824	-1.52823	normal
c102597.graph_c0	0.414488	0.693422	0.926702	0.779066	normal
c102599.graph_c0	1.77526	0.237595	0.730702	-2.1888	normal
c102610.graph_c0	1.04543	0.233195	0.8824	-1.52823	normal
c102616.graph_c0	0.318945	0.853731	0.905364	1.25398	normal
c102619.graph_c0	0.357752	0.239402	0.939432	-0.274254	normal
c102626.graph_c0	0	0.6722	0.81125	2.60094	normal
c102640.graph_c0	0	1.23456	0.725109	2.95527	normal
c102654.graph_c0	0.913484	0	0.66509	-2.95527	normal
c102658.graph_c0	0.519828	0.17393	0.920663	-1.0334	normal
c102667.graph_c0	0	0.718206	0.81125	2.60094	normal
c102677.graph_c0	1.88178	0	0.0622226	-4.24909	normal
c102684.graph_c0	0.345915	0.23148	0.939432	-0.274254	normal
c102685.graph_c0	0	0.623393	0.81125	2.60094	normal
c102688.graph_c0	0.582594	0	0.807651	-2.46044	normal
c102692.graph_c0	1.56164	0	0.490599	-3.32303	normal
c102704.graph_c0	0	0.577639	0.876657	2.13023	normal
c102706.graph_c0	0.32003	0.428318	0.93752	0.428941	normal
c102715.graph_c0	0	0.383919	0.876657	2.13023	normal
c102723.graph_c0	0.571969	0.191376	0.920663	-1.0334	normal
c102726.graph_c0	1.57603	0	0.0191391	-4.55577	normal
c102736.graph_c0	0	0.623393	0.876657	2.13023	normal
c102739.graph_c0	0.374111	0.375523	0.940983	0.140502	normal
c102740.graph_c0	0	0.691898	0.81125	2.60094	normal
c102742.graph_c0	1.55519	0	0.490599	-3.32303	normal
c102743.graph_c0	0	0.832106	0.81125	2.60094	normal
c102744.graph_c0	0.519828	0	0.807651	-2.46044	normal
c102748.graph_c0	0	0.471631	0.876657	2.13023	normal
c102755.graph_c0	0.695238	0.155081	0.8824	-1.52823	normal
c102768.graph_c0	0	0.381592	0.876657	2.13023	normal
c102774.graph_c0	0.251574	0.336699	0.93752	0.428941	normal
c102781.graph_c0	0.704785	0.471631	0.938831	-0.330206	normal
c1028.graph_c0	0.326697	0.21862	0.939432	-0.274254	normal
c102800.graph_c0	0.915261	0.367487	0.909993	-1.0149	normal
c102801.graph_c0	0.384036	0.256991	0.939432	-0.274254	normal
c102804.graph_c0	0	0.277369	0.876657	2.13023	normal
c102805.graph_c0	2.09474	0	0.0060845	-4.80854	down
c102814.graph_c0	0.637891	0.213433	0.920663	-1.0334	normal
c102830.graph_c0	1.98082	0	0.195247	-3.85913	normal
c102835.graph_c0	1.27722	0	0.66509	-2.95527	normal
c102838.graph_c0	0.871193	0	0.66509	-2.95527	normal
c102840.graph_c0	0.699545	0	0.807651	-2.46044	normal
c102848.graph_c0	0	0.378154	0.876657	2.13023	normal
c102851.graph_c0	0	0.564688	0.876657	2.13023	normal
c102856.graph_c0	0	0.835788	0.81125	2.60094	normal
c102860.graph_c0	1.51756	0	0.323469	-3.61584	normal
c102873.graph_c0	0.441732	0.295599	0.939432	-0.274254	normal
c102879.graph_c0	0	0.336699	0.876657	2.13023	normal
c102885.graph_c0	0.950393	0	0.66509	-2.95527	normal
c102890.graph_c0	0	0.740738	0.81125	2.60094	normal
c102898.graph_c0	0.896084	0	0.807651	-2.46044	normal
c102900.graph_c0	0	0.878549	0.81125	2.60094	normal
c102903.graph_c0	0	0.677018	0.725109	2.95527	normal
c102904.graph_c0	0	0.754948	0.621443	3.2395	normal
c102905.graph_c0	0.610967	0.204424	0.920663	-1.0334	normal
c102907.graph_c0	0	0.588436	0.876657	2.13023	normal
c102908.graph_c0	0.591754	0.395992	0.938831	-0.330206	normal
c102911.graph_c0	0.441732	0.0985332	0.8824	-1.52823	normal
c102922.graph_c0	0	0.296295	0.876657	2.13023	normal
c102936.graph_c0	0.312588	0.209178	0.939432	-0.274254	normal
c102939.graph_c0	0.302537	0.202452	0.939432	-0.274254	normal
c102953.graph_c0	0	0.52179	0.81125	2.60094	normal
c102955.graph_c0	0	0.789501	0.725109	2.95527	normal
c102957.graph_c0	0	0.480631	0.876657	2.13023	normal
c102959.graph_c0	0	0.493825	0.876657	2.13023	normal
c102960.graph_c0	0.337236	0.225673	0.939432	-0.274254	normal
c102962.graph_c0	0.398682	0.266791	0.939432	-0.274254	normal
c102963.graph_c0	2.1002	0	0.323469	-3.61584	normal
c102970.graph_c0	0.421923	0	0.807651	-2.46044	normal
c102980.graph_c0	1.26577	0	0.66509	-2.95527	normal
c102983.graph_c0	0.435597	0.874482	0.925402	0.899648	normal
c103008.graph_c0	0	0.597747	0.81125	2.60094	normal
c103010.graph_c0	0.913484	0	0.807651	-2.46044	normal
c103014.graph_c0	0	0.437241	0.876657	2.13023	normal
c103019.graph_c0	0.205434	0.274946	0.93752	0.428941	normal
c103021.graph_c0	0	0.697004	0.81125	2.60094	normal
c103023.graph_c0	0.675279	0.150628	0.8824	-1.52823	normal
c103030.graph_c0	0.699545	0	0.807651	-2.46044	normal
c103033.graph_c0	0	0.540452	0.876657	2.13023	normal
c103043.graph_c0	0	0.468124	0.876657	2.13023	normal
c103044.graph_c0	0	0.669816	0.81125	2.60094	normal
c103048.graph_c0	0.29681	0.19862	0.939432	-0.274254	normal
c103053.graph_c0	0.726555	0	0.807651	-2.46044	normal
c103061.graph_c0	0.364685	0.244041	0.939432	-0.274254	normal
c103067.graph_c0	0.357752	0.478804	0.93752	0.428941	normal
c103068.graph_c0	1.55519	0	0.490599	-3.32303	normal
c103075.graph_c0	0	0.431251	0.876657	2.13023	normal
c103087.graph_c0	0.349773	0.585155	0.926702	0.779066	normal
c103093.graph_c0	0.581993	0	0.66509	-2.95527	normal
c103094.graph_c0	0	1.18425	0.508637	3.47685	normal
c103097.graph_c0	0	0.317993	0.876657	2.13023	normal
c103099.graph_c0	0	0.591199	0.876657	2.13023	normal
c1031.graph_c0	0.573713	0.383919	0.938831	-0.330206	normal
c103100.graph_c0	0.664157	0.59259	0.942877	0	normal
c103101.graph_c0	0	0.699585	0.81125	2.60094	normal
c103111.graph_c0	0	0.999408	0.725109	2.95527	normal
c103114.graph_c0	0	0.363946	0.81125	2.60094	normal
c103128.graph_c0	0.499145	0.16701	0.920663	-1.0334	normal
c103131.graph_c0	0.257073	0.344058	0.93752	0.428941	normal
c103140.graph_c0	0	0.915821	0.725109	2.95527	normal
c103141.graph_c0	0	0.661026	0.725109	2.95527	normal
c103149.graph_c0	0	1.15	0.725109	2.95527	normal
c103151.graph_c0	0.840079	0.562167	0.938831	-0.330206	normal
c103157.graph_c0	0	0.584793	0.81125	2.60094	normal
c103158.graph_c0	0.588055	0	0.807651	-2.46044	normal
c103160.graph_c0	0.936208	0	0.807651	-2.46044	normal
c103163.graph_c0	0.344018	0.460422	0.936295	0.49483	normal
c103165.graph_c0	1.54937	0	0.0107297	-4.68768	normal
c103166.graph_c0	0.993896	0	0.66509	-2.95527	normal
c103167.graph_c0	0	1.1606	0.725109	2.95527	normal
c103168.graph_c0	0.575467	0	0.807651	-2.46044	normal
c103169.graph_c0	0.278369	0.55884	0.925402	0.899648	normal
c103171.graph_c0	0	0.831191	0.725109	2.95527	normal
c103172.graph_c0	0.501807	0	0.807651	-2.46044	normal
c103177.graph_c0	1.1302	0.378154	0.900827	-1.1928	normal
c103186.graph_c0	0.271933	0.363946	0.93752	0.428941	normal
c103188.graph_c0	0	1.52505	0.397918	3.68061	normal
c103190.graph_c0	1.43101	0	0.490599	-3.32303	normal
c103193.graph_c0	0.407311	0.545132	0.93752	0.428941	normal
c103198.graph_c0	0.381699	0.127713	0.920663	-1.0334	normal
c103199.graph_c0	1.43867	0	0.323469	-3.61584	normal
c103206.graph_c0	0	0.502362	0.81125	2.60094	normal
c103209.graph_c0	0	1.68221	0.397918	3.68061	normal
c103213.graph_c0	1.71852	0	0.490599	-3.32303	normal
c103214.graph_c0	0	0.95038	0.725109	2.95527	normal
c103227.graph_c0	0	0.553518	0.725109	2.95527	normal
c103228.graph_c0	1.36361	0	0.323469	-3.61584	normal
c103229.graph_c0	0.306478	0.41018	0.93752	0.428941	normal
c103238.graph_c0	0	0.434225	0.876657	2.13023	normal
c103239.graph_c0	0.40295	0.404471	0.940983	0.140502	normal
c103240.graph_c0	0.825341	0	0.807651	-2.46044	normal
c103243.graph_c0	0	0.810678	0.81125	2.60094	normal
c103244.graph_c0	0	0.503702	0.876657	2.13023	normal
c103248.graph_c0	0.605073	0.202452	0.920663	-1.0334	normal
c103249.graph_c0	0.836345	0	0.807651	-2.46044	normal
c103261.graph_c0	0	0.535853	0.876657	2.13023	normal
c103264.graph_c0	0.191238	0.255946	0.93752	0.428941	normal
c103271.graph_c0	0.931573	0	0.807651	-2.46044	normal
c103272.graph_c0	1.14743	0	0.66509	-2.95527	normal
c103279.graph_c0	1.319	0	0.66509	-2.95527	normal
c103280.graph_c0	0.735069	0	0.807651	-2.46044	normal
c103281.graph_c0	0.326697	0.874482	0.905364	1.25398	normal
c103290.graph_c0	0.804178	0	0.807651	-2.46044	normal
c103291.graph_c0	1.30077	0	0.66509	-2.95527	normal
c103299.graph_c0	0	0.246429	0.876657	2.13023	normal
c103301.graph_c0	0.445919	0.596803	0.936295	0.49483	normal
c103302.graph_c0	0.310524	0.415595	0.93752	0.428941	normal
c103309.graph_c0	0	0.61427	0.876657	2.13023	normal
c103310.graph_c0	0	0.657231	0.621443	3.2395	normal
c103313.graph_c0	0	0.691898	0.81125	2.60094	normal
c103322.graph_c0	0.586223	0	0.807651	-2.46044	normal
c103334.graph_c0	0	0.336699	0.876657	2.13023	normal
c103338.graph_c0	0	1.1606	0.725109	2.95527	normal
c103345.graph_c0	0.186315	0.623393	0.876794	1.53821	normal
c103351.graph_c0	0.331299	0.2217	0.939432	-0.274254	normal
c103361.graph_c0	1.59473	0	0.323469	-3.61584	normal
c103365.graph_c0	0.419104	0.140229	0.920663	-1.0334	normal
c103366.graph_c0	0	1.06356	0.621443	3.2395	normal
c103367.graph_c0	0	0.703494	0.725109	2.95527	normal
c103372.graph_c0	0	1.00259	0.621443	3.2395	normal
c103374.graph_c0	1.20627	0.269071	0.8824	-1.52823	normal
c103377.graph_c0	0	1.08556	0.725109	2.95527	normal
c103381.graph_c0	0	0.909209	0.725109	2.95527	normal
c103388.graph_c0	0.246306	0.329648	0.93752	0.428941	normal
c103398.graph_c0	0.621049	0	0.807651	-2.46044	normal
c103400.graph_c0	1.03017	0	0.66509	-2.95527	normal
c103401.graph_c0	1.86932	0	0.195247	-3.85913	normal
c103406.graph_c0	0.712794	0.158997	0.8824	-1.52823	normal
c103407.graph_c0	0.694383	0	0.807651	-2.46044	normal
c103408.graph_c0	1.17611	0	0.490599	-3.32303	normal
c103410.graph_c0	0.482507	0	0.807651	-2.46044	normal
c103413.graph_c0	0.828977	0.554737	0.938831	-0.330206	normal
c103416.graph_c0	0	1.22258	0.725109	2.95527	normal
c103422.graph_c0	0.349124	0.233628	0.938831	-0.330206	normal
c103425.graph_c0	0.554551	0.247398	0.925762	-0.825036	normal
c103429.graph_c0	0.629357	0	0.807651	-2.46044	normal
c103432.graph_c0	0.400947	0.357743	0.942877	0	normal
c103446.graph_c0	0	0.339422	0.876657	2.13023	normal
c103460.graph_c0	1.38366	0	0.66509	-2.95527	normal
c103469.graph_c0	0.52175	0.116382	0.8824	-1.52823	normal
c103480.graph_c0	0.266541	0.356729	0.93752	0.428941	normal
c103482.graph_c0	1.05718	0	0.66509	-2.95527	normal
c103488.graph_c0	1.27578	0.213433	0.82055	-1.896	normal
c103490.graph_c0	0.395331	0.264549	0.939432	-0.274254	normal
c103496.graph_c0	0.890431	0	0.66509	-2.95527	normal
c103497.graph_c0	0.519828	0.34786	0.938831	-0.330206	normal
c103498.graph_c0	0.806476	0.179893	0.8824	-1.52823	normal
c103500.graph_c0	0	0.456251	0.81125	2.60094	normal
c103505.graph_c0	0.518396	0	0.807651	-2.46044	normal
c103511.graph_c0	0.501807	0.335801	0.938831	-0.330206	normal
c103512.graph_c0	0	0.619305	0.81125	2.60094	normal
c103540.graph_c0	0.821737	0	0.807651	-2.46044	normal
c103547.graph_c0	0	0.402318	0.876657	2.13023	normal
c103549.graph_c0	0	0.338509	0.876657	2.13023	normal
c103561.graph_c0	0.573713	0.191959	0.920663	-1.0334	normal
c103565.graph_c0	0.472808	0.474593	0.940983	0.140502	normal
c103576.graph_c0	0	0.464098	0.81125	2.60094	normal
c103582.graph_c0	1.04932	0.234062	0.8824	-1.52823	normal
c103586.graph_c0	1.11678	0.186833	0.82055	-1.896	normal
c1036.graph_c0	1.12457	0.250847	0.8824	-1.52823	normal
c103602.graph_c0	0	0.605411	0.876657	2.13023	normal
c103605.graph_c0	0	0.770186	0.725109	2.95527	normal
c103608.graph_c0	0.339671	0.454604	0.93752	0.428941	normal
c103609.graph_c0	0	0.854697	0.81125	2.60094	normal
c103617.graph_c0	0.293112	0.588436	0.925402	0.899648	normal
c103632.graph_c0	0.729371	0.244041	0.920663	-1.0334	normal
c103639.graph_c0	0.840079	0.562167	0.938831	-0.330206	normal
c103646.graph_c0	0	0.925922	0.725109	2.95527	normal
c103654.graph_c0	0.227268	0.304168	0.93752	0.428941	normal
c103664.graph_c0	0.797363	0.533582	0.938831	-0.330206	normal
c103667.graph_c0	0.179902	0.120388	0.939432	-0.274254	normal
c103670.graph_c0	0	0.832106	0.81125	2.60094	normal
c103691.graph_c0	0	0.559668	0.876657	2.13023	normal
c103700.graph_c0	1.83588	0	0.490599	-3.32303	normal
c103705.graph_c0	1.56164	0	0.0622226	-4.24909	normal
c103707.graph_c0	0.548623	0	0.807651	-2.46044	normal
c103717.graph_c0	0	0.382752	0.876657	2.13023	normal
c103722.graph_c0	0.274312	0.367129	0.93752	0.428941	normal
c103723.graph_c0	0.308488	0.206435	0.939432	-0.274254	normal
c103724.graph_c0	0	1.14063	0.621443	3.2395	normal
c103725.graph_c0	0.540741	0.180927	0.920663	-1.0334	normal
c103726.graph_c0	0.679833	0.181973	0.861747	-1.48561	normal
c103728.graph_c0	0	0.644669	0.81125	2.60094	normal
c103733.graph_c0	1.00809	0	0.66509	-2.95527	normal
c103736.graph_c0	0.904701	0	0.807651	-2.46044	normal
c103737.graph_c0	0.769119	0.343121	0.925762	-0.825036	normal
c103738.graph_c0	0.774394	0.259106	0.920663	-1.0334	normal
c10374.graph_c0	0	0.821253	0.81125	2.60094	normal
c103746.graph_c0	0	0.464669	0.876657	2.13023	normal
c103747.graph_c0	1.22725	0	0.66509	-2.95527	normal
c103752.graph_c0	0.374856	0.501695	0.93752	0.428941	normal
c103755.graph_c0	0.64006	0	0.807651	-2.46044	normal
c103758.graph_c0	0	0.732124	0.81125	2.60094	normal
c103760.graph_c0	0.591754	0.593988	0.940983	0.140502	normal
c103764.graph_c0	0.527601	0.353062	0.939337	-0.354328	normal
c103774.graph_c0	0	1.1714	0.725109	2.95527	normal
c103780.graph_c0	0.702156	0	0.807651	-2.46044	normal
c103781.graph_c0	1.07326	0	0.66509	-2.95527	normal
c103783.graph_c0	0.925464	0.41287	0.925762	-0.825036	normal
c103784.graph_c0	0.702156	0	0.807651	-2.46044	normal
c103785.graph_c0	0	0.653592	0.81125	2.60094	normal
c103787.graph_c0	1.08564	0	0.66509	-2.95527	normal
c103788.graph_c0	0.898938	0	0.66509	-2.95527	normal
c103801.graph_c0	0	0.599645	0.876657	2.13023	normal
c103805.graph_c0	1.08983	0.243099	0.8824	-1.52823	normal
c103806.graph_c0	0.427677	0.143097	0.920663	-1.0334	normal
c103807.graph_c0	1.06516	0	0.66509	-2.95527	normal
c103814.graph_c0	0	0.425424	0.876657	2.13023	normal
c103823.graph_c0	0	0.601554	0.81125	2.60094	normal
c103824.graph_c0	0	0.533582	0.81125	2.60094	normal
c103840.graph_c0	0	0.905938	0.725109	2.95527	normal
c103847.graph_c0	0.183767	0.61487	0.876794	1.53821	normal
c103854.graph_c0	0	0.620322	0.876657	2.13023	normal
c103856.graph_c0	0.720987	0	0.807651	-2.46044	normal
c103862.graph_c0	0	0.330513	0.876657	2.13023	normal
c103863.graph_c0	0	0.862503	0.81125	2.60094	normal
c103866.graph_c0	0.749712	0	0.807651	-2.46044	normal
c103869.graph_c0	0	0.737844	0.81125	2.60094	normal
c103871.graph_c0	1.35056	0.301257	0.8824	-1.52823	normal
c103877.graph_c0	1.21144	0.270226	0.8824	-1.52823	normal
c103878.graph_c0	0	0.707446	0.81125	2.60094	normal
c103880.graph_c0	0.272721	0.365001	0.93752	0.428941	normal
c103882.graph_c0	0.633595	0	0.807651	-2.46044	normal
c103884.graph_c0	0.46122	0.617281	0.93752	0.428941	normal
c103887.graph_c0	1.33145	0	0.66509	-2.95527	normal
c10389.graph_c0	0	0.549893	0.876657	2.13023	normal
c103897.graph_c0	1.87642	0	0.111634	-4.06724	normal
c10390.graph_c0	0.301567	0.538143	0.916246	0.903858	normal
c103901.graph_c0	0	0.787034	0.81125	2.60094	normal
c103913.graph_c0	1.03774	0	0.66509	-2.95527	normal
c103923.graph_c0	0.259198	0.346902	0.93752	0.428941	normal
c103931.graph_c0	0	1.10947	0.725109	2.95527	normal
c103935.graph_c0	0.468104	0.313247	0.938831	-0.330206	normal
c103938.graph_c0	0	0.734973	0.81125	2.60094	normal
c103946.graph_c0	0.321122	0.429779	0.93752	0.428941	normal
c103952.graph_c0	0.562284	0.627118	0.941311	0.284237	normal
c103956.graph_c0	0.45897	0.307135	0.939432	-0.274254	normal
c103961.graph_c0	0	1.22854	0.725109	2.95527	normal
c103971.graph_c0	0.871193	0	0.807651	-2.46044	normal
c103974.graph_c0	1.12011	0.187389	0.82055	-1.896	normal
c103975.graph_c0	0.340902	0.304168	0.942877	0	normal
c103979.graph_c0	0.292201	0.195536	0.939432	-0.274254	normal
c103988.graph_c0	0.192018	0.256991	0.93752	0.428941	normal
c103990.graph_c0	0.219834	0.294218	0.93752	0.428941	normal
c103999.graph_c0	0.382475	0.511892	0.93752	0.428941	normal
c104000.graph_c0	0	0.575002	0.725109	2.95527	normal
c104005.graph_c0	0.338449	0.452969	0.93752	0.428941	normal
c104006.graph_c0	1.18351	0	0.490599	-3.32303	normal
c104008.graph_c0	0.784074	0	0.807651	-2.46044	normal
c104009.graph_c0	0.556739	0.37256	0.938831	-0.330206	normal
c104010.graph_c0	0.355052	0.237595	0.939432	-0.274254	normal
c104015.graph_c0	0	0.912503	0.81125	2.60094	normal
c104020.graph_c0	0.984193	0	0.323469	-3.61584	normal
c104043.graph_c0	0	0.507764	0.876657	2.13023	normal
c104048.graph_c0	1.82697	0	0.490599	-3.32303	normal
c104049.graph_c0	2.23262	0	0.111634	-4.06724	normal
c104053.graph_c0	0	0.951577	0.508637	3.47685	normal
c104057.graph_c0	0	0.928653	0.621443	3.2395	normal
c104059.graph_c0	0.248912	0.166568	0.939432	-0.274254	normal
c104066.graph_c0	0.265039	0.354719	0.93752	0.428941	normal
c104070.graph_c0	0	1.19361	0.725109	2.95527	normal
c104072.graph_c0	0	0.699585	0.81125	2.60094	normal
c104076.graph_c0	0	1.22258	0.725109	2.95527	normal
c104077.graph_c0	0	0.545132	0.876657	2.13023	normal
c104079.graph_c0	0	0.526884	0.876657	2.13023	normal
c104085.graph_c0	0	0.47699	0.876657	2.13023	normal
c104087.graph_c0	0.465786	0	0.807651	-2.46044	normal
c104096.graph_c0	0	0.784582	0.725109	2.95527	normal
c1041.graph_c0	0.304495	0.611288	0.925402	0.899648	normal
c104101.graph_c0	0	0.505724	0.876657	2.13023	normal
c104112.graph_c0	0	0.531331	0.876657	2.13023	normal
c104113.graph_c0	0.272721	0.182501	0.939432	-0.274254	normal
c104115.graph_c0	0	0.501695	0.876657	2.13023	normal
c104116.graph_c0	0.985224	0	0.490599	-3.32303	normal
c104119.graph_c0	0	1.24064	0.725109	2.95527	normal
c104121.graph_c0	0.851483	0	0.490599	-3.32303	normal
c104131.graph_c0	0	0.46639	0.81125	2.60094	normal
c104133.graph_c0	0.589899	0	0.807651	-2.46044	normal
c104138.graph_c0	0	0.605411	0.876657	2.13023	normal
c104139.graph_c0	1.21144	0.270226	0.8824	-1.52823	normal
c104140.graph_c0	0	0.373666	0.876657	2.13023	normal
c104145.graph_c0	0	1.1396	0.725109	2.95527	normal
c104155.graph_c0	0	0.538143	0.876657	2.13023	normal
c104157.graph_c0	0.642245	0	0.807651	-2.46044	normal
c104158.graph_c0	0	0.562167	0.81125	2.60094	normal
c104160.graph_c0	0	0.677018	0.81125	2.60094	normal
c104165.graph_c0	1.19604	0.133396	0.614226	-2.43209	normal
c104170.graph_c0	0.371159	0.37256	0.940983	0.140502	normal
c104171.graph_c0	0.349773	0.468124	0.93752	0.428941	normal
c104174.graph_c0	0.800756	0	0.807651	-2.46044	normal
c104176.graph_c0	0	0.858582	0.81125	2.60094	normal
c104180.graph_c0	0.229485	0.61427	0.905364	1.25398	normal
c104182.graph_c0	0.488773	0.163539	0.920663	-1.0334	normal
c104187.graph_c0	0.433589	0	0.807651	-2.46044	normal
c104188.graph_c0	0.486247	0	0.807651	-2.46044	normal
c104189.graph_c0	0.620366	0.276759	0.925762	-0.825036	normal
c104200.graph_c0	0.539191	0.360818	0.938831	-0.330206	normal
c104211.graph_c0	0	0.518211	0.876657	2.13023	normal
c104218.graph_c0	0.731261	0.326232	0.925762	-0.825036	normal
c104223.graph_c0	0.31363	0.209876	0.939432	-0.274254	normal
c104232.graph_c0	0.31363	0.209876	0.939432	-0.274254	normal
c104235.graph_c0	0.398682	0.533582	0.93752	0.428941	normal
c104236.graph_c0	0.804178	0	0.807651	-2.46044	normal
c104237.graph_c0	0.534596	0	0.807651	-2.46044	normal
c104239.graph_c0	0	0.482473	0.876657	2.13023	normal
c104242.graph_c0	0.718236	0.720947	0.940983	0.140502	normal
c104244.graph_c0	0.318945	0.640299	0.925402	0.899648	normal
c104248.graph_c0	0.842587	0.375897	0.925762	-0.825036	normal
c104265.graph_c0	0.514147	0	0.807651	-2.46044	normal
c104268.graph_c0	1.81814	0	0.490599	-3.32303	normal
c104270.graph_c0	0	0.491896	0.876657	2.13023	normal
c104274.graph_c0	1.20113	0	0.66509	-2.95527	normal
c104275.graph_c0	0	0.919163	0.725109	2.95527	normal
c104278.graph_c0	0.501807	0	0.807651	-2.46044	normal
c104279.graph_c0	0	0.440299	0.81125	2.60094	normal
c104280.graph_c0	0	0.601554	0.81125	2.60094	normal
c104288.graph_c0	1.76196	0	0.323469	-3.61584	normal
c104289.graph_c0	0.237598	0.317993	0.93752	0.428941	normal
c104293.graph_c0	0.560053	0	0.66509	-2.95527	normal
c104302.graph_c0	0	0.435728	0.876657	2.13023	normal
c104309.graph_c0	0.843846	0	0.490599	-3.32303	normal
c104313.graph_c0	0.931573	0	0.807651	-2.46044	normal
c104318.graph_c0	1.05323	0	0.66509	-2.95527	normal
c104321.graph_c0	0.648889	0	0.807651	-2.46044	normal
c104322.graph_c0	0	0.593988	0.81125	2.60094	normal
c104323.graph_c0	0	0.681906	0.81125	2.60094	normal
c104334.graph_c0	0.316798	0.211996	0.939432	-0.274254	normal
c104338.graph_c0	0.503149	0.841747	0.926702	0.779066	normal
c104339.graph_c0	1.31593	0	0.490599	-3.32303	normal
c104340.graph_c0	0.969988	0	0.66509	-2.95527	normal
c104341.graph_c0	0.726555	0	0.807651	-2.46044	normal
c104343.graph_c0	0.632885	0	0.66509	-2.95527	normal
c104354.graph_c0	0	0.743654	0.81125	2.60094	normal
c104367.graph_c0	0.793999	0	0.807651	-2.46044	normal
c104373.graph_c0	0	0.951098	0.621443	3.2395	normal
c104376.graph_c0	1.81814	0	0.490599	-3.32303	normal
c104391.graph_c0	0.669672	0	0.807651	-2.46044	normal
c104395.graph_c0	0.189695	0.253882	0.93752	0.428941	normal
c104398.graph_c0	1.70297	0	0.490599	-3.32303	normal
c104399.graph_c0	0	0.314028	0.876657	2.13023	normal
c1044.graph_c0	0.913484	0	0.66509	-2.95527	normal
c104402.graph_c0	0.122193	0.245309	0.925402	0.899648	normal
c104404.graph_c0	0.522716	0	0.807651	-2.46044	normal
c104413.graph_c0	0.863201	0	0.66509	-2.95527	normal
c104415.graph_c0	0	0.258574	0.876657	2.13023	normal
c104419.graph_c0	0	0.489982	0.876657	2.13023	normal
c104428.graph_c0	0.384036	0.513981	0.93752	0.428941	normal
c104434.graph_c0	0	0.368203	0.876657	2.13023	normal
c104440.graph_c0	0.73316	0.163539	0.8824	-1.52823	normal
c104443.graph_c0	0	0.516088	0.81125	2.60094	normal
c104446.graph_c0	0.832645	0.278596	0.900827	-1.1928	normal
c104451.graph_c0	1.20113	0	0.66509	-2.95527	normal
c104452.graph_c0	1.20627	0	0.66509	-2.95527	normal
c104453.graph_c0	0.631469	0	0.807651	-2.46044	normal
c104456.graph_c0	0.534596	0.357743	0.938831	-0.330206	normal
c104462.graph_c0	1.16159	0	0.66509	-2.95527	normal
c104465.graph_c0	1.28889	0	0.66509	-2.95527	normal
c104468.graph_c0	0	0.912503	0.81125	2.60094	normal
c104472.graph_c0	0.482507	0	0.807651	-2.46044	normal
c104475.graph_c0	0	0.908116	0.81125	2.60094	normal
c104476.graph_c0	0.869583	0.349146	0.909993	-1.0149	normal
c104487.graph_c0	0	0.45791	0.876657	2.13023	normal
c104488.graph_c0	1.16639	0	0.66509	-2.95527	normal
c104501.graph_c0	0	0.886798	0.81125	2.60094	normal
c104503.graph_c0	0	0.452969	0.876657	2.13023	normal
c104505.graph_c0	0	1.26431	0.621443	3.2395	normal
c104509.graph_c0	0	0.456251	0.876657	2.13023	normal
c10451.graph_c0	0.712794	0	0.807651	-2.46044	normal
c104518.graph_c0	0	0.484328	0.876657	2.13023	normal
c104534.graph_c0	0.936208	0	0.490599	-3.32303	normal
c104539.graph_c0	0.76495	0	0.807651	-2.46044	normal
c104542.graph_c0	0.435597	0	0.807651	-2.46044	normal
c104545.graph_c0	0	0.615271	0.81125	2.60094	normal
c104547.graph_c0	0.749712	0	0.807651	-2.46044	normal
c104559.graph_c0	0.742807	0.662765	0.942877	0	normal
c104560.graph_c0	0	0.777317	0.81125	2.60094	normal
c104567.graph_c0	0	0.575002	0.876657	2.13023	normal
c104569.graph_c0	1.319	0	0.66509	-2.95527	normal
c104580.graph_c0	0.294949	0.789501	0.905364	1.25398	normal
c104582.graph_c0	0.830196	0	0.66509	-2.95527	normal
c104584.graph_c0	0.379391	0.761645	0.925402	0.899648	normal
c104588.graph_c0	0	0.460703	0.81125	2.60094	normal
c1046.graph_c0	0	0.486198	0.876657	2.13023	normal
c104622.graph_c0	0.752711	0	0.66509	-2.95527	normal
c104627.graph_c0	0.298695	0.499704	0.926702	0.779066	normal
c104628.graph_c0	0.262818	0.52762	0.925402	0.899648	normal
c104630.graph_c0	1.05916	0.118129	0.614226	-2.43209	normal
c104633.graph_c0	0	0.443399	0.876657	2.13023	normal
c104635.graph_c0	0.595499	0	0.807651	-2.46044	normal
c104638.graph_c0	1.77526	0	0.490599	-3.32303	normal
c104639.graph_c0	0.285118	0.190796	0.939432	-0.274254	normal
c104646.graph_c0	0.823895	0	0.323469	-3.61584	normal
c104647.graph_c0	0	1.11934	0.725109	2.95527	normal
c104649.graph_c0	0.530078	0	0.807651	-2.46044	normal
c104652.graph_c0	0.5668	0	0.807651	-2.46044	normal
c104661.graph_c0	0.842587	0	0.66509	-2.95527	normal
c104663.graph_c0	0.64006	0.214159	0.920663	-1.0334	normal
c104668.graph_c0	0	0.454604	0.876657	2.13023	normal
c104671.graph_c0	1.27147	0	0.66509	-2.95527	normal
c104677.graph_c0	0.23061	0.308641	0.93752	0.428941	normal
c104685.graph_c0	0.346552	0.115953	0.920663	-1.0334	normal
c104687.graph_c0	0.366818	0.368203	0.940983	0.140502	normal
c104691.graph_c0	1.12457	0.250847	0.8824	-1.52823	normal
c104695.graph_c0	0	0.448133	0.876657	2.13023	normal
c104699.graph_c0	0.92244	0	0.807651	-2.46044	normal
c1047.graph_c0	0	0.275548	0.876657	2.13023	normal
c104705.graph_c0	0.790663	0	0.807651	-2.46044	normal
c104706.graph_c0	1.13817	0	0.66509	-2.95527	normal
c104708.graph_c0	0.76495	0	0.66509	-2.95527	normal
c104717.graph_c0	0.793999	0	0.807651	-2.46044	normal
c104719.graph_c0	0.696955	0.233195	0.920663	-1.0334	normal
c104730.graph_c0	1.14743	0	0.66509	-2.95527	normal
c104739.graph_c0	1.29778	0	0.490599	-3.32303	normal
c104748.graph_c0	0	0.40189	0.81125	2.60094	normal
c104752.graph_c0	0	0.480631	0.876657	2.13023	normal
c104753.graph_c0	0.966666	0	0.66509	-2.95527	normal
c104754.graph_c0	0.704785	0.471631	0.938831	-0.330206	normal
c104763.graph_c0	0	0.577639	0.81125	2.60094	normal
c104779.graph_c0	0	0.620322	0.876657	2.13023	normal
c104787.graph_c0	0.800756	0	0.807651	-2.46044	normal
c104788.graph_c0	0	0.729298	0.508637	3.47685	normal
c104793.graph_c0	0	0.562167	0.876657	2.13023	normal
c104797.graph_c0	0	0.491896	0.876657	2.13023	normal
c104799.graph_c0	0	0.455426	0.725109	2.95527	normal
c1048.graph_c0	0.448042	0.149911	0.920663	-1.0334	normal
c104800.graph_c0	0	1.12433	0.725109	2.95527	normal
c104801.graph_c0	0	0.796996	0.81125	2.60094	normal
c104805.graph_c0	0.571969	0	0.807651	-2.46044	normal
c104809.graph_c0	0	0.431251	0.876657	2.13023	normal
c104810.graph_c0	0.966666	0	0.66509	-2.95527	normal
c104812.graph_c0	0	0.380056	0.81125	2.60094	normal
c104814.graph_c0	0	0.526151	0.81125	2.60094	normal
c104818.graph_c0	0	1.0931	0.621443	3.2395	normal
c104819.graph_c0	1.23801	0	0.66509	-2.95527	normal
c104825.graph_c0	0.353718	0.710106	0.925402	0.899648	normal
c104828.graph_c0	0.356397	0	0.807651	-2.46044	normal
c104835.graph_c0	0.837586	0	0.66509	-2.95527	normal
c104850.graph_c0	0.997408	0	0.66509	-2.95527	normal
c104853.graph_c0	0	0.710106	0.81125	2.60094	normal
c104856.graph_c0	0.732209	0.244991	0.920663	-1.0334	normal
c104859.graph_c0	0.832645	0	0.807651	-2.46044	normal
c104865.graph_c0	0.947203	0	0.66509	-2.95527	normal
c104868.graph_c0	0.591754	0	0.807651	-2.46044	normal
c104875.graph_c0	0.781902	0.348824	0.925762	-0.825036	normal
c104876.graph_c0	0	0.400399	0.725109	2.95527	normal
c104878.graph_c0	1.30679	0	0.66509	-2.95527	normal
c104879.graph_c0	1.91151	0	0.0344464	-4.41056	normal
c104882.graph_c0	1.22512	0.491896	0.909993	-1.0149	normal
c104884.graph_c0	0.986946	0	0.66509	-2.95527	normal
c104886.graph_c0	0.246306	0.329648	0.93752	0.428941	normal
c104888.graph_c0	0.425741	0.284899	0.939432	-0.274254	normal
c104890.graph_c0	0.825341	0	0.807651	-2.46044	normal
c104898.graph_c0	0.294949	0.197375	0.939432	-0.274254	normal
c104911.graph_c0	0.279195	0.560499	0.925402	0.899648	normal
c104912.graph_c0	1.81522	0	0.195247	-3.85913	normal
c104917.graph_c0	0	1.25299	0.725109	2.95527	normal
c104918.graph_c0	0.366818	0.122734	0.920663	-1.0334	normal
c104923.graph_c0	1.86315	0	0.490599	-3.32303	normal
c104926.graph_c0	0	0.575002	0.876657	2.13023	normal
c104928.graph_c0	0.610967	0.204424	0.920663	-1.0334	normal
c104929.graph_c0	0.38561	0.516088	0.93752	0.428941	normal
c104934.graph_c0	0.944035	0	0.66509	-2.95527	normal
c104936.graph_c0	0	1.05642	0.621443	3.2395	normal
c104938.graph_c0	0	0.313247	0.876657	2.13023	normal
c104940.graph_c0	0	0.796996	0.725109	2.95527	normal
c104941.graph_c0	1.17611	0	0.66509	-2.95527	normal
c104953.graph_c0	1.57471	0	0.490599	-3.32303	normal
c104956.graph_c0	0.825341	0	0.807651	-2.46044	normal
c104959.graph_c0	0.761853	0	0.807651	-2.46044	normal
c104965.graph_c0	0.472808	0	0.807651	-2.46044	normal
c104966.graph_c0	0	0.878549	0.81125	2.60094	normal
c104968.graph_c0	0	0.544346	0.81125	2.60094	normal
c104972.graph_c0	0.488773	0.163539	0.920663	-1.0334	normal
c104975.graph_c0	0.847647	0	0.807651	-2.46044	normal
c104978.graph_c0	1.26804	0.169711	0.730702	-2.1888	normal
c104982.graph_c0	0	0.582988	0.81125	2.60094	normal
c104987.graph_c0	0	0.6722	0.81125	2.60094	normal
c104988.graph_c0	0.729371	0	0.66509	-2.95527	normal
c104990.graph_c0	0.664939	0	0.807651	-2.46044	normal
c104992.graph_c0	0.374856	0.501695	0.93752	0.428941	normal
c104998.graph_c0	1.26012	0	0.66509	-2.95527	normal
c105.graph_c0	0	0.554737	0.876657	2.13023	normal
c105000.graph_c0	1.1798	0	0.490599	-3.32303	normal
c105006.graph_c0	0.808787	0	0.66509	-2.95527	normal
c105016.graph_c0	0	0.486198	0.876657	2.13023	normal
c105020.graph_c0	0.421923	0.282344	0.938831	-0.330206	normal
c105023.graph_c0	0.443815	0.593988	0.93752	0.428941	normal
c105025.graph_c0	1.51756	0	0.323469	-3.61584	normal
c105028.graph_c0	0.363277	0.486198	0.93752	0.428941	normal
c105030.graph_c0	0	1.15528	0.725109	2.95527	normal
c105031.graph_c0	0.538677	0.600789	0.941311	0.284237	normal
c105042.graph_c0	0.608989	0.203763	0.920663	-1.0334	normal
c105043.graph_c0	0.563406	0	0.807651	-2.46044	normal
c105051.graph_c0	0.333648	0	0.66509	-2.95527	normal
c105052.graph_c0	0	0.533582	0.81125	2.60094	normal
c105056.graph_c0	0	0.541227	0.81125	2.60094	normal
c105058.graph_c0	0.667297	0	0.807651	-2.46044	normal
c105068.graph_c0	0	0.617281	0.876657	2.13023	normal
c105069.graph_c0	0.278369	0.37256	0.93752	0.428941	normal
c105078.graph_c0	0.161943	0.325109	0.925402	0.899648	normal
c105095.graph_c0	0.825341	0.276152	0.920663	-1.0334	normal
c105101.graph_c0	0.339671	0.227302	0.938831	-0.330206	normal
c105103.graph_c0	1.51214	0	0.0344464	-4.41056	normal
c105105.graph_c0	0.307983	0.103049	0.920663	-1.0334	normal
c105109.graph_c0	0	0.712785	0.81125	2.60094	normal
c105111.graph_c0	0.250236	0.167454	0.939432	-0.274254	normal
c105112.graph_c0	1.39048	0	0.66509	-2.95527	normal
c105116.graph_c0	0.735069	0	0.807651	-2.46044	normal
c105118.graph_c0	0.333648	0.223272	0.939432	-0.274254	normal
c105119.graph_c0	0.756747	0.168801	0.8824	-1.52823	normal
c105126.graph_c0	0	0.587065	0.725109	2.95527	normal
c10513.graph_c0	0.54809	0.733546	0.936163	0.521585	normal
c105136.graph_c0	0	0.570659	0.81125	2.60094	normal
c105138.graph_c0	0	0.667449	0.81125	2.60094	normal
c105145.graph_c0	1.55776	0	0.323469	-3.61584	normal
c105147.graph_c0	0	0.567231	0.876657	2.13023	normal
c105149.graph_c0	0	0.577639	0.876657	2.13023	normal
c105150.graph_c0	0	0.501695	0.876657	2.13023	normal
c105170.graph_c0	1.23801	0.414228	0.900827	-1.1928	normal
c105172.graph_c0	0.684283	0	0.807651	-2.46044	normal
c105174.graph_c0	0	0.638135	0.81125	2.60094	normal
c105177.graph_c0	0.720987	0.482473	0.938831	-0.330206	normal
c105178.graph_c0	0.333648	0.893088	0.905364	1.25398	normal
c105182.graph_c0	0	0.824839	0.81125	2.60094	normal
c105187.graph_c0	0	0.752542	0.81125	2.60094	normal
c105191.graph_c0	0	0.895204	0.81125	2.60094	normal
c105192.graph_c0	1.76196	0	0.323469	-3.61584	normal
c105194.graph_c0	0	0.686242	0.725109	2.95527	normal
c105196.graph_c0	0.655671	0	0.807651	-2.46044	normal
c105217.graph_c0	0	0.526884	0.876657	2.13023	normal
c105220.graph_c0	0.414488	0.0924562	0.8824	-1.52823	normal
c105224.graph_c0	0	0.803779	0.81125	2.60094	normal
c105227.graph_c0	0	0.47222	0.81125	2.60094	normal
c105228.graph_c0	0.648889	0	0.66509	-2.95527	normal
c105235.graph_c0	0.547028	0	0.807651	-2.46044	normal
c105236.graph_c0	0.707435	0.473404	0.938831	-0.330206	normal
c105237.graph_c0	0.754723	0.168349	0.8824	-1.52823	normal
c105251.graph_c0	1.14047	0	0.490599	-3.32303	normal
c105262.graph_c0	1.06919	0	0.323469	-3.61584	normal
c105263.graph_c0	0	0.507764	0.876657	2.13023	normal
c105265.graph_c0	0.277548	0.185731	0.939432	-0.274254	normal
c105267.graph_c0	1.86315	0	0.490599	-3.32303	normal
c105269.graph_c0	0.355052	0.356393	0.940983	0.140502	normal
c105279.graph_c0	1.66319	0	0.111634	-4.06724	normal
c105280.graph_c0	0	1.22258	0.725109	2.95527	normal
c105288.graph_c0	0	0.432733	0.876657	2.13023	normal
c105291.graph_c0	0.291297	0.584793	0.925402	0.899648	normal
c105296.graph_c0	0.524172	0.175384	0.920663	-1.0334	normal
c105297.graph_c0	0.800756	0	0.807651	-2.46044	normal
c105299.graph_c0	0.80763	0	0.807651	-2.46044	normal
c10530.graph_c0	0.379391	0.126941	0.920663	-1.0334	normal
c105303.graph_c0	1.55948	0	0.0344464	-4.41056	normal
c105310.graph_c0	0	0.501695	0.876657	2.13023	normal
c105311.graph_c0	0.220349	0.294907	0.93752	0.428941	normal
c105317.graph_c0	1.17123	0	0.66509	-2.95527	normal
c105318.graph_c0	0.231177	0.154699	0.939432	-0.274254	normal
c105322.graph_c0	0.384036	0.256991	0.939432	-0.274254	normal
c105327.graph_c0	0.843846	0	0.807651	-2.46044	normal
c105331.graph_c0	0.755734	0.252862	0.920663	-1.0334	normal
c105333.graph_c0	0.76495	0	0.807651	-2.46044	normal
c105336.graph_c0	0.900372	0	0.807651	-2.46044	normal
c105338.graph_c0	0	0.793647	0.81125	2.60094	normal
c10534.graph_c0	0.821411	0.349793	0.895318	-1.00707	normal
c105345.graph_c0	1.80444	0	0.111634	-4.06724	normal
c105348.graph_c0	0.818164	0.273751	0.920663	-1.0334	normal
c105350.graph_c0	0	0.456251	0.81125	2.60094	normal
c105353.graph_c0	0	0.588436	0.876657	2.13023	normal
c105355.graph_c0	0	0.484328	0.876657	2.13023	normal
c105356.graph_c0	0	0.983792	0.725109	2.95527	normal
c105358.graph_c0	0	0.552304	0.876657	2.13023	normal
c105362.graph_c0	0.248912	0.333136	0.93752	0.428941	normal
c105363.graph_c0	1.40431	0	0.66509	-2.95527	normal
c105367.graph_c0	0.443293	0.296644	0.940139	-0.367767	normal
c105381.graph_c0	1.74778	0	0.195247	-3.85913	normal
c105382.graph_c0	0.306478	0.41018	0.93752	0.428941	normal
c105388.graph_c0	0	0.737268	0.621443	3.2395	normal
c105396.graph_c0	0	1.06266	0.725109	2.95527	normal
c105397.graph_c0	0.657964	0	0.807651	-2.46044	normal
c105402.graph_c0	0.317868	0.212712	0.939432	-0.274254	normal
c10541.graph_c0	0	0.780529	0.81125	2.60094	normal
c105413.graph_c0	0	1.22496	0.621443	3.2395	normal
c105419.graph_c0	1.37607	0.115105	0.353164	-2.82206	normal
c105420.graph_c0	0.793999	0.531331	0.938831	-0.330206	normal
c105424.graph_c0	0.838208	0	0.490599	-3.32303	normal
c105426.graph_c0	0.373368	0.499704	0.93752	0.428941	normal
c105428.graph_c0	0	0.471631	0.876657	2.13023	normal
c105429.graph_c0	0	0.505724	0.876657	2.13023	normal
c105433.graph_c0	0.2382	0.318798	0.93752	0.428941	normal
c105435.graph_c0	1.61526	0	0.490599	-3.32303	normal
c105437.graph_c0	0.371893	0.497729	0.93752	0.428941	normal
c105440.graph_c0	0.224021	0.149911	0.939432	-0.274254	normal
c105442.graph_c0	0.176859	0.355053	0.925402	0.899648	normal
c105446.graph_c0	0.344648	0.230633	0.939432	-0.274254	normal
c105451.graph_c0	0.555097	0	0.807651	-2.46044	normal
c105470.graph_c0	0.884848	0	0.66509	-2.95527	normal
c105476.graph_c0	0.607025	0.609316	0.940983	0.140502	normal
c105477.graph_c0	0.480045	0.160619	0.920663	-1.0334	normal
c105481.graph_c0	0	0.440299	0.876657	2.13023	normal
c105493.graph_c0	0.610967	0.204424	0.920663	-1.0334	normal
c1055.graph_c0	0.859259	0	0.807651	-2.46044	normal
c105504.graph_c0	0.575467	0	0.807651	-2.46044	normal
c105509.graph_c0	1.588	0	0.490599	-3.32303	normal
c105514.graph_c0	1.07838	0	0.490599	-3.32303	normal
c105521.graph_c0	1.36757	0	0.323469	-3.61584	normal
c105526.graph_c0	0.879335	0.147109	0.82055	-1.896	normal
c105528.graph_c0	0	0.930483	0.81125	2.60094	normal
c105529.graph_c0	0.274312	0.367129	0.93752	0.428941	normal
c105533.graph_c0	0	0.489982	0.876657	2.13023	normal
c105538.graph_c0	0.254294	0.510508	0.925402	0.899648	normal
c105541.graph_c0	0	0.398498	0.876657	2.13023	normal
c105547.graph_c0	0	0.585699	0.876657	2.13023	normal
c105558.graph_c0	0.278369	0.55884	0.925402	0.899648	normal
c105562.graph_c0	0	1.24064	0.725109	2.95527	normal
c105570.graph_c0	0.470444	0	0.807651	-2.46044	normal
c105578.graph_c0	1.15211	0	0.66509	-2.95527	normal
c105581.graph_c0	0	0.257516	0.876657	2.13023	normal
c105589.graph_c0	1.81814	0	0.490599	-3.32303	normal
c105592.graph_c0	0	1.22258	0.725109	2.95527	normal
c105593.graph_c0	0	0.870452	0.81125	2.60094	normal
c105598.graph_c0	0.387197	0.259106	0.939432	-0.274254	normal
c105600.graph_c0	0	1.30088	0.621443	3.2395	normal
c105603.graph_c0	0.642245	0	0.807651	-2.46044	normal
c105605.graph_c0	0.463492	0.310161	0.939432	-0.274254	normal
c105612.graph_c0	0.261358	0.174896	0.939432	-0.274254	normal
c105616.graph_c0	1.31409	0	0.323469	-3.61584	normal
c105619.graph_c0	0	0.366062	0.876657	2.13023	normal
c105621.graph_c0	0	1.16167	0.621443	3.2395	normal
c105625.graph_c0	1.13817	0	0.66509	-2.95527	normal
c105626.graph_c0	1.26804	0	0.323469	-3.61584	normal
c105629.graph_c0	0.162222	0.434225	0.905364	1.25398	normal
c105630.graph_c0	0	0.620322	0.876657	2.13023	normal
c105632.graph_c0	1.87242	0	0.490599	-3.32303	normal
c105636.graph_c0	1.08773	0.363946	0.900827	-1.1928	normal
c105649.graph_c0	0	0.471278	0.621443	3.2395	normal
c105652.graph_c0	1.74239	0	0.490599	-3.32303	normal
c105655.graph_c0	0	0.419751	0.876657	2.13023	normal
c105656.graph_c0	0	0.686866	0.81125	2.60094	normal
c105663.graph_c0	1.48171	0	0.490599	-3.32303	normal
c105668.graph_c0	0.324444	0.434225	0.93752	0.428941	normal
c10568.graph_c0	0.91645	0	0.66509	-2.95527	normal
c105683.graph_c0	0	0.358762	0.876657	2.13023	normal
c105685.graph_c0	1.37356	0	0.490599	-3.32303	normal
c105687.graph_c0	0.777594	0	0.807651	-2.46044	normal
c105697.graph_c0	0.679342	0.227302	0.920663	-1.0334	normal
c105699.graph_c0	0.904701	0	0.66509	-2.95527	normal
c105701.graph_c0	0.68678	0.459582	0.938831	-0.330206	normal
c105702.graph_c0	0.451266	0.301979	0.938831	-0.330206	normal
c105707.graph_c0	0	0.505724	0.876657	2.13023	normal
c105714.graph_c0	0	1.22854	0.725109	2.95527	normal
c105719.graph_c0	0.322222	0.431251	0.93752	0.428941	normal
c105729.graph_c0	0.900372	0	0.807651	-2.46044	normal
c10573.graph_c0	0.642245	0.752114	0.941565	0.357579	normal
c105731.graph_c0	0.818164	0	0.807651	-2.46044	normal
c105732.graph_c0	0.568513	0	0.807651	-2.46044	normal
c105745.graph_c0	0.219834	0.147109	0.939432	-0.274254	normal
c105750.graph_c0	0	0.459582	0.876657	2.13023	normal
c105752.graph_c0	0.300603	0.402318	0.93752	0.428941	normal
c105758.graph_c0	0	0.552304	0.876657	2.13023	normal
c105762.graph_c0	0.332469	0.444966	0.93752	0.428941	normal
c105767.graph_c0	0.784074	0.131172	0.82055	-1.896	normal
c105769.graph_c0	1.2948	0	0.66509	-2.95527	normal
c105774.graph_c0	0.672063	0.224867	0.920663	-1.0334	normal
c105794.graph_c0	0.715505	0.239402	0.920663	-1.0334	normal
c105799.graph_c0	0.832645	0	0.807651	-2.46044	normal
c105800.graph_c0	1.04543	0	0.66509	-2.95527	normal
c105802.graph_c0	0.735069	0.491896	0.938831	-0.330206	normal
c105807.graph_c0	0	0.446544	0.876657	2.13023	normal
c105815.graph_c0	0.769119	0	0.66509	-2.95527	normal
c105831.graph_c0	0.825341	0	0.807651	-2.46044	normal
c105835.graph_c0	1.21798	0	0.490599	-3.32303	normal
c105841.graph_c0	0.820542	0	0.66509	-2.95527	normal
c105856.graph_c0	0.689296	0.115316	0.82055	-1.896	normal
c105858.graph_c0	0	0.874482	0.81125	2.60094	normal
c10586.graph_c0	0	1.14738	0.299205	3.85913	normal
c105863.graph_c0	0.966666	0	0.66509	-2.95527	normal
c105875.graph_c0	1.82697	0	0.490599	-3.32303	normal
c105883.graph_c0	0.563406	0	0.807651	-2.46044	normal
c105884.graph_c0	0.456742	0.305644	0.939432	-0.274254	normal
c105889.graph_c0	0.855353	0	0.807651	-2.46044	normal
c105896.graph_c0	0.425741	0.284899	0.939432	-0.274254	normal
c1059.graph_c0	0	0.536614	0.81125	2.60094	normal
c105906.graph_c0	1.42128	0	0.323469	-3.61584	normal
c105911.graph_c0	0.630059	0.140542	0.8824	-1.52823	normal
c105917.graph_c0	1.01901	0.227302	0.8824	-1.52823	normal
c105918.graph_c0	1.97666	0	0.323469	-3.61584	normal
c105925.graph_c0	0	0.567231	0.876657	2.13023	normal
c105926.graph_c0	0	1.18798	0.725109	2.95527	normal
c105935.graph_c0	0	0.428318	0.725109	2.95527	normal
c105936.graph_c0	0.674472	0.225673	0.920663	-1.0334	normal
c105944.graph_c0	0.493905	0.330513	0.938831	-0.330206	normal
c105946.graph_c0	1.07163	0	0.323469	-3.61584	normal
c105950.graph_c0	1.21144	0.270226	0.8824	-1.52823	normal
c105951.graph_c0	0.169529	0.340339	0.925402	0.899648	normal
c105969.graph_c0	0	0.874482	0.81125	2.60094	normal
c105971.graph_c0	0.619006	0	0.807651	-2.46044	normal
c105982.graph_c0	0	0.382752	0.876657	2.13023	normal
c105986.graph_c0	0.631469	0.422568	0.938831	-0.330206	normal
c105992.graph_c0	0.64006	0	0.807651	-2.46044	normal
c105995.graph_c0	0.883463	0.591199	0.938831	-0.330206	normal
c105996.graph_c0	0.603134	0	0.807651	-2.46044	normal
c105997.graph_c0	0.879335	0	0.807651	-2.46044	normal
c105998.graph_c0	0	1.11438	0.725109	2.95527	normal
c106000.graph_c0	0.234052	0.313247	0.93752	0.428941	normal
c106001.graph_c0	0.328982	0.440299	0.93752	0.428941	normal
c106008.graph_c0	0.746737	0	0.807651	-2.46044	normal
c106009.graph_c0	0	0.535853	0.876657	2.13023	normal
c106016.graph_c0	0	1.1824	0.725109	2.95527	normal
c106018.graph_c0	1.75867	0	0.490599	-3.32303	normal
c106025.graph_c0	0.684283	0	0.807651	-2.46044	normal
c106028.graph_c0	0.714599	0.637597	0.942877	0	normal
c106030.graph_c0	0.222432	0.148848	0.939432	-0.274254	normal
c106034.graph_c0	0	0.903771	0.81125	2.60094	normal
c106039.graph_c0	0	0.623393	0.81125	2.60094	normal
c106040.graph_c0	0	1.22258	0.725109	2.95527	normal
c106051.graph_c0	0	0.337602	0.876657	2.13023	normal
c106056.graph_c0	0	0.437241	0.81125	2.60094	normal
c106065.graph_c0	0.159203	0.213072	0.93752	0.428941	normal
c106074.graph_c0	0.662598	0.443399	0.938831	-0.330206	normal
c106079.graph_c0	0.4316	0.577639	0.93752	0.428941	normal
c106080.graph_c0	0	1.22854	0.725109	2.95527	normal
c106084.graph_c0	0.859259	0.287501	0.920663	-1.0334	normal
c106086.graph_c0	0	0.791984	0.725109	2.95527	normal
c106088.graph_c0	0	0.411521	0.876657	2.13023	normal
c106096.graph_c0	1.31777	0.176366	0.730702	-2.1888	normal
c106100.graph_c0	0	1.1396	0.725109	2.95527	normal
c106117.graph_c0	0	0.415595	0.876657	2.13023	normal
c106121.graph_c0	0.904701	0.201804	0.8824	-1.52823	normal
c106122.graph_c0	0.926984	0	0.807651	-2.46044	normal
c106129.graph_c0	0	0.919163	0.725109	2.95527	normal
c106134.graph_c0	0.128889	0.172501	0.93752	0.428941	normal
c106135.graph_c0	0.694383	0	0.807651	-2.46044	normal
c106138.graph_c0	0.522716	0	0.807651	-2.46044	normal
c106141.graph_c0	0.211436	0.282978	0.93752	0.428941	normal
c106143.graph_c0	0.589283	0	0.66509	-2.95527	normal
c106165.graph_c0	0	0.707446	0.725109	2.95527	normal
c106168.graph_c0	0.818164	0.219001	0.861747	-1.48561	normal
c106176.graph_c0	0.925464	0	0.66509	-2.95527	normal
c10618.graph_c0	0.45897	0.511892	0.941311	0.284237	normal
c106186.graph_c0	1.68016	0	0.195247	-3.85913	normal
c106197.graph_c0	0	0.445491	0.81125	2.60094	normal
c106202.graph_c0	1.0846	0	0.490599	-3.32303	normal
c106205.graph_c0	1.35705	0.302705	0.8824	-1.52823	normal
c106213.graph_c0	0	1.22258	0.725109	2.95527	normal
c106216.graph_c0	0	0.720947	0.81125	2.60094	normal
c106221.graph_c0	0.767029	0	0.66509	-2.95527	normal
c106224.graph_c0	0	1.13651	0.621443	3.2395	normal
c106228.graph_c0	0.251574	0.505048	0.925402	0.899648	normal
c106229.graph_c0	0.898223	0.150269	0.82055	-1.896	normal
c106234.graph_c0	0	0.743654	0.81125	2.60094	normal
c106236.graph_c0	0.176196	0.235815	0.93752	0.428941	normal
c106237.graph_c0	0	0.308641	0.876657	2.13023	normal
c106238.graph_c0	0	0.810678	0.81125	2.60094	normal
c106257.graph_c0	0	0.580301	0.876657	2.13023	normal
c106258.graph_c0	0	0.567231	0.876657	2.13023	normal
c106268.graph_c0	0	0.497729	0.876657	2.13023	normal
c106272.graph_c0	0.243124	0.325389	0.936295	0.49483	normal
c106279.graph_c0	0.859259	0.575002	0.938831	-0.330206	normal
c106280.graph_c0	0.612957	0.20509	0.920663	-1.0334	normal
c106283.graph_c0	0.268825	0.53968	0.925402	0.899648	normal
c106284.graph_c0	0	0.939742	0.81125	2.60094	normal
c106287.graph_c0	0.236404	0.158198	0.939432	-0.274254	normal
c106289.graph_c0	0.281703	0.565533	0.925402	0.899648	normal
c106292.graph_c0	0.276732	0.555553	0.925402	0.899648	normal
c106293.graph_c0	0.340902	0.456251	0.93752	0.428941	normal
c106313.graph_c0	0	0.446544	0.876657	2.13023	normal
c106317.graph_c0	0	0.47699	0.876657	2.13023	normal
c106321.graph_c0	0.891838	0	0.807651	-2.46044	normal
c106324.graph_c0	0.815799	0.363946	0.925762	-0.825036	normal
c106329.graph_c0	0	0.540452	0.876657	2.13023	normal
c106331.graph_c0	0	0.792981	0.621443	3.2395	normal
c106337.graph_c0	0	0.491896	0.876657	2.13023	normal
c106339.graph_c0	0	0.793647	0.81125	2.60094	normal
c106346.graph_c0	1.05127	0	0.490599	-3.32303	normal
c106348.graph_c0	0.679342	0	0.807651	-2.46044	normal
c106354.graph_c0	0.768072	0	0.807651	-2.46044	normal
c106366.graph_c0	0.710105	0	0.807651	-2.46044	normal
c106368.graph_c0	0	0.908116	0.81125	2.60094	normal
c106370.graph_c0	0.263554	0.176366	0.939432	-0.274254	normal
c106372.graph_c0	0.336032	0.224867	0.939432	-0.274254	normal
c106374.graph_c0	0	0.441843	0.876657	2.13023	normal
c106385.graph_c0	0	1.24679	0.725109	2.95527	normal
c106389.graph_c0	0.225093	0.150628	0.939432	-0.274254	normal
c106391.graph_c0	0	1.14181	0.397918	3.68061	normal
c106399.graph_c0	0.601207	0	0.807651	-2.46044	normal
c1064.graph_c0	0.268059	0.538143	0.925402	0.899648	normal
c106400.graph_c0	0	0.513981	0.876657	2.13023	normal
c106403.graph_c0	0.710999	0	0.66509	-2.95527	normal
c106406.graph_c0	0.280862	0.187948	0.939432	-0.274254	normal
c106411.graph_c0	0.72376	0	0.807651	-2.46044	normal
c106414.graph_c0	1.7264	0	0.490599	-3.32303	normal
c106432.graph_c0	0	0.299822	0.876657	2.13023	normal
c106442.graph_c0	0.68678	0.459582	0.938831	-0.330206	normal
c106449.graph_c0	0	0.908116	0.81125	2.60094	normal
c106455.graph_c0	0	0.32455	0.876657	2.13023	normal
c106460.graph_c0	1.35056	0	0.66509	-2.95527	normal
c106462.graph_c0	0	1.0582	0.725109	2.95527	normal
c106464.graph_c0	0	0.779724	0.725109	2.95527	normal
c106468.graph_c0	0	0.623393	0.876657	2.13023	normal
c106470.graph_c0	1.00095	0	0.66509	-2.95527	normal
c106473.graph_c0	0	0.545919	0.81125	2.60094	normal
c106474.graph_c0	0.840079	0.281083	0.920663	-1.0334	normal
c106477.graph_c0	0	0.743654	0.81125	2.60094	normal
c106482.graph_c0	0.893249	0.199249	0.8824	-1.52823	normal
c106493.graph_c0	0.859259	0	0.807651	-2.46044	normal
c106494.graph_c0	1.28889	0	0.66509	-2.95527	normal
c106498.graph_c0	0	0.580301	0.876657	2.13023	normal
c106504.graph_c0	0	0.399763	0.876657	2.13023	normal
c106513.graph_c0	0	0.393517	0.876657	2.13023	normal
c106521.graph_c0	0.469271	0	0.807651	-2.46044	normal
c106526.graph_c0	0.551841	0	0.807651	-2.46044	normal
c106527.graph_c0	0.231177	0.309399	0.93752	0.428941	normal
c106530.graph_c0	1.25452	0.419751	0.900827	-1.1928	normal
c106534.graph_c0	0	0.423991	0.876657	2.13023	normal
c106540.graph_c0	0	0.332257	0.876657	2.13023	normal
c106541.graph_c0	0	0.588436	0.876657	2.13023	normal
c106545.graph_c0	0.536119	0.358762	0.938831	-0.330206	normal
c106549.graph_c0	0.811111	0.542782	0.938831	-0.330206	normal
c106553.graph_c0	1.36857	0.45791	0.900827	-1.1928	normal
c106556.graph_c0	0.755734	0	0.807651	-2.46044	normal
c106559.graph_c0	0.896084	0	0.807651	-2.46044	normal
c10656.graph_c0	0.806476	0.179893	0.8824	-1.52823	normal
c106566.graph_c0	1.12457	0	0.66509	-2.95527	normal
c10657.graph_c0	0	0.577639	0.876657	2.13023	normal
c106570.graph_c0	0.357752	0.239402	0.939432	-0.274254	normal
c106571.graph_c0	0.621049	0.415595	0.938831	-0.330206	normal
c106575.graph_c0	0.316798	0.423991	0.93752	0.428941	normal
c106576.graph_c0	0	0.219765	0.876657	2.13023	normal
c106582.graph_c0	1.37691	0	0.66509	-2.95527	normal
c106586.graph_c0	1.05323	0	0.66509	-2.95527	normal
c106591.graph_c0	0.163349	0.327931	0.925402	0.899648	normal
c106592.graph_c0	0.986946	0.220149	0.8824	-1.52823	normal
c106596.graph_c0	0	1.14478	0.725109	2.95527	normal
c1066.graph_c0	0.429629	0	0.807651	-2.46044	normal
c106602.graph_c0	0.228927	0.153194	0.939432	-0.274254	normal
c106605.graph_c0	0.450186	0.903771	0.925402	0.899648	normal
c106608.graph_c0	0.34339	0.229791	0.939432	-0.274254	normal
c106609.graph_c0	0.421923	0.564688	0.93752	0.428941	normal
c106611.graph_c0	0	0.432733	0.876657	2.13023	normal
c106612.graph_c0	1.81814	0	0.490599	-3.32303	normal
c106618.graph_c0	0.732209	0	0.807651	-2.46044	normal
c106619.graph_c0	0	1.09184	0.508637	3.47685	normal
c106623.graph_c0	0.863201	0	0.807651	-2.46044	normal
c106628.graph_c0	0	0.533582	0.876657	2.13023	normal
c106630.graph_c0	0	0.535853	0.876657	2.13023	normal
c106642.graph_c0	0	0.854697	0.81125	2.60094	normal
c106651.graph_c0	0	0.593988	0.876657	2.13023	normal
c106655.graph_c0	0.676898	0	0.807651	-2.46044	normal
c106657.graph_c0	0.368976	0.493825	0.93752	0.428941	normal
c106664.graph_c0	0	0.796996	0.81125	2.60094	normal
c106665.graph_c0	1.2421	0.207798	0.82055	-1.896	normal
c106669.graph_c0	0	0.621342	0.81125	2.60094	normal
c106673.graph_c0	1.68016	0	0.490599	-3.32303	normal
c106674.graph_c0	0	0.593988	0.876657	2.13023	normal
c106677.graph_c0	0.623105	0.208486	0.920663	-1.0334	normal
c106683.graph_c0	0.525636	0.351747	0.938831	-0.330206	normal
c106690.graph_c0	0.346339	0.0772548	0.8824	-1.52823	normal
c106691.graph_c0	0.847647	0	0.66509	-2.95527	normal
c106712.graph_c0	0	0.387463	0.876657	2.13023	normal
c106732.graph_c0	0.756747	0.337602	0.925762	-0.825036	normal
c106739.graph_c0	0	0.493825	0.876657	2.13023	normal
c10674.graph_c0	0	0.499704	0.876657	2.13023	normal
c106745.graph_c0	0	0.464669	0.876657	2.13023	normal
c106750.graph_c0	0	0.549093	0.81125	2.60094	normal
c106753.graph_c0	0	1.12938	0.725109	2.95527	normal
c106754.graph_c0	0	0.454604	0.876657	2.13023	normal
c106765.graph_c0	1.0753	0	0.490599	-3.32303	normal
c106767.graph_c0	1.76693	0	0.490599	-3.32303	normal
c106773.graph_c0	0	0.459582	0.876657	2.13023	normal
c106774.graph_c0	0.775458	0.518923	0.939337	-0.354328	normal
c106775.graph_c0	0.793999	0.265665	0.920663	-1.0334	normal
c106778.graph_c0	0.377867	0.505724	0.93752	0.428941	normal
c10678.graph_c0	0	0.280457	0.876657	2.13023	normal
c106800.graph_c0	0	0.47519	0.876657	2.13023	normal
c106802.graph_c0	0	0.329648	0.876657	2.13023	normal
c106811.graph_c0	0.990409	0	0.66509	-2.95527	normal
c106829.graph_c0	0.732209	0	0.807651	-2.46044	normal
c106834.graph_c0	0.504498	0.168801	0.920663	-1.0334	normal
c106837.graph_c0	1.03017	0.229791	0.8824	-1.52823	normal
c106842.graph_c0	1.2948	0	0.66509	-2.95527	normal
c106861.graph_c0	0	0.796996	0.621443	3.2395	normal
c106864.graph_c0	1.06677	0	0.323469	-3.61584	normal
c106875.graph_c0	0.926984	0	0.807651	-2.46044	normal
c106876.graph_c0	0.280862	0.187948	0.939432	-0.274254	normal
c106883.graph_c0	0	0.511892	0.876657	2.13023	normal
c106885.graph_c0	1.57252	0	0.195247	-3.85913	normal
c106886.graph_c0	0.568513	0	0.807651	-2.46044	normal
c106891.graph_c0	0	1.07019	0.508637	3.47685	normal
c106894.graph_c0	0.360494	0.241236	0.939432	-0.274254	normal
c1069.graph_c0	0.298695	0.599645	0.925402	0.899648	normal
c106903.graph_c0	0	0.387463	0.876657	2.13023	normal
c106910.graph_c0	0	0.524689	0.876657	2.13023	normal
c106914.graph_c0	0.363277	0.243099	0.939432	-0.274254	normal
c106915.graph_c0	0	0.552304	0.876657	2.13023	normal
c106916.graph_c0	0	0.479411	0.81125	2.60094	normal
c106921.graph_c0	0.434591	0.290821	0.938831	-0.330206	normal
c106930.graph_c0	0.326697	0.21862	0.939432	-0.274254	normal
c106934.graph_c0	0.84511	0	0.66509	-2.95527	normal
c106949.graph_c0	1.21667	0	0.66509	-2.95527	normal
c106952.graph_c0	0.68678	0.229791	0.920663	-1.0334	normal
c106958.graph_c0	0	0.991538	0.725109	2.95527	normal
c106959.graph_c0	1.42559	0.317993	0.805129	-1.72889	normal
c106960.graph_c0	0	0.403607	0.876657	2.13023	normal
c106967.graph_c0	0	0.533582	0.876657	2.13023	normal
c106970.graph_c0	0.694383	0	0.807651	-2.46044	normal
c106981.graph_c0	0.90761	0	0.66509	-2.95527	normal
c106983.graph_c0	0	0.509819	0.876657	2.13023	normal
c106985.graph_c0	0.337236	0.225673	0.939432	-0.274254	normal
c106989.graph_c0	0.471623	0	0.807651	-2.46044	normal
c106997.graph_c0	0	0.575002	0.876657	2.13023	normal
c107018.graph_c0	1.46101	0	0.323469	-3.61584	normal
c107019.graph_c0	1.83588	0	0.490599	-3.32303	normal
c107025.graph_c0	0.762883	0.340339	0.925762	-0.825036	normal
c107036.graph_c0	0.867178	0	0.807651	-2.46044	normal
c107040.graph_c0	0	0.905938	0.725109	2.95527	normal
c107041.graph_c0	0	0.758587	0.81125	2.60094	normal
c107047.graph_c0	0.818164	0	0.807651	-2.46044	normal
c107049.graph_c0	0	0.377022	0.876657	2.13023	normal
c107056.graph_c0	0	0.253371	0.876657	2.13023	normal
c107063.graph_c0	0	0.473404	0.876657	2.13023	normal
c107069.graph_c0	0	0.625457	0.81125	2.60094	normal
c107079.graph_c0	1.27147	0	0.66509	-2.95527	normal
c107082.graph_c0	0	1.01145	0.725109	2.95527	normal
c107083.graph_c0	0.875245	0	0.807651	-2.46044	normal
c107091.graph_c0	0	0.357743	0.876657	2.13023	normal
c107092.graph_c0	0	0.422568	0.876657	2.13023	normal
c107093.graph_c0	0.421923	0.282344	0.939432	-0.274254	normal
c107098.graph_c0	0.595499	0.132833	0.8824	-1.52823	normal
c107102.graph_c0	0.956836	0	0.66509	-2.95527	normal
c107107.graph_c0	0	0.505724	0.876657	2.13023	normal
c107112.graph_c0	1.04157	0	0.66509	-2.95527	normal
c107118.graph_c0	1.18351	0	0.490599	-3.32303	normal
c107120.graph_c0	0.931573	0	0.66509	-2.95527	normal
c107127.graph_c0	0.990409	0.441843	0.925762	-0.825036	normal
c107128.graph_c0	0.345915	0.23148	0.939432	-0.274254	normal
c107133.graph_c0	0.832645	0	0.807651	-2.46044	normal
c107138.graph_c0	1.77526	0	0.490599	-3.32303	normal
c107141.graph_c0	0.317868	0.425424	0.93752	0.428941	normal
c107150.graph_c0	0.315734	0.211284	0.938831	-0.330206	normal
c107159.graph_c0	0.352393	0.117908	0.920663	-1.0334	normal
c107186.graph_c0	0	0.613273	0.81125	2.60094	normal
c107192.graph_c0	0.768072	0	0.807651	-2.46044	normal
c107198.graph_c0	0.427677	0.286194	0.939432	-0.274254	normal
c1072.graph_c0	0.393677	0.263442	0.938831	-0.330206	normal
c107206.graph_c0	0.260634	0.174412	0.939432	-0.274254	normal
c107207.graph_c0	0.596758	0	0.66509	-2.95527	normal
c107210.graph_c0	0.68678	0.689373	0.940983	0.140502	normal
c107212.graph_c0	0	0.478804	0.876657	2.13023	normal
c107214.graph_c0	0	0.912503	0.81125	2.60094	normal
c107217.graph_c0	0	0.256467	0.876657	2.13023	normal
c107220.graph_c0	0	1.05377	0.725109	2.95527	normal
c107224.graph_c0	0.69183	0	0.807651	-2.46044	normal
c107233.graph_c0	0	0.422568	0.876657	2.13023	normal
c107239.graph_c0	0	0.609316	0.81125	2.60094	normal
c107242.graph_c0	0	0.538143	0.876657	2.13023	normal
c107259.graph_c0	0.384036	0.513981	0.93752	0.428941	normal
c107263.graph_c0	0	0.689373	0.81125	2.60094	normal
c107270.graph_c0	0	0.866459	0.81125	2.60094	normal
c107272.graph_c0	0.271149	0.544346	0.925402	0.899648	normal
c107278.graph_c0	0.847647	0.567231	0.938831	-0.330206	normal
c107285.graph_c0	0.560053	0	0.807651	-2.46044	normal
c107287.graph_c0	1.52247	0	0.323469	-3.61584	normal
c107292.graph_c0	0.281703	0.942555	0.876794	1.53821	normal
c107307.graph_c0	0.80763	0	0.807651	-2.46044	normal
c107308.graph_c0	0.800756	0	0.807651	-2.46044	normal
c107311.graph_c0	0	0.266227	0.876657	2.13023	normal
c107319.graph_c0	0	0.770186	0.725109	2.95527	normal
c107323.graph_c0	0	0.961262	0.725109	2.95527	normal
c107338.graph_c0	0.601207	0.201159	0.920663	-1.0334	normal
c107339.graph_c0	0	0.426866	0.876657	2.13023	normal
c107360.graph_c0	1.88933	0	0.323469	-3.61584	normal
c107369.graph_c0	0.435597	0.291494	0.939432	-0.274254	normal
c10738.graph_c0	0.883463	0	0.807651	-2.46044	normal
c107380.graph_c0	0.631469	0.422568	0.938831	-0.330206	normal
c107386.graph_c0	0.710105	0	0.807651	-2.46044	normal
c107389.graph_c0	0	0.6491	0.81125	2.60094	normal
c107391.graph_c0	0.407311	0.272566	0.939432	-0.274254	normal
c107398.graph_c0	1.67269	0	0.490599	-3.32303	normal
c1074.graph_c0	0	0.306388	0.876657	2.13023	normal
c107405.graph_c0	0	0.569798	0.876657	2.13023	normal
c107411.graph_c0	0.821737	0	0.807651	-2.46044	normal
c107419.graph_c0	0	0.559668	0.876657	2.13023	normal
c107430.graph_c0	0	0.882655	0.81125	2.60094	normal
c107436.graph_c0	1.24347	0	0.66509	-2.95527	normal
c107442.graph_c0	0.481273	0	0.807651	-2.46044	normal
c107445.graph_c0	0.855353	0	0.66509	-2.95527	normal
c107448.graph_c0	0.396999	0.265665	0.938831	-0.330206	normal
c10745.graph_c0	0	0.874482	0.81125	2.60094	normal
c107464.graph_c0	0.434591	0.14541	0.920663	-1.0334	normal
c107481.graph_c0	0	1.07629	0.725109	2.95527	normal
c107482.graph_c0	0.883463	0	0.807651	-2.46044	normal
c107493.graph_c0	0.379391	0.507764	0.93752	0.428941	normal
c107495.graph_c0	0.746737	0	0.807651	-2.46044	normal
c107504.graph_c0	0	0.229512	0.81125	2.60094	normal
c107505.graph_c0	0.312588	0.627535	0.925402	0.899648	normal
c107510.graph_c0	0	0.520353	0.876657	2.13023	normal
c107524.graph_c0	0.704785	0	0.807651	-2.46044	normal
c107529.graph_c0	0.934658	0	0.66509	-2.95527	normal
c107530.graph_c0	0.679342	0	0.807651	-2.46044	normal
c107534.graph_c0	0	0.866459	0.81125	2.60094	normal
c107535.graph_c0	0.396999	0.796996	0.925402	0.899648	normal
c107549.graph_c0	1.00095	0.223272	0.8824	-1.52823	normal
c107552.graph_c0	0.496511	0.332257	0.938831	-0.330206	normal
c107556.graph_c0	0.512746	0	0.807651	-2.46044	normal
c107562.graph_c0	0	0.480631	0.876657	2.13023	normal
c10757.graph_c0	0.516972	0	0.807651	-2.46044	normal
c107575.graph_c0	0.740857	0	0.807651	-2.46044	normal
c107584.graph_c0	1.10954	0.445491	0.909993	-1.0149	normal
c107586.graph_c0	0.265788	0.177861	0.939432	-0.274254	normal
c107587.graph_c0	0.495205	0.165691	0.920663	-1.0334	normal
c107588.graph_c0	0	0.540452	0.876657	2.13023	normal
c107590.graph_c0	0.326697	0.21862	0.939432	-0.274254	normal
c107592.graph_c0	0	0.469871	0.876657	2.13023	normal
c107594.graph_c0	1.3252	0	0.66509	-2.95527	normal
c107601.graph_c0	1.30679	0	0.323469	-3.61584	normal
c107604.graph_c0	0	0.336699	0.876657	2.13023	normal
c107618.graph_c0	0	0.752542	0.81125	2.60094	normal
c107634.graph_c0	0.607025	0	0.807651	-2.46044	normal
c107639.graph_c0	0.422871	0	0.807651	-2.46044	normal
c107643.graph_c0	0.92244	0.617281	0.940139	-0.367767	normal
c107645.graph_c0	0	0.763698	0.218083	4.01796	normal
c107646.graph_c0	0	0.432733	0.876657	2.13023	normal
c107664.graph_c0	0	0.474593	0.81125	2.60094	normal
c107669.graph_c0	0	0.835788	0.81125	2.60094	normal
c10767.graph_c0	0.655671	0	0.807651	-2.46044	normal
c107671.graph_c0	1.03394	0	0.66509	-2.95527	normal
c107673.graph_c0	0	0.839503	0.508637	3.47685	normal
c107676.graph_c0	0	1.12938	0.725109	2.95527	normal
c107680.graph_c0	0.367535	0.245948	0.939432	-0.274254	normal
c107697.graph_c0	0.804178	0.269071	0.920663	-1.0334	normal
c107698.graph_c0	0.605073	0	0.807651	-2.46044	normal
c107699.graph_c0	1.06919	0	0.66509	-2.95527	normal
c1077.graph_c0	1.67163	0.319608	0.728499	-1.93701	normal
c107701.graph_c0	0	0.47519	0.876657	2.13023	normal
c107728.graph_c0	0.623105	0	0.807651	-2.46044	normal
c107729.graph_c0	0.847647	0.189077	0.8824	-1.52823	normal
c107743.graph_c0	1.76279	0	0.0622226	-4.24909	normal
c107753.graph_c0	0	0.407526	0.876657	2.13023	normal
c107757.graph_c0	0	0.575878	0.81125	2.60094	normal
c107758.graph_c0	0	0.354719	0.876657	2.13023	normal
c107759.graph_c0	0.356397	0.238495	0.939432	-0.274254	normal
c107765.graph_c0	0.814622	0	0.807651	-2.46044	normal
c107768.graph_c0	1.30077	0.290151	0.8824	-1.52823	normal
c107771.graph_c0	0.612957	0	0.807651	-2.46044	normal
c107780.graph_c0	0	0.554737	0.876657	2.13023	normal
c10779.graph_c0	0.790663	0	0.807651	-2.46044	normal
c107792.graph_c0	0.795117	0.17736	0.8824	-1.52823	normal
c107795.graph_c0	0.243124	0.488083	0.925402	0.899648	normal
c1078.graph_c0	0	0.632791	0.725109	2.95527	normal
c107811.graph_c0	0.445919	0.149201	0.920663	-1.0334	normal
c107813.graph_c0	1.09831	0	0.66509	-2.95527	normal
c107817.graph_c0	0.737952	0	0.807651	-2.46044	normal
c107819.graph_c0	1.65795	0	0.490599	-3.32303	normal
c107826.graph_c0	1.31287	0	0.66509	-2.95527	normal
c107828.graph_c0	0	0.360818	0.876657	2.13023	normal
c107842.graph_c0	0.333648	0.223272	0.939432	-0.274254	normal
c10785.graph_c0	0	0.499704	0.876657	2.13023	normal
c107869.graph_c0	0.402089	0	0.807651	-2.46044	normal
c107870.graph_c0	0	0.660448	0.81125	2.60094	normal
c107877.graph_c0	0.832645	0.557192	0.938831	-0.330206	normal
c10788.graph_c0	2.77212	0	0.000429623	-5.29582	down
c107902.graph_c0	0	0.582988	0.81125	2.60094	normal
c107910.graph_c0	0	0.449734	0.876657	2.13023	normal
c107916.graph_c0	0.619006	0.207114	0.920663	-1.0334	normal
c107918.graph_c0	0	0.423279	0.725109	2.95527	normal
c107926.graph_c0	0	0.549893	0.876657	2.13023	normal
c107927.graph_c0	0.913484	0	0.807651	-2.46044	normal
c10793.graph_c0	0.360494	0.241236	0.939432	-0.274254	normal
c107945.graph_c0	0.310524	0.207798	0.939432	-0.274254	normal
c107947.graph_c0	0.633595	0	0.807651	-2.46044	normal
c107950.graph_c0	0	0.428318	0.876657	2.13023	normal
c107957.graph_c0	0.284256	0.19022	0.939432	-0.274254	normal
c107958.graph_c0	1.18599	0.264549	0.8824	-1.52823	normal
c107961.graph_c0	0	0.473404	0.876657	2.13023	normal
c107969.graph_c0	0.879335	0	0.807651	-2.46044	normal
c107970.graph_c0	0	0.486198	0.876657	2.13023	normal
c107983.graph_c0	0.398682	0.266791	0.939432	-0.274254	normal
c107987.graph_c0	0	1.11934	0.725109	2.95527	normal
c107988.graph_c0	1.33145	0	0.66509	-2.95527	normal
c107991.graph_c0	1.67269	0	0.490599	-3.32303	normal
c107992.graph_c0	0.478824	0	0.807651	-2.46044	normal
c107994.graph_c0	0.208161	0.278596	0.93752	0.428941	normal
c107995.graph_c0	1.25871	0	0.490599	-3.32303	normal
c107997.graph_c0	0	0.52762	0.81125	2.60094	normal
c107998.graph_c0	1.40431	0	0.323469	-3.61584	normal
c108.graph_c0	0.986946	0	0.66509	-2.95527	normal
c108013.graph_c0	0.271933	0.181973	0.939432	-0.274254	normal
c108016.graph_c0	0.835108	0	0.66509	-2.95527	normal
c108022.graph_c0	0.900372	0	0.807651	-2.46044	normal
c108023.graph_c0	0	0.921405	0.81125	2.60094	normal
c108027.graph_c0	0.957647	0.480631	0.928791	-0.722095	normal
c108037.graph_c0	0	0.909209	0.725109	2.95527	normal
c108044.graph_c0	1.10693	0	0.66509	-2.95527	normal
c108046.graph_c0	0	1.10947	0.725109	2.95527	normal
c108050.graph_c0	1.81814	0	0.490599	-3.32303	normal
c108055.graph_c0	0.705666	0.629627	0.942877	0	normal
c108057.graph_c0	0.303512	0.203105	0.939432	-0.274254	normal
c108065.graph_c0	1.00451	0	0.66509	-2.95527	normal
c108073.graph_c0	0.355052	0.237595	0.939432	-0.274254	normal
c108078.graph_c0	0.545443	0.365001	0.938831	-0.330206	normal
c108082.graph_c0	0	0.567231	0.876657	2.13023	normal
c108089.graph_c0	0.76495	0	0.66509	-2.95527	normal
c108097.graph_c0	0.956836	0.213433	0.8824	-1.52823	normal
c108103.graph_c0	0.183767	0.368922	0.925402	0.899648	normal
c108105.graph_c0	0	0.421155	0.876657	2.13023	normal
c108115.graph_c0	0.30748	0.20576	0.939432	-0.274254	normal
c108119.graph_c0	1.66529	0	0.490599	-3.32303	normal
c108130.graph_c0	0.993896	0	0.66509	-2.95527	normal
c108137.graph_c0	0.321671	0	0.807651	-2.46044	normal
c108142.graph_c0	0.571969	0	0.807651	-2.46044	normal
c108144.graph_c0	1.48757	0	0.490599	-3.32303	normal
c108160.graph_c0	0.64006	0	0.807651	-2.46044	normal
c108168.graph_c0	0.737952	0.493825	0.938831	-0.330206	normal
c108174.graph_c0	0.503149	0.168349	0.920663	-1.0334	normal
c108176.graph_c0	0.284256	0.19022	0.939432	-0.274254	normal
c108196.graph_c0	0.61496	0.20576	0.920663	-1.0334	normal
c108203.graph_c0	0.601207	0	0.807651	-2.46044	normal
c108205.graph_c0	0.963367	0	0.66509	-2.95527	normal
c108212.graph_c0	0	0.939742	0.81125	2.60094	normal
c108226.graph_c0	0.426707	0.142773	0.920663	-1.0334	normal
c108227.graph_c0	0.265039	0.17736	0.939432	-0.274254	normal
c108229.graph_c0	1.05127	0	0.490599	-3.32303	normal
c108236.graph_c0	0.420979	0.140856	0.920663	-1.0334	normal
c108243.graph_c0	0	0.359787	0.876657	2.13023	normal
c108260.graph_c0	0	0.495769	0.876657	2.13023	normal
c108268.graph_c0	0.556739	0.18628	0.920663	-1.0334	normal
c108272.graph_c0	0	0.277981	0.876657	2.13023	normal
c10828.graph_c0	0.45235	0	0.807651	-2.46044	normal
c108286.graph_c0	0.863201	0	0.807651	-2.46044	normal
c10829.graph_c0	0.672063	0.224867	0.920663	-1.0334	normal
c108295.graph_c0	1.70297	0	0.490599	-3.32303	normal
c108300.graph_c0	0.305483	0.613273	0.925402	0.899648	normal
c108318.graph_c0	0	0.767838	0.725109	2.95527	normal
c108320.graph_c0	0.814622	0	0.807651	-2.46044	normal
c108321.graph_c0	0.317332	0.106177	0.920663	-1.0334	normal
c108329.graph_c0	0.863201	0	0.807651	-2.46044	normal
c108336.graph_c0	0.92244	0	0.807651	-2.46044	normal
c108338.graph_c0	0.78082	0	0.807651	-2.46044	normal
c108350.graph_c0	0	1.12938	0.725109	2.95527	normal
c108358.graph_c0	0.746737	0	0.807651	-2.46044	normal
c108371.graph_c0	0.388797	0.260176	0.939432	-0.274254	normal
c108376.graph_c0	0	0.352732	0.876657	2.13023	normal
c108383.graph_c0	0	0.858582	0.81125	2.60094	normal
c108389.graph_c0	0.253609	0.339422	0.93752	0.428941	normal
c108392.graph_c0	1.36361	0	0.66509	-2.95527	normal
c108393.graph_c0	0.324444	0.434225	0.93752	0.428941	normal
c108396.graph_c0	0.752711	0	0.807651	-2.46044	normal
c108405.graph_c0	1.0753	0.359787	0.900827	-1.1928	normal
c108419.graph_c0	0	1.24064	0.725109	2.95527	normal
c108422.graph_c0	0.879335	0.147109	0.82055	-1.896	normal
c108428.graph_c0	0.904701	0.201804	0.8824	-1.52823	normal
c108430.graph_c0	0	0.814173	0.81125	2.60094	normal
c108433.graph_c0	0	0.611288	0.876657	2.13023	normal
c108437.graph_c0	0.317868	0.212712	0.939432	-0.274254	normal
c108438.graph_c0	0	0.84325	0.81125	2.60094	normal
c108439.graph_c0	1.8094	0	0.490599	-3.32303	normal
c108454.graph_c0	0.900372	0	0.807651	-2.46044	normal
c108464.graph_c0	0	0.782145	0.725109	2.95527	normal
c108465.graph_c0	0.790663	0	0.807651	-2.46044	normal
c108466.graph_c0	0.78082	0	0.807651	-2.46044	normal
c108467.graph_c0	0	0.780529	0.81125	2.60094	normal
c108469.graph_c0	0	0.839503	0.81125	2.60094	normal
c10847.graph_c0	0.825341	0.184101	0.8824	-1.52823	normal
c108470.graph_c0	0.348477	0.233195	0.939432	-0.274254	normal
c108484.graph_c0	0	0.501695	0.876657	2.13023	normal
c108488.graph_c0	0	1.10075	0.621443	3.2395	normal
c108492.graph_c0	0	0.345001	0.876657	2.13023	normal
c108493.graph_c0	0.348477	0.582988	0.926702	0.779066	normal
c108495.graph_c0	0.466942	0	0.807651	-2.46044	normal
c108500.graph_c0	0.78082	0	0.807651	-2.46044	normal
c108502.graph_c0	0	0.617281	0.876657	2.13023	normal
c108504.graph_c0	1.00095	0	0.66509	-2.95527	normal
c108505.graph_c0	0	0.325389	0.876657	2.13023	normal
c108506.graph_c0	1.30679	0	0.323469	-3.61584	normal
c108509.graph_c0	0	0.835788	0.81125	2.60094	normal
c108512.graph_c0	0.653395	0.437241	0.938831	-0.330206	normal
c108513.graph_c0	0.633595	0.423991	0.938831	-0.330206	normal
c108520.graph_c0	0.284256	0.380439	0.93752	0.428941	normal
c108526.graph_c0	0.432592	0	0.807651	-2.46044	normal
c108527.graph_c0	0	0.726493	0.81125	2.60094	normal
c108528.graph_c0	0.898938	0	0.66509	-2.95527	normal
c108534.graph_c0	0	0.294907	0.876657	2.13023	normal
c108536.graph_c0	0	0.369283	0.876657	2.13023	normal
c108546.graph_c0	0.625175	0.627535	0.940983	0.140502	normal
c108553.graph_c0	1.32988	0.222483	0.82055	-1.896	normal
c108555.graph_c0	0.700413	0	0.66509	-2.95527	normal
c108559.graph_c0	0.252588	0.338055	0.936295	0.49483	normal
c108561.graph_c0	0	0.535853	0.876657	2.13023	normal
c108565.graph_c0	1.82697	0	0.195247	-3.85913	normal
c108570.graph_c0	0.679342	0	0.807651	-2.46044	normal
c108571.graph_c0	0.547028	0	0.807651	-2.46044	normal
c108574.graph_c0	0	0.491896	0.876657	2.13023	normal
c108578.graph_c0	0	1.10461	0.725109	2.95527	normal
c108585.graph_c0	0.243124	0.162694	0.939432	-0.274254	normal
c108596.graph_c0	0.69183	0	0.807651	-2.46044	normal
c108597.graph_c0	0.64006	0.642476	0.940983	0.140502	normal
c108600.graph_c0	1.319	0	0.66509	-2.95527	normal
c108601.graph_c0	0.332469	0.667449	0.925402	0.899648	normal
c108615.graph_c0	0.537651	0	0.807651	-2.46044	normal
c108619.graph_c0	0.913484	0	0.807651	-2.46044	normal
c108624.graph_c0	0.793999	0	0.807651	-2.46044	normal
c108628.graph_c0	0	0.617281	0.876657	2.13023	normal
c108633.graph_c0	0.664157	0.148148	0.8824	-1.52823	normal
c108640.graph_c0	0.400378	0.267926	0.938831	-0.330206	normal
c108642.graph_c0	0	0.507764	0.876657	2.13023	normal
c108644.graph_c0	0.484994	0.6491	0.936295	0.49483	normal
c108666.graph_c0	0	0.520353	0.876657	2.13023	normal
c108680.graph_c0	0	0.554737	0.876657	2.13023	normal
c108683.graph_c0	0.754723	0.168349	0.8824	-1.52823	normal
c108693.graph_c0	0.915707	0	0.490599	-3.32303	normal
c108701.graph_c0	0	0.513981	0.876657	2.13023	normal
c108702.graph_c0	0.725621	0.161858	0.8824	-1.52823	normal
c108708.graph_c0	0.555097	0.557192	0.940983	0.140502	normal
c108714.graph_c0	0	0.402318	0.876657	2.13023	normal
c108716.graph_c0	0.267298	0.536614	0.925402	0.899648	normal
c108718.graph_c0	2.16296	0	0.195247	-3.85913	normal
c108725.graph_c0	0	0.421155	0.876657	2.13023	normal
c108734.graph_c0	0.860569	0	0.66509	-2.95527	normal
c108741.graph_c0	0	0.770972	0.81125	2.60094	normal
c108744.graph_c0	0.323329	0.216367	0.939432	-0.274254	normal
c108749.graph_c0	0.664939	0	0.807651	-2.46044	normal
c108754.graph_c0	0.709569	0.189933	0.861747	-1.48561	normal
c108766.graph_c0	0	1.36283	0.621443	3.2395	normal
c108773.graph_c0	0	0.761645	0.81125	2.60094	normal
c108775.graph_c0	0	0.617281	0.876657	2.13023	normal
c108778.graph_c0	0.863201	0	0.807651	-2.46044	normal
c108785.graph_c0	0.181639	0.364649	0.925402	0.899648	normal
c108787.graph_c0	0	0.415595	0.876657	2.13023	normal
c10879.graph_c0	0	0.416971	0.876657	2.13023	normal
c108791.graph_c0	1.04932	0	0.66509	-2.95527	normal
c108792.graph_c0	0	0.602514	0.876657	2.13023	normal
c108793.graph_c0	0	0.464669	0.876657	2.13023	normal
c108798.graph_c0	0	0.352732	0.876657	2.13023	normal
c108799.graph_c0	0.879335	0	0.807651	-2.46044	normal
c108800.graph_c0	0.851483	0	0.807651	-2.46044	normal
c108801.graph_c0	0.774394	0.259106	0.920663	-1.0334	normal
c108802.graph_c0	0	0.824839	0.81125	2.60094	normal
c108809.graph_c0	0.804178	0.538143	0.938831	-0.330206	normal
c108821.graph_c0	0.39041	0.783768	0.925402	0.899648	normal
c108824.graph_c0	0	0.601554	0.81125	2.60094	normal
c108831.graph_c0	0	0.401036	0.876657	2.13023	normal
c108832.graph_c0	0	1.06117	0.508637	3.47685	normal
c108837.graph_c0	0	0.723709	0.725109	2.95527	normal
c108838.graph_c0	0	0.441843	0.876657	2.13023	normal
c108842.graph_c0	0.287734	0.385093	0.93752	0.428941	normal
c108844.graph_c0	0.746737	0	0.807651	-2.46044	normal
c108851.graph_c0	0.940889	0	0.195247	-3.85913	normal
c108867.graph_c0	0.919435	0	0.66509	-2.95527	normal
c108874.graph_c0	0.379391	0.253882	0.939432	-0.274254	normal
c108882.graph_c0	0	0.84325	0.81125	2.60094	normal
c108884.graph_c0	0	0.817697	0.81125	2.60094	normal
c108901.graph_c0	0.667297	0	0.807651	-2.46044	normal
c108913.graph_c0	0.540741	0.361855	0.938831	-0.330206	normal
c108921.graph_c0	0	0.858582	0.81125	2.60094	normal
c10893.graph_c0	0.218811	0.146425	0.939432	-0.274254	normal
c108935.graph_c0	0.321122	0.21489	0.939432	-0.274254	normal
c108941.graph_c0	0.337236	0.225673	0.939432	-0.274254	normal
c108944.graph_c0	0.314678	0.210578	0.939432	-0.274254	normal
c108950.graph_c0	0	0.971646	0.621443	3.2395	normal
c108957.graph_c0	0	0.644669	0.81125	2.60094	normal
c108959.graph_c0	0.634307	0.141489	0.8824	-1.52823	normal
c108964.graph_c0	0.547028	0	0.807651	-2.46044	normal
c108979.graph_c0	0.672063	0	0.807651	-2.46044	normal
c108984.graph_c0	1.15873	0	0.323469	-3.61584	normal
c108988.graph_c0	0	0.334908	0.876657	2.13023	normal
c108995.graph_c0	0	0.817697	0.621443	3.2395	normal
c1090.graph_c0	0.408195	0	0.807651	-2.46044	normal
c109022.graph_c0	0	0.553924	0.81125	2.60094	normal
c109024.graph_c0	0.714599	0.159399	0.8824	-1.52823	normal
c109026.graph_c0	0.795117	0.17736	0.8824	-1.52823	normal
c109030.graph_c0	0.379391	0.761645	0.925402	0.899648	normal
c109034.graph_c0	0.179902	0.120388	0.939432	-0.274254	normal
c109041.graph_c0	0	0.529098	0.876657	2.13023	normal
c109049.graph_c0	0.802806	0.322335	0.909993	-1.0149	normal
c109052.graph_c0	0.595499	0.132833	0.8824	-1.52823	normal
c109060.graph_c0	0.825341	0	0.807651	-2.46044	normal
c109066.graph_c0	0	1.03218	0.725109	2.95527	normal
c109067.graph_c0	0	0.459582	0.876657	2.13023	normal
c109071.graph_c0	0.257073	0.172029	0.939432	-0.274254	normal
c109072.graph_c0	0.603134	0.605411	0.940983	0.140502	normal
c109083.graph_c0	0.715505	0.239402	0.920663	-1.0334	normal
c109085.graph_c0	1.48171	0	0.490599	-3.32303	normal
c109097.graph_c0	0.950393	0.158997	0.82055	-1.896	normal
c109099.graph_c0	0	0.369283	0.876657	2.13023	normal
c109100.graph_c0	0	0.611288	0.876657	2.13023	normal
c109101.graph_c0	1.37691	0	0.66509	-2.95527	normal
c109107.graph_c0	0	0.420686	0.81125	2.60094	normal
c10911.graph_c0	0.369701	0.371096	0.940983	0.140502	normal
c109112.graph_c0	0	0.404905	0.876657	2.13023	normal
c109116.graph_c0	0	0.929339	0.725109	2.95527	normal
c109117.graph_c0	0	0.549893	0.876657	2.13023	normal
c109118.graph_c0	0	0.503702	0.876657	2.13023	normal
c109127.graph_c0	0.34528	0.115528	0.920663	-1.0334	normal
c109130.graph_c0	0.556739	0	0.807651	-2.46044	normal
c109132.graph_c0	0.621049	0.831191	0.936295	0.49483	normal
c109134.graph_c0	0.405555	0.814173	0.925402	0.899648	normal
c109135.graph_c0	1.49942	0	0.490599	-3.32303	normal
c109140.graph_c0	0	0.770186	0.725109	2.95527	normal
c109152.graph_c0	0.871193	0	0.807651	-2.46044	normal
c109158.graph_c0	0.726555	0.243099	0.920663	-1.0334	normal
c109159.graph_c0	0.737952	0.246913	0.920663	-1.0334	normal
c109163.graph_c0	1.09831	0	0.66509	-2.95527	normal
c109164.graph_c0	0	0.522512	0.876657	2.13023	normal
c109175.graph_c0	0	0.800373	0.81125	2.60094	normal
c109176.graph_c0	0	0.912503	0.81125	2.60094	normal
c109188.graph_c0	1.66039	0	0.195247	-3.85913	normal
c109189.graph_c0	0.91794	0	0.807651	-2.46044	normal
c109191.graph_c0	1.38366	0	0.66509	-2.95527	normal
c109198.graph_c0	0.804178	0.358762	0.925762	-0.825036	normal
c1092.graph_c0	0.31363	0.209876	0.939432	-0.274254	normal
c109201.graph_c0	0.256373	0.686242	0.905364	1.25398	normal
c109206.graph_c0	1.12907	0	0.66509	-2.95527	normal
c109213.graph_c0	0.891838	0	0.807651	-2.46044	normal
c109215.graph_c0	0.484994	0	0.807651	-2.46044	normal
c109219.graph_c0	0	0.732124	0.81125	2.60094	normal
c109221.graph_c0	0.261358	0.174896	0.939432	-0.274254	normal
c109222.graph_c0	1.15093	0	0.490599	-3.32303	normal
c10923.graph_c0	0.558391	0.186833	0.920663	-1.0334	normal
c109230.graph_c0	0.804178	0	0.807651	-2.46044	normal
c109235.graph_c0	0	0.405339	0.81125	2.60094	normal
c109237.graph_c0	0.309503	0.414228	0.93752	0.428941	normal
c109239.graph_c0	0.913484	0	0.807651	-2.46044	normal
c109243.graph_c0	0.309503	0.207114	0.939432	-0.274254	normal
c109244.graph_c0	1.26577	0	0.66509	-2.95527	normal
c109250.graph_c0	0	0.547502	0.876657	2.13023	normal
c109264.graph_c0	0.208161	0.417894	0.925402	0.899648	normal
c109284.graph_c0	0	0.61427	0.876657	2.13023	normal
c109288.graph_c0	0	0.486198	0.876657	2.13023	normal
c109297.graph_c0	0	0.432733	0.876657	2.13023	normal
c109304.graph_c0	0.926984	0	0.807651	-2.46044	normal
c109322.graph_c0	0.373368	0.249852	0.939432	-0.274254	normal
c109327.graph_c0	0.357752	0.478804	0.93752	0.428941	normal
c109336.graph_c0	0	0.577639	0.876657	2.13023	normal
c109339.graph_c0	0.27592	0.184641	0.939432	-0.274254	normal
c109340.graph_c0	0.471623	0	0.807651	-2.46044	normal
c109349.graph_c0	0	0.456251	0.876657	2.13023	normal
c109357.graph_c0	0.396999	0.265665	0.939432	-0.274254	normal
c109363.graph_c0	0.325567	0.435728	0.93752	0.428941	normal
c109377.graph_c0	0.92244	0	0.66509	-2.95527	normal
c109381.graph_c0	1.17906	0	0.323469	-3.61584	normal
c109382.graph_c0	0.285118	0.190796	0.939432	-0.274254	normal
c109383.graph_c0	0.281703	0.377022	0.936295	0.49483	normal
c109415.graph_c0	0	0.921405	0.81125	2.60094	normal
c109425.graph_c0	0	0.921405	0.81125	2.60094	normal
c109426.graph_c0	1.12907	0	0.66509	-2.95527	normal
c109429.graph_c0	0	0.489982	0.876657	2.13023	normal
c109445.graph_c0	0.396999	0.265665	0.939432	-0.274254	normal
c109446.graph_c0	0.577232	0	0.807651	-2.46044	normal
c109451.graph_c0	0	0.531331	0.876657	2.13023	normal
c109452.graph_c0	0.761853	0.127455	0.82055	-1.896	normal
c109453.graph_c0	0.80763	0.270226	0.920663	-1.0334	normal
c109456.graph_c0	0.133082	0.178112	0.93752	0.428941	normal
c109460.graph_c0	0	0.554737	0.876657	2.13023	normal
c109463.graph_c0	0.268825	0.53968	0.925402	0.899648	normal
c109468.graph_c0	0	0.391073	0.876657	2.13023	normal
c109471.graph_c0	0.232893	0.311697	0.93752	0.428941	normal
c109475.graph_c0	0.818164	0	0.807651	-2.46044	normal
c109476.graph_c0	0	0.407526	0.876657	2.13023	normal
c109478.graph_c0	0.91794	0.307135	0.920663	-1.0334	normal
c109480.graph_c0	0	0.408849	0.876657	2.13023	normal
c109483.graph_c0	0	0.416971	0.876657	2.13023	normal
c109491.graph_c0	0.187802	0.251348	0.93752	0.428941	normal
c109492.graph_c0	0	0.440299	0.876657	2.13023	normal
c109494.graph_c0	0.740857	0	0.66509	-2.95527	normal
c109496.graph_c0	0	0.542782	0.876657	2.13023	normal
c109498.graph_c0	0	0.454604	0.876657	2.13023	normal
c109500.graph_c0	0	0.582988	0.876657	2.13023	normal
c109501.graph_c0	0	0.497729	0.876657	2.13023	normal
c109507.graph_c0	0.712794	0.47699	0.938831	-0.330206	normal
c109509.graph_c0	1.33776	0	0.66509	-2.95527	normal
c109510.graph_c0	0.237598	0.794983	0.876794	1.53821	normal
c109522.graph_c0	0.811111	0.180927	0.8824	-1.52823	normal
c109527.graph_c0	0.607025	0	0.807651	-2.46044	normal
c109533.graph_c0	0	0.939742	0.81125	2.60094	normal
c109537.graph_c0	0.793999	0.531331	0.938831	-0.330206	normal
c109552.graph_c0	0.787354	0	0.807651	-2.46044	normal
c109560.graph_c0	0.804178	0	0.807651	-2.46044	normal
c109573.graph_c0	0	0.399763	0.876657	2.13023	normal
c109587.graph_c0	0.605073	0	0.807651	-2.46044	normal
c109588.graph_c0	0.301567	0.605411	0.925402	0.899648	normal
c1096.graph_c0	0	0.421155	0.725109	2.95527	normal
c109604.graph_c0	0.294949	0.39475	0.93752	0.428941	normal
[truncated: 43,895 more rows]

## Sheet: S5 T2_vs_T5
Unigene ID	T02	T05	FDR	log2FC	regulated
c10.graph_c0	0.663695	0	0.668225	-2.96909	normal
c100.graph_c0	0.306115	0.316392	0.962743	-0.101955	normal
c100001.graph_c0	0	0.788598	0.887277	2.61661	normal
c100002.graph_c0	0.386733	0.199859	0.958777	-0.693219	normal
c100024.graph_c0	0	1.00216	0.913154	2.35232	normal
c100033.graph_c0	0.5041	0.390768	0.959495	-0.444913	normal
c100034.graph_c0	0	0.212857	0.951226	1.61033	normal
c100042.graph_c0	0	0.595033	0.913154	2.35232	normal
c100043.graph_c0	0	0.470326	0.934308	2.02851	normal
c100061.graph_c0	0.234546	0.484842	0.957845	0.640031	normal
c100064.graph_c0	0	0.601873	0.934308	2.02851	normal
c100092.graph_c0	0	0.98798	0.913154	2.35232	normal
c100096.graph_c0	1.05546	0	0.459331	-3.33731	normal
c100114.graph_c0	0.333303	0.172246	0.958777	-0.693219	normal
c100115.graph_c0	0.364475	0.565068	0.961553	0.316223	normal
c100123.graph_c0	0	0.459324	0.887277	2.61661	normal
c100124.graph_c0	0.955887	0	0.834463	-2.47342	normal
c100133.graph_c0	0.25205	0.65128	0.952289	0.904318	normal
c100136.graph_c0	0.356775	0.55313	0.961553	0.316223	normal
c100138.graph_c0	0	0.983341	0.913154	2.35232	normal
c100142.graph_c0	0	0.872716	0.913154	2.35232	normal
c100145.graph_c0	0	0.940651	0.85634	2.83989	normal
c100146.graph_c0	0.566056	0.146265	0.931066	-1.45435	normal
c100148.graph_c0	0	0.608871	0.934308	2.02851	normal
c100157.graph_c0	0	0.445642	0.951226	1.61033	normal
c100158.graph_c0	0	0.677107	0.934308	2.02851	normal
c100159.graph_c0	0.869735	0	0.834463	-2.47342	normal
c100160.graph_c0	0	0.4782	0.951226	1.61033	normal
c100161.graph_c0	0	0.445011	0.934308	2.02851	normal
c100167.graph_c0	0.742301	0.383611	0.95219	-0.863091	normal
c100168.graph_c0	1.10135	0.189721	0.877483	-1.95002	normal
c100170.graph_c0	0	0.766287	0.934308	2.02851	normal
c100181.graph_c0	0	0.368753	0.951226	1.61033	normal
c100188.graph_c0	0	0.997389	0.913154	2.35232	normal
c100189.graph_c0	0.464789	0.640525	0.962224	0.234567	normal
c100191.graph_c0	0.429339	0.554692	0.961894	0.143183	normal
c100192.graph_c0	0	0.555084	0.934308	2.02851	normal
c100193.graph_c0	0	0.35865	0.951226	1.61033	normal
c100201.graph_c0	0.653704	0	0.834463	-2.47342	normal
c100202.graph_c0	0	0.304436	0.951226	1.61033	normal
c100209.graph_c0	0.955887	0.246995	0.931066	-1.45435	normal
c100212.graph_c0	0.800981	0.827872	0.961909	-0.121104	normal
c100216.graph_c0	0.30986	0.320263	0.962743	-0.101955	normal
c100220.graph_c0	0	0.380821	0.951226	1.61033	normal
c100226.graph_c0	0.436742	0.677107	0.961553	0.316223	normal
c100227.graph_c0	0	0.35865	0.951226	1.61033	normal
c100228.graph_c0	1.00321	0	0.834463	-2.47342	normal
c100235.graph_c0	0	0.77921	0.887277	2.61661	normal
c100238.graph_c0	0.813848	0	0.834463	-2.47342	normal
c100240.graph_c0	0	0.389315	0.951226	1.61033	normal
c100241.graph_c0	0	0.364898	0.951226	1.61033	normal
c100250.graph_c0	1.00321	0	0.668225	-2.96909	normal
c100254.graph_c0	0	0.289298	0.951226	1.61033	normal
c100260.graph_c0	0	0.296674	0.951226	1.61033	normal
c100268.graph_c0	0	0.234811	0.951226	1.61033	normal
c100269.graph_c0	0.209781	0.650471	0.945055	1.1276	normal
c100278.graph_c0	0	0.235869	0.951226	1.61033	normal
c100285.graph_c0	0	0.325236	0.951226	1.61033	normal
c100289.graph_c0	0	0.688986	0.820221	3.03321	normal
c100296.graph_c0	0	1.06141	0.578265	3.73545	normal
c100297.graph_c0	0	0.346774	0.951226	1.61033	normal
c100298.graph_c0	0.496687	0	0.834463	-2.47342	normal
c100312.graph_c0	0	0.969684	0.913154	2.35232	normal
c100313.graph_c0	0.333303	0.172246	0.958777	-0.693219	normal
c100317.graph_c0	0	1.35421	0.85634	2.83989	normal
c100318.graph_c0	0	0.215043	0.951226	1.61033	normal
c100321.graph_c0	0.356775	0.368753	0.962743	-0.101955	normal
c100334.graph_c0	0.531885	0	0.834463	-2.47342	normal
c100338.graph_c0	0.286226	0.147918	0.958777	-0.693219	normal
c100340.graph_c0	0	0.608871	0.934308	2.02851	normal
c100348.graph_c0	0	0.487853	0.934308	2.02851	normal
c100355.graph_c0	0	0.498695	0.913154	2.35232	normal
c100359.graph_c0	0	0.376712	0.951226	1.61033	normal
c100362.graph_c0	0.414413	0.107082	0.931066	-1.45435	normal
c100363.graph_c0	0	0.720591	0.85634	2.83989	normal
c100370.graph_c0	0	0.451405	0.951226	1.61033	normal
c100373.graph_c0	0.595149	0.384456	0.953797	-0.720706	normal
c100382.graph_c0	0.689279	0.178105	0.931066	-1.45435	normal
c100385.graph_c0	0	0.662822	0.913154	2.35232	normal
c100389.graph_c0	0	0.755235	0.934308	2.02851	normal
c100390.graph_c0	0.429339	0.443754	0.962743	-0.101955	normal
c100397.graph_c0	0.30156	0.077921	0.931066	-1.45435	normal
c100413.graph_c0	0.499133	0.515891	0.962743	-0.101955	normal
c100416.graph_c0	1.08562	0.561031	0.947681	-0.940576	normal
c100417.graph_c0	0.807363	0	0.459331	-3.33731	normal
c100420.graph_c0	0	0.290099	0.951226	1.61033	normal
c100424.graph_c0	0.325801	0.336739	0.962743	-0.101955	normal
c100431.graph_c0	0	0.357426	0.951226	1.61033	normal
c100436.graph_c0	0.356775	0.184377	0.958777	-0.693219	normal
c100440.graph_c0	0.921128	0.238013	0.931066	-1.45435	normal
c100445.graph_c0	0.31081	0.321245	0.962743	-0.101955	normal
c100459.graph_c0	0.23785	0.368753	0.961553	0.316223	normal
c100465.graph_c0	0	0.5867	0.913154	2.35232	normal
c100473.graph_c0	0	0.333522	0.951226	1.61033	normal
c100474.graph_c0	0	0.677107	0.934308	2.02851	normal
c100475.graph_c0	0.469093	0.646456	0.962224	0.234567	normal
c100477.graph_c0	0.383803	0.595033	0.961553	0.316223	normal
c100478.graph_c0	0	0.621518	0.913154	2.35232	normal
c100480.graph_c0	0.218842	0.22619	0.962743	-0.101955	normal
c100481.graph_c0	0	0.449467	0.951226	1.61033	normal
c100482.graph_c0	0.33551	0.693549	0.957845	0.640031	normal
c100484.graph_c0	0	0.825914	0.887277	2.61661	normal
c100488.graph_c0	1.85067	0	0.459331	-3.33731	normal
c100496.graph_c0	0	0.352612	0.951226	1.61033	normal
c100505.graph_c0	0.242402	0.25054	0.962743	-0.101955	normal
c100508.graph_c0	0	0.417235	0.951226	1.61033	normal
c100509.graph_c0	0.427528	0	0.834463	-2.47342	normal
c100511.graph_c0	0.268764	0.277787	0.962743	-0.101955	normal
c100531.graph_c0	1.36463	0.176306	0.787802	-2.31824	normal
c100538.graph_c0	0.250802	0.259222	0.962743	-0.101955	normal
c100542.graph_c0	0	0.26313	0.951226	1.61033	normal
c100548.graph_c0	0	0.350645	0.934308	2.02851	normal
c100551.graph_c0	0.312729	0.161614	0.958777	-0.693219	normal
c100552.graph_c0	0	0.473873	0.951226	1.61033	normal
c100559.graph_c0	0.499133	0	0.834463	-2.47342	normal
c100563.graph_c0	0.500366	0.387874	0.959495	-0.444913	normal
c100565.graph_c0	0	0.518445	0.951226	1.61033	normal
c100566.graph_c0	0.395797	0.204543	0.958777	-0.693219	normal
c100579.graph_c0	1.50332	0	0.273208	-3.63041	normal
c10058.graph_c0	1.57092	0	0.147895	-3.87389	normal
c100581.graph_c0	0	1.1141	0.887277	2.61661	normal
c100594.graph_c0	0	0.49399	0.951226	1.61033	normal
c100599.graph_c0	0	0.436358	0.934308	2.02851	normal
c100600.graph_c0	0.56448	0.437573	0.959495	-0.444913	normal
c100601.graph_c0	0.460564	0.71404	0.961553	0.316223	normal
c100603.graph_c0	0	0.350254	0.951226	1.61033	normal
c100606.graph_c0	0	0.473873	0.951226	1.61033	normal
c100609.graph_c0	0	0.396689	0.951226	1.61033	normal
c100610.graph_c0	0	0.682995	0.934308	2.02851	normal
c100612.graph_c0	0	0.677107	0.934308	2.02851	normal
c100614.graph_c0	0.927451	0.239647	0.887566	-1.72698	normal
c100631.graph_c0	1.46846	0	0.459331	-3.33731	normal
c100638.graph_c0	0.794699	0.41069	0.95219	-0.863091	normal
c100640.graph_c0	0.840864	0	0.834463	-2.47342	normal
c100646.graph_c0	0.232929	0.120375	0.958777	-0.693219	normal
c100651.graph_c0	1.388	0	0.668225	-2.96909	normal
c100652.graph_c0	0	0.418903	0.951226	1.61033	normal
c100653.graph_c0	0	0.557052	0.934308	2.02851	normal
c100655.graph_c0	0.321664	0.166232	0.958777	-0.693219	normal
c100658.graph_c0	0.347	0.537975	0.961553	0.316223	normal
c100659.graph_c0	0	0.797405	0.85634	2.83989	normal
c100660.graph_c0	1.25312	0.185028	0.614815	-2.47183	normal
c100667.graph_c0	0.410219	0.211996	0.958777	-0.693219	normal
c100671.graph_c0	0.34464	0.712421	0.957845	0.640031	normal
c100674.graph_c0	0	0.698172	0.934308	2.02851	normal
c10068.graph_c0	0.698787	0.361124	0.95219	-0.863091	normal
c100693.graph_c0	0.415263	0.429204	0.962743	-0.101955	normal
c100696.graph_c0	0.844367	0.436358	0.95219	-0.863091	normal
c100702.graph_c0	0.807363	0	0.834463	-2.47342	normal
c100708.graph_c0	0	0.418903	0.951226	1.61033	normal
c100718.graph_c0	0	0.682995	0.934308	2.02851	normal
c100739.graph_c0	0.904679	0	0.834463	-2.47342	normal
c100741.graph_c0	0.71355	0.368753	0.95219	-0.863091	normal
c100743.graph_c0	0	0.476027	0.951226	1.61033	normal
c100747.graph_c0	0.284618	0.294174	0.962743	-0.101955	normal
c100748.graph_c0	0	0.392232	0.951226	1.61033	normal
c100754.graph_c0	0.31763	0.328294	0.962743	-0.101955	normal
c100758.graph_c0	0	0.377617	0.934308	2.02851	normal
c100759.graph_c0	0.678888	0.789391	0.964102	0.0187617	normal
c100761.graph_c0	0	0.997389	0.913154	2.35232	normal
c100769.graph_c0	0	0.347926	0.951226	1.61033	normal
c10077.graph_c0	0	0.399717	0.913154	2.35232	normal
c100772.graph_c0	1.27185	0	0.668225	-2.96909	normal
c100779.graph_c0	0.686943	0	0.834463	-2.47342	normal
c100782.graph_c0	0	0.353804	0.951226	1.61033	normal
c100783.graph_c0	0	0.501081	0.951226	1.61033	normal
c100794.graph_c0	0	0.383611	0.951226	1.61033	normal
c100796.graph_c0	0	0.465448	0.951226	1.61033	normal
c100798.graph_c0	0.572452	0	0.834463	-2.47342	normal
c100801.graph_c0	0	0.423991	0.951226	1.61033	normal
c100804.graph_c0	0	0.46476	0.934308	2.02851	normal
c100815.graph_c0	0.361872	0.18701	0.958777	-0.693219	normal
c100817.graph_c0	0	0.386442	0.951226	1.61033	normal
c100820.graph_c0	1.02693	0	0.668225	-2.96909	normal
c100821.graph_c0	0.466931	0.241304	0.958777	-0.693219	normal
c100830.graph_c0	0	0.755235	0.934308	2.02851	normal
c100831.graph_c0	0.682317	0	0.834463	-2.47342	normal
c100836.graph_c0	0.255224	0.39569	0.960347	0.366469	normal
c100839.graph_c0	0	0.188018	0.951226	1.61033	normal
c100843.graph_c0	0	0.761643	0.913154	2.35232	normal
c100847.graph_c0	0	0.468572	0.913154	2.35232	normal
c100848.graph_c0	0	0.473873	0.951226	1.61033	normal
c100849.graph_c0	0	0.459324	0.951226	1.61033	normal
c100852.graph_c0	0	0.532504	0.934308	2.02851	normal
c100853.graph_c0	0	0.409085	0.951226	1.61033	normal
c100856.graph_c0	0.453352	0.234286	0.95219	-0.863091	normal
c100861.graph_c0	0	0.402792	0.951226	1.61033	normal
c100863.graph_c0	0	0.387874	0.951226	1.61033	normal
c100864.graph_c0	0.212419	0.219551	0.962743	-0.101955	normal
c100866.graph_c0	0.964991	0	0.834463	-2.47342	normal
c100868.graph_c0	0	0.898934	0.913154	2.35232	normal
c100872.graph_c0	0.487135	0.251745	0.958777	-0.693219	normal
c100874.graph_c0	0	0.46476	0.934308	2.02851	normal
c100877.graph_c0	0	0.370056	0.951226	1.61033	normal
c100878.graph_c0	0	0.401249	0.951226	1.61033	normal
c100879.graph_c0	0.25205	0.130256	0.958777	-0.693219	normal
c100881.graph_c0	0	0.28228	0.951226	1.61033	normal
c100883.graph_c0	0	0.436358	0.934308	2.02851	normal
c100887.graph_c0	0	0.404347	0.951226	1.61033	normal
c100893.graph_c0	0	0.669888	0.85634	2.83989	normal
c100897.graph_c0	0	0.534316	0.934308	2.02851	normal
c100905.graph_c0	0.427528	0.220941	0.958777	-0.693219	normal
c100916.graph_c0	0.526359	0.408023	0.959495	-0.444913	normal
c100920.graph_c0	0	0.34563	0.951226	1.61033	normal
c100928.graph_c0	0.300665	0.466139	0.961553	0.316223	normal
c100935.graph_c0	0	0.259222	0.951226	1.61033	normal
c100938.graph_c0	0.174998	0.633058	0.936132	1.32092	normal
c100946.graph_c0	0	0.327268	0.951226	1.61033	normal
c100955.graph_c0	0.855055	0	0.459331	-3.33731	normal
c100956.graph_c0	0.33551	0.520162	0.961553	0.316223	normal
c100957.graph_c0	0	0.476027	0.951226	1.61033	normal
c100960.graph_c0	0	0.276322	0.951226	1.61033	normal
c100966.graph_c0	0	0.992662	0.913154	2.35232	normal
c100967.graph_c0	0	0.323228	0.934308	2.02851	normal
c100979.graph_c0	0	0.753423	0.913154	2.35232	normal
c100987.graph_c0	0	0.699727	0.85634	2.83989	normal
c100989.graph_c0	0	0.500283	0.934308	2.02851	normal
c100990.graph_c0	0	0.371368	0.951226	1.61033	normal
c100992.graph_c0	0	0.467526	0.951226	1.61033	normal
c100997.graph_c0	0	1.10938	0.887277	2.61661	normal
c101000.graph_c0	0.164487	0.340019	0.957845	0.640031	normal
c101001.graph_c0	0	0.217725	0.951226	1.61033	normal
c101004.graph_c0	0	0.326249	0.951226	1.61033	normal
c101017.graph_c0	0	0.367459	0.951226	1.61033	normal
c101036.graph_c0	0.257168	0.398703	0.961553	0.316223	normal
c101039.graph_c0	0	0.289298	0.951226	1.61033	normal
c101041.graph_c0	0	0.588348	0.934308	2.02851	normal
c101042.graph_c0	0.246531	0.254807	0.962743	-0.101955	normal
c101047.graph_c0	0	0.805584	0.913154	2.35232	normal
c101048.graph_c0	0.387473	0.400481	0.961909	-0.121104	normal
c101050.graph_c0	1.05546	0.181816	0.877483	-1.95002	normal
c101051.graph_c0	0.405296	0.209452	0.958777	-0.693219	normal
c101052.graph_c0	0.447347	0.231183	0.95219	-0.863091	normal
c101055.graph_c0	0.485967	0.125571	0.931066	-1.45435	normal
c101058.graph_c0	0.562912	0	0.834463	-2.47342	normal
c101068.graph_c0	0	0.217274	0.951226	1.61033	normal
c101069.graph_c0	0	0.337825	0.951226	1.61033	normal
c101071.graph_c0	0	0.443754	0.951226	1.61033	normal
c101080.graph_c0	0	0.449467	0.951226	1.61033	normal
c101081.graph_c0	1.35702	0	0.668225	-2.96909	normal
c101087.graph_c0	0.348193	0.179941	0.958777	-0.693219	normal
c101091.graph_c0	0.252678	0.914066	0.936132	1.32092	normal
c101094.graph_c0	0	0.412307	0.887277	2.61661	normal
c101096.graph_c0	0.52773	0.136362	0.931066	-1.45435	normal
c101111.graph_c0	0	0.518445	0.951226	1.61033	normal
c101113.graph_c0	1.31023	0	0.668225	-2.96909	normal
c101114.graph_c0	0.592538	0.102072	0.877483	-1.95002	normal
c101118.graph_c0	0	0.347926	0.951226	1.61033	normal
c101126.graph_c0	1.03392	0.534316	0.947681	-0.940576	normal
c101130.graph_c0	0	0.496331	0.951226	1.61033	normal
c101131.graph_c0	0.345816	0.178713	0.958777	-0.693219	normal
c101133.graph_c0	0.567112	0.097692	0.877483	-1.95002	normal
c101134.graph_c0	0.736902	0	0.834463	-2.47342	normal
c101140.graph_c0	0	0.586152	0.934308	2.02851	normal
c101155.graph_c0	0	0.236936	0.951226	1.61033	normal
c101161.graph_c0	0.345816	0.178713	0.958777	-0.693219	normal
c101173.graph_c0	0.108368	0.448025	0.925434	1.49137	normal
c101177.graph_c0	0	0.650471	0.913154	2.35232	normal
c101181.graph_c0	0	0.60652	0.934308	2.02851	normal
c101184.graph_c0	0	0.812728	0.820221	3.03321	normal
c101186.graph_c0	0	0.420586	0.951226	1.61033	normal
c101193.graph_c0	0	0.601873	0.934308	2.02851	normal
c101200.graph_c0	0.489488	0.505922	0.961909	-0.121104	normal
c101204.graph_c0	0.625457	0	0.834463	-2.47342	normal
c101205.graph_c0	0	0.711453	0.887277	2.61661	normal
c101206.graph_c0	0.242983	0.753423	0.945055	1.1276	normal
c101214.graph_c0	0.681552	0	0.668225	-2.96909	normal
c101216.graph_c0	0	1.0557	0.887277	2.61661	normal
c101220.graph_c0	0.72895	0.376712	0.947681	-0.940576	normal
c101223.graph_c0	0	0.588348	0.934308	2.02851	normal
c101227.graph_c0	0.837389	0.649127	0.959495	-0.444913	normal
c10125.graph_c0	0	0.561533	0.913154	2.35232	normal
c101257.graph_c0	0.788514	0.407494	0.95219	-0.863091	normal
c101261.graph_c0	0	0.457985	0.934308	2.02851	normal
c101264.graph_c0	0	0.677107	0.934308	2.02851	normal
c101265.graph_c0	1.98675	0	0.459331	-3.33731	normal
c101267.graph_c0	0.195985	0.708976	0.936132	1.32092	normal
c101268.graph_c0	1.32884	0	0.459331	-3.33731	normal
c101269.graph_c0	0	0.425715	0.951226	1.61033	normal
c101277.graph_c0	0.823773	0.106429	0.787802	-2.31824	normal
c101278.graph_c0	1.65427	0	0.459331	-3.33731	normal
c101281.graph_c0	0.706091	0.182449	0.931066	-1.45435	normal
c101292.graph_c0	0	0.332463	0.951226	1.61033	normal
c101296.graph_c0	0	0.434547	0.951226	1.61033	normal
c1013.graph_c0	0.422184	0.218179	0.958777	-0.693219	normal
c101300.graph_c0	0.2776	0.57384	0.957845	0.640031	normal
c101301.graph_c0	0	0.215485	0.951226	1.61033	normal
c101305.graph_c0	0.76471	0	0.834463	-2.47342	normal
c101308.graph_c0	0	0.824613	0.913154	2.35232	normal
c101316.graph_c0	0.416971	0.430971	0.961909	-0.121104	normal
c101322.graph_c0	0	0.508378	0.951226	1.61033	normal
c101324.graph_c0	0.770525	0	0.834463	-2.47342	normal
c101327.graph_c0	0.921128	0.238013	0.887566	-1.72698	normal
c101328.graph_c0	0.347	0.7173	0.957845	0.640031	normal
c101333.graph_c0	0	0.518445	0.934308	2.02851	normal
c101338.graph_c0	0.462667	0.11955	0.931066	-1.45435	normal
c101340.graph_c0	0	1.06429	0.887277	2.61661	normal
c101342.graph_c0	0	1.20177	0.820221	3.03321	normal
c101345.graph_c0	0	0.578596	0.913154	2.35232	normal
c101352.graph_c0	0	0.515891	0.951226	1.61033	normal
c101358.graph_c0	0	0.905933	0.887277	2.61661	normal
c101375.graph_c0	0	0.599576	0.934308	2.02851	normal
c101380.graph_c0	0.964991	0.0831158	0.503168	-2.85482	normal
c101388.graph_c0	0	0.418903	0.887277	2.61661	normal
c101392.graph_c0	0	0.551189	0.913154	2.35232	normal
c101397.graph_c0	0.998267	0	0.834463	-2.47342	normal
c101398.graph_c0	0	0.371368	0.951226	1.61033	normal
c101402.graph_c0	0	0.275594	0.951226	1.61033	normal
c101412.graph_c0	0.339444	0.0877101	0.931066	-1.45435	normal
c101423.graph_c0	0	0.543184	0.887277	2.61661	normal
c101428.graph_c0	0	0.386442	0.951226	1.61033	normal
c101438.graph_c0	0	0.480394	0.951226	1.61033	normal
c101447.graph_c0	0.322175	0.41624	0.961894	0.143183	normal
c101448.graph_c0	0	0.657275	0.934308	2.02851	normal
c101458.graph_c0	0.177762	0.18373	0.962743	-0.101955	normal
c101460.graph_c0	0	0.398197	0.951226	1.61033	normal
c101474.graph_c0	0.544753	0.375362	0.956471	-0.616767	normal
c101480.graph_c0	1.39277	0	0.459331	-3.33731	normal
c101484.graph_c0	0.265246	0.548303	0.957845	0.640031	normal
c101485.graph_c0	0.245337	0.253574	0.962743	-0.101955	normal
c101498.graph_c0	0.352432	0.091066	0.931066	-1.45435	normal
c101502.graph_c0	0	1.02672	0.820221	3.03321	normal
c101503.graph_c0	0	0.520162	0.934308	2.02851	normal
c101512.graph_c0	0	0.931725	0.887277	2.61661	normal
c101517.graph_c0	0.460564	0.0793378	0.877483	-1.95002	normal
c101522.graph_c0	0	1.03178	0.913154	2.35232	normal
c101527.graph_c0	0	0.413392	0.85634	2.83989	normal
c101546.graph_c0	0	0.698172	0.934308	2.02851	normal
c101547.graph_c0	0.440539	0.682995	0.961553	0.316223	normal
c101564.graph_c0	0.761835	0	0.834463	-2.47342	normal
c101574.graph_c0	0	0.295002	0.951226	1.61033	normal
c101576.graph_c0	0	0.559035	0.934308	2.02851	normal
c101584.graph_c0	1.0082	0	0.834463	-2.47342	normal
c101585.graph_c0	0	0.445642	0.951226	1.61033	normal
c101599.graph_c0	0.491864	0.508378	0.962743	-0.101955	normal
c101606.graph_c0	0	0.412307	0.951226	1.61033	normal
c101610.graph_c0	0.189745	0.49029	0.952289	0.904318	normal
c101616.graph_c0	0.562912	0.387874	0.956471	-0.616767	normal
c101619.graph_c0	0	0.405914	0.951226	1.61033	normal
c101632.graph_c0	0.15078	0.233763	0.961553	0.316223	normal
c101639.graph_c0	0.161088	0.249744	0.961553	0.316223	normal
c101646.graph_c0	0	0.351429	0.951226	1.61033	normal
c101654.graph_c0	0	0.389315	0.951226	1.61033	normal
c101657.graph_c0	0.411886	0.212857	0.958777	-0.693219	normal
c101658.graph_c0	0	0.781536	0.934308	2.02851	normal
c101659.graph_c0	0.208486	0.538713	0.952289	0.904318	normal
c101662.graph_c0	0	0.928421	0.887277	2.61661	normal
c101675.graph_c0	0	0.737506	0.934308	2.02851	normal
c101676.graph_c0	0	0.73406	0.934308	2.02851	normal
c101681.graph_c0	1.49006	0	0.459331	-3.33731	normal
c101684.graph_c0	1.06657	0.18373	0.877483	-1.95002	normal
c101688.graph_c0	0	0.393706	0.951226	1.61033	normal
c101691.graph_c0	0.767607	0	0.834463	-2.47342	normal
c101695.graph_c0	0	0.371368	0.951226	1.61033	normal
c101696.graph_c0	0.662249	0.456322	0.956471	-0.616767	normal
c101700.graph_c0	0.491864	0.254189	0.958777	-0.693219	normal
c101714.graph_c0	0.248953	0.385968	0.961553	0.316223	normal
c101722.graph_c0	0.337747	0.523629	0.961553	0.316223	normal
c101733.graph_c0	0.291161	0.451405	0.961553	0.316223	normal
c101743.graph_c0	0.552175	0	0.834463	-2.47342	normal
c101746.graph_c0	0	0.379442	0.951226	1.61033	normal
c10175.graph_c0	0	0.422282	0.934308	2.02851	normal
c101760.graph_c0	1.27452	0.164663	0.787802	-2.31824	normal
c101780.graph_c0	0.305193	0.473159	0.961553	0.316223	normal
c101786.graph_c0	0	0.612432	0.913154	2.35232	normal
c101791.graph_c0	0	0.241861	0.951226	1.61033	normal
c101794.graph_c0	0	0.831158	0.913154	2.35232	normal
c101796.graph_c0	0	0.242421	0.951226	1.61033	normal
c101802.graph_c0	0	0.755235	0.934308	2.02851	normal
c101804.graph_c0	0	0.395192	0.951226	1.61033	normal
c101806.graph_c0	0.194854	0.704886	0.936132	1.32092	normal
c101808.graph_c0	0.289497	0.448825	0.961553	0.316223	normal
c101817.graph_c0	0	0.61846	0.934308	2.02851	normal
c101819.graph_c0	0.37389	0.193221	0.958777	-0.693219	normal
c10182.graph_c0	0.797827	0.206153	0.887566	-1.72698	normal
c101828.graph_c0	0	0.635987	0.934308	2.02851	normal
c101830.graph_c0	0.392729	0.304436	0.959495	-0.444913	normal
c101835.graph_c0	0.179972	0.279021	0.961553	0.316223	normal
c101837.graph_c0	1.40728	0	0.668225	-2.96909	normal
c101842.graph_c0	0.343471	0.710006	0.957845	0.640031	normal
c101851.graph_c0	0	0.710809	0.934308	2.02851	normal
c101854.graph_c0	0	0.71404	0.934308	2.02851	normal
c101857.graph_c0	0.603119	0.155842	0.931066	-1.45435	normal
c101862.graph_c0	0.770525	0.398197	0.95219	-0.863091	normal
c101863.graph_c0	0	0.461347	0.951226	1.61033	normal
c101877.graph_c0	0	0.385968	0.934308	2.02851	normal
c101879.graph_c0	0	0.54356	0.934308	2.02851	normal
c101886.graph_c0	0.820438	0.423991	0.95219	-0.863091	normal
c101887.graph_c0	0.268764	0.416681	0.961553	0.316223	normal
c101897.graph_c0	0	0.758883	0.934308	2.02851	normal
c1019.graph_c0	0	0.614588	0.887277	2.61661	normal
c101908.graph_c0	0.899326	0	0.668225	-2.96909	normal
c101909.graph_c0	0.46801	0.241861	0.95219	-0.863091	normal
c101911.graph_c0	0	0.73406	0.934308	2.02851	normal
c101928.graph_c0	0.881079	0	0.668225	-2.96909	normal
c101930.graph_c0	0.250183	0.129291	0.958777	-0.693219	normal
c101935.graph_c0	0	0.762567	0.934308	2.02851	normal
c101944.graph_c0	0	0.380821	0.951226	1.61033	normal
c101949.graph_c0	0	0.440025	0.951226	1.61033	normal
c10195.graph_c0	0.342311	0.530705	0.961553	0.316223	normal
c101953.graph_c0	0	0.549262	0.934308	2.02851	normal
c101958.graph_c0	0.477944	0.740985	0.961553	0.316223	normal
c101962.graph_c0	0.378075	0.195384	0.958777	-0.693219	normal
c101965.graph_c0	0	0.331411	0.951226	1.61033	normal
c101966.graph_c0	0	0.960788	0.913154	2.35232	normal
c101971.graph_c0	0	0.427453	0.951226	1.61033	normal
c101974.graph_c0	0	0.402792	0.951226	1.61033	normal
c101975.graph_c0	0	0.181816	0.951226	1.61033	normal
c101976.graph_c0	0	0.973289	0.887277	2.61661	normal
c101980.graph_c0	0	0.506738	0.934308	2.02851	normal
c101987.graph_c0	0	0.330366	0.951226	1.61033	normal
c101988.graph_c0	0	0.743792	0.887277	2.61661	normal
c101991.graph_c0	0.623533	0.161117	0.931066	-1.45435	normal
c102005.graph_c0	0.35182	0.363631	0.962743	-0.101955	normal
c102007.graph_c0	0	0.350254	0.951226	1.61033	normal
c102023.graph_c0	0	0.290099	0.951226	1.61033	normal
c102027.graph_c0	0.480209	0	0.834463	-2.47342	normal
c102034.graph_c0	0.703639	0.181816	0.931066	-1.45435	normal
c102040.graph_c0	0.582322	0.150468	0.931066	-1.45435	normal
c102041.graph_c0	0	0.385022	0.951226	1.61033	normal
c102052.graph_c0	0	0.854905	0.913154	2.35232	normal
c102055.graph_c0	0.180613	0.933386	0.898238	1.78163	normal
c102057.graph_c0	0	0.549536	0.820221	3.03321	normal
c102058.graph_c0	0	0.704434	0.85634	2.83989	normal
c102059.graph_c0	0	0.616034	0.934308	2.02851	normal
c102078.graph_c0	0.325801	0.336739	0.962743	-0.101955	normal
c102079.graph_c0	0	0.489373	0.951226	1.61033	normal
c102081.graph_c0	0	0.604188	0.934308	2.02851	normal
c102091.graph_c0	0.888808	0.229662	0.931066	-1.45435	normal
c102096.graph_c0	0	0.298648	0.934308	2.02851	normal
c102098.graph_c0	0	0.698172	0.934308	2.02851	normal
c1021.graph_c0	0	0.513362	0.951226	1.61033	normal
c102111.graph_c0	0	0.418903	0.951226	1.61033	normal
c102118.graph_c0	0	0.41069	0.951226	1.61033	normal
c102131.graph_c0	0.675494	0.349086	0.947681	-0.940576	normal
c102149.graph_c0	0	0.541686	0.934308	2.02851	normal
c102155.graph_c0	1.92084	0	0.459331	-3.33731	normal
c102157.graph_c0	0.721168	0.37269	0.95219	-0.863091	normal
c102165.graph_c0	0	0.445642	0.951226	1.61033	normal
c102168.graph_c0	0.138044	0.214017	0.961553	0.316223	normal
c102170.graph_c0	0.496687	0	0.834463	-2.47342	normal
c102171.graph_c0	0.263865	0.204543	0.959495	-0.444913	normal
c102172.graph_c0	0	0.362792	0.934308	2.02851	normal
c102175.graph_c0	0	0.313082	0.913154	2.35232	normal
c102179.graph_c0	0.635261	0	0.834463	-2.47342	normal
c102184.graph_c0	0	0.230674	0.951226	1.61033	normal
c102187.graph_c0	0.562912	0.436358	0.959495	-0.444913	normal
c102195.graph_c0	0	0.480394	0.913154	2.35232	normal
c102197.graph_c0	0.881079	0	0.834463	-2.47342	normal
c102200.graph_c0	0	0.482608	0.951226	1.61033	normal
c102202.graph_c0	0.76471	0	0.834463	-2.47342	normal
c102206.graph_c0	0	0.505922	0.951226	1.61033	normal
c102212.graph_c0	0	0.231183	0.951226	1.61033	normal
c102219.graph_c0	0	0.460671	0.934308	2.02851	normal
c102226.graph_c0	0.547698	0.283043	0.95219	-0.863091	normal
c102238.graph_c0	0	0.495548	0.934308	2.02851	normal
c102243.graph_c0	0	1.05493	0.631846	3.61973	normal
c102250.graph_c0	0.275337	0.142291	0.958777	-0.693219	normal
c102254.graph_c0	0	0.340019	0.951226	1.61033	normal
c102255.graph_c0	0	0.510858	0.951226	1.61033	normal
c102256.graph_c0	0	0.470326	0.934308	2.02851	normal
c102258.graph_c0	0.367116	0.189721	0.958777	-0.693219	normal
c102260.graph_c0	0	0.509615	0.913154	2.35232	normal
c102267.graph_c0	0.221716	0.343739	0.961553	0.316223	normal
c102278.graph_c0	0	0.405914	0.951226	1.61033	normal
c102282.graph_c0	0.810593	0.418903	0.95219	-0.863091	normal
c102284.graph_c0	0	0.370056	0.951226	1.61033	normal
c102291.graph_c0	0.265246	0.274151	0.962743	-0.101955	normal
c102295.graph_c0	0.342311	0.353804	0.962743	-0.101955	normal
c102296.graph_c0	0.416971	0.430971	0.962743	-0.101955	normal
c102298.graph_c0	0.321664	0.166232	0.958777	-0.693219	normal
c102303.graph_c0	0	0.440951	0.913154	2.35232	normal
c102308.graph_c0	0.827135	0.213726	0.931066	-1.45435	normal
c10231.graph_c0	0	0.20159	0.913154	2.35232	normal
c102323.graph_c0	0.291161	0.451405	0.961553	0.316223	normal
c102328.graph_c0	0.31081	0.321245	0.962743	-0.101955	normal
c102329.graph_c0	0	0.402792	0.951226	1.61033	normal
c102335.graph_c0	0	0.446275	0.934308	2.02851	normal
c102340.graph_c0	0	0.457318	0.951226	1.61033	normal
c102342.graph_c0	0	0.734918	0.913154	2.35232	normal
c102367.graph_c0	0.390459	0.403568	0.961909	-0.121104	normal
c102368.graph_c0	0.862333	0	0.834463	-2.47342	normal
c102372.graph_c0	0.461613	0.119278	0.931066	-1.45435	normal
c102377.graph_c0	0.91696	0	0.834463	-2.47342	normal
c102381.graph_c0	0	0.508378	0.951226	1.61033	normal
c102382.graph_c0	0	0.29253	0.951226	1.61033	normal
c102384.graph_c0	0.347	0.35865	0.962743	-0.101955	normal
c102387.graph_c0	0	0.327268	0.951226	1.61033	normal
c1024.graph_c0	0	0.417235	0.951226	1.61033	normal
c102400.graph_c0	0	0.321245	0.951226	1.61033	normal
c102405.graph_c0	0.425731	0.330018	0.959495	-0.444913	normal
c102410.graph_c0	0	0.286136	0.951226	1.61033	normal
c102411.graph_c0	0	0.393706	0.913154	2.35232	normal
c102416.graph_c0	0.75615	0	0.834463	-2.47342	normal
c102418.graph_c0	0	0.513362	0.934308	2.02851	normal
c102424.graph_c0	0.677753	0	0.834463	-2.47342	normal
c102426.graph_c0	0	0.523629	0.913154	2.35232	normal
c102428.graph_c0	0.367116	0.379442	0.961909	-0.121104	normal
c102429.graph_c0	0	0.595033	0.934308	2.02851	normal
c10243.graph_c0	0	0.537056	0.913154	2.35232	normal
c102441.graph_c0	0.40208	0.519474	0.961894	0.143183	normal
c102443.graph_c0	0	0.299217	0.951226	1.61033	normal
c102447.graph_c0	0.291161	0.150468	0.958777	-0.693219	normal
c102448.graph_c0	0	0.902809	0.85634	2.83989	normal
c102452.graph_c0	0	0.956401	0.913154	2.35232	normal
c102458.graph_c0	0	0.744497	0.934308	2.02851	normal
c102468.graph_c0	0	0.696316	0.887277	2.61661	normal
c102469.graph_c0	0.596024	0.770043	0.961894	0.143183	normal
c102479.graph_c0	0.511738	0.264459	0.95219	-0.863091	normal
c102481.graph_c0	0.631303	0.326249	0.95219	-0.863091	normal
c102484.graph_c0	0	0.820001	0.820221	3.03321	normal
c102485.graph_c0	0.56448	0.145858	0.931066	-1.45435	normal
c102486.graph_c0	0	0.404868	0.934308	2.02851	normal
c102491.graph_c0	0	0.764422	0.913154	2.35232	normal
c102492.graph_c0	0.858679	0.221877	0.931066	-1.45435	normal
c102503.graph_c0	0	0.520162	0.934308	2.02851	normal
c102504.graph_c0	0.13091	0.270609	0.957845	0.640031	normal
c102511.graph_c0	0.268053	0.277053	0.962743	-0.101955	normal
c102513.graph_c0	0.487135	0.50349	0.962743	-0.101955	normal
c102516.graph_c0	0	0.751621	0.934308	2.02851	normal
c102519.graph_c0	0	0.882521	0.85634	2.83989	normal
c102520.graph_c0	0.439584	0.227171	0.95219	-0.863091	normal
c102539.graph_c0	0.599551	0.30984	0.95219	-0.863091	normal
c102543.graph_c0	0	0.646456	0.934308	2.02851	normal
c102551.graph_c0	1.3245	0	0.459331	-3.33731	normal
c102552.graph_c0	0.730702	0.251745	0.928461	-1.35875	normal
c102568.graph_c0	0.526815	0.453752	0.960714	-0.35248	normal
c102569.graph_c0	0.569236	0.196116	0.928461	-1.35875	normal
c102574.graph_c0	0.230282	0.119007	0.958777	-0.693219	normal
c102577.graph_c0	0	0.490902	0.934308	2.02851	normal
c102583.graph_c0	0	0.660037	0.934308	2.02851	normal
c102585.graph_c0	0.257168	0.265802	0.962743	-0.101955	normal
c102591.graph_c0	0.562912	0.290905	0.95219	-0.863091	normal
c102594.graph_c0	0.691632	0.357426	0.95219	-0.863091	normal
c102595.graph_c0	1.12167	0.193221	0.877483	-1.95002	normal
c102603.graph_c0	0.260473	0.403827	0.961553	0.316223	normal
c102604.graph_c0	0.321664	0.166232	0.958777	-0.693219	normal
c102605.graph_c0	0	0.740985	0.934308	2.02851	normal
c102626.graph_c0	0	0.559035	0.934308	2.02851	normal
c102632.graph_c0	0	0.390768	0.951226	1.61033	normal
c102647.graph_c0	0.378075	0.586152	0.961553	0.316223	normal
c102651.graph_c0	0.320646	0.165705	0.958777	-0.693219	normal
c102654.graph_c0	0	0.338919	0.951226	1.61033	normal
c102658.graph_c0	0.559802	0	0.834463	-2.47342	normal
c102659.graph_c0	0	0.604188	0.934308	2.02851	normal
c102663.graph_c0	0.345816	0.357426	0.962743	-0.101955	normal
c102681.graph_c0	0	0.727263	0.934308	2.02851	normal
c102693.graph_c0	0	0.756143	0.913154	2.35232	normal
c102706.graph_c0	0	0.35621	0.951226	1.61033	normal
c102712.graph_c0	0.466931	0.965215	0.957845	0.640031	normal
c102713.graph_c0	0.723743	0.498695	0.956471	-0.616767	normal
c102717.graph_c0	0	0.616034	0.934308	2.02851	normal
c102720.graph_c0	0	0.453359	0.951226	1.61033	normal
c102725.graph_c0	0	0.510858	0.951226	1.61033	normal
c102748.graph_c0	0	0.784463	0.913154	2.35232	normal
c102760.graph_c0	0	0.61968	0.913154	2.35232	normal
c102772.graph_c0	0	0.878573	0.887277	2.61661	normal
c102774.graph_c0	1.08368	0	0.459331	-3.33731	normal
c102777.graph_c0	0	0.599576	0.934308	2.02851	normal
c102782.graph_c0	0	0.294174	0.951226	1.61033	normal
c102798.graph_c0	0.648474	0.335123	0.944236	-0.984993	normal
c1028.graph_c1	0.397349	0.924052	0.949297	0.88265	normal
c102802.graph_c0	0	0.532504	0.934308	2.02851	normal
c10281.graph_c0	0	1.16882	0.887277	2.61661	normal
c102823.graph_c0	0	1.02172	0.913154	2.35232	normal
c102827.graph_c0	0.886216	0.457985	0.947681	-0.940576	normal
c102838.graph_c0	0	0.323228	0.951226	1.61033	normal
c102842.graph_c0	0.820438	0.211996	0.931066	-1.45435	normal
c102845.graph_c0	0	0.579663	0.934308	2.02851	normal
c102848.graph_c0	0.304276	0.157246	0.958777	-0.693219	normal
c102864.graph_c0	0	0.298364	0.951226	1.61033	normal
c102866.graph_c0	0	0.508378	0.951226	1.61033	normal
c102872.graph_c0	1.80936	0	0.273208	-3.63041	normal
c102875.graph_c0	0.324757	0.33566	0.962743	-0.101955	normal
c102878.graph_c0	0	0.482608	0.951226	1.61033	normal
c10288.graph_c0	0.340014	0.527144	0.961553	0.316223	normal
c102891.graph_c0	0	1.04726	0.85634	2.83989	normal
c102902.graph_c0	0.308915	0.159643	0.958777	-0.693219	normal
c102904.graph_c0	0	0.502282	0.913154	2.35232	normal
c102907.graph_c0	0	0.489373	0.951226	1.61033	normal
c102908.graph_c0	0.318629	0.164663	0.958777	-0.693219	normal
c102910.graph_c0	0	1.06501	0.85634	2.83989	normal
c102922.graph_c0	0.23841	0.739241	0.945055	1.1276	normal
c102930.graph_c0	0.837389	0.216376	0.887566	-1.72698	normal
c102939.graph_c0	0.651602	0.16837	0.931066	-1.45435	normal
c102951.graph_c0	0.960418	0	0.834463	-2.47342	normal
c102956.graph_c0	1.3046	0	0.668225	-2.96909	normal
c102957.graph_c0	0.773466	0	0.834463	-2.47342	normal
c102958.graph_c0	0.358036	0.185028	0.958777	-0.693219	normal
c102964.graph_c0	0	0.660037	0.934308	2.02851	normal
c102965.graph_c0	0	0.623368	0.934308	2.02851	normal
c102967.graph_c0	0	0.620904	0.934308	2.02851	normal
c102972.graph_c0	0	0.685977	0.934308	2.02851	normal
c102974.graph_c0	0.462667	0.2391	0.958777	-0.693219	normal
c102975.graph_c0	0	0.476027	0.951226	1.61033	normal
c102990.graph_c0	0.448337	0.347542	0.959495	-0.444913	normal
c102991.graph_c0	0	0.238556	0.951226	1.61033	normal
c102996.graph_c0	0	0.805584	0.887277	2.61661	normal
c103004.graph_c0	0.823773	0	0.834463	-2.47342	normal
c103008.graph_c0	0	0.497116	0.934308	2.02851	normal
c103013.graph_c0	0.168592	0.435632	0.952289	0.904318	normal
c103015.graph_c0	1.09836	0.28381	0.887566	-1.72698	normal
c103019.graph_c0	0.442463	0.228659	0.95219	-0.863091	normal
c103023.graph_c0	0	0.25054	0.951226	1.61033	normal
c103026.graph_c0	0.735565	0.190065	0.887566	-1.72698	normal
c103033.graph_c0	0	1.12367	0.887277	2.61661	normal
c103040.graph_c0	0	0.630879	0.934308	2.02851	normal
c103042.graph_c0	0	0.590005	0.913154	2.35232	normal
c103043.graph_c0	0	0.583973	0.934308	2.02851	normal
c103055.graph_c0	0.886216	0.305323	0.928461	-1.35875	normal
c103064.graph_c0	0	0.412307	0.951226	1.61033	normal
c103075.graph_c0	0	0.35865	0.951226	1.61033	normal
c103079.graph_c0	0	0.73406	0.934308	2.02851	normal
c103081.graph_c0	0	0.418903	0.951226	1.61033	normal
c103083.graph_c0	0	0.496331	0.951226	1.61033	normal
c103087.graph_c0	0.376669	0	0.834463	-2.47342	normal
c103093.graph_c0	0.835662	0	0.459331	-3.33731	normal
c1031.graph_c0	0	0.319286	0.951226	1.61033	normal
c103104.graph_c0	0	0.692021	0.934308	2.02851	normal
c103106.graph_c0	0	0.300936	0.951226	1.61033	normal
c103112.graph_c0	0	0.800307	0.820221	3.03321	normal
c103114.graph_c0	0	0.706244	0.820221	3.03321	normal
c103123.graph_c0	0.71861	0	0.834463	-2.47342	normal
c103124.graph_c0	0.244154	0.126176	0.958777	-0.693219	normal
c103125.graph_c0	1.14815	0	0.459331	-3.33731	normal
c103129.graph_c0	0	0.604188	0.934308	2.02851	normal
c103131.graph_c0	0.553683	0.143068	0.931066	-1.45435	normal
c103137.graph_c0	0.454368	0.704434	0.961553	0.316223	normal
c103139.graph_c0	0.873483	0	0.834463	-2.47342	normal
c103156.graph_c0	0.378075	0.390768	0.962743	-0.101955	normal
c103157.graph_c0	0	0.324229	0.951226	1.61033	normal
c103163.graph_c0	0.185236	0.191455	0.962743	-0.101955	normal
c103173.graph_c0	0	0.453359	0.951226	1.61033	normal
c103184.graph_c0	0	0.338919	0.951226	1.61033	normal
c103200.graph_c0	0	0.649127	0.934308	2.02851	normal
c103204.graph_c0	0	0.515891	0.951226	1.61033	normal
c103237.graph_c0	0	0.73406	0.934308	2.02851	normal
c103239.graph_c0	0.433936	0.224252	0.95219	-0.863091	normal
c103254.graph_c0	0	0.453359	0.951226	1.61033	normal
c103259.graph_c0	0.290327	0.450111	0.961553	0.316223	normal
c103260.graph_c0	0	0.35621	0.934308	2.02851	normal
c103264.graph_c0	0.411886	0.106429	0.931066	-1.45435	normal
c103270.graph_c0	0.657949	0.340019	0.95219	-0.863091	normal
c103275.graph_c0	0.706091	0	0.834463	-2.47342	normal
c103282.graph_c0	0.691632	0.178713	0.931066	-1.45435	normal
c103284.graph_c0	0	0.92769	0.733398	3.35607	normal
c103299.graph_c0	0	0.7173	0.820221	3.03321	normal
c103304.graph_c0	0	0.476027	0.951226	1.61033	normal
c103310.graph_c0	0	0.437269	0.913154	2.35232	normal
c103311.graph_c0	0.706912	0.121774	0.877483	-1.95002	normal
c103328.graph_c0	0.333303	0.344493	0.962743	-0.101955	normal
c103334.graph_c0	1.3546	0	0.273208	-3.63041	normal
c103342.graph_c0	0.37389	0.579663	0.961553	0.316223	normal
c103351.graph_c0	1.07032	0	0.668225	-2.96909	normal
c103354.graph_c0	0	0.662822	0.934308	2.02851	normal
c103365.graph_c0	0.451332	0	0.834463	-2.47342	normal
c103367.graph_c0	0	0.29253	0.951226	1.61033	normal
c103368.graph_c0	0.31081	0.321245	0.962743	-0.101955	normal
c103384.graph_c0	0	0.921883	0.887277	2.61661	normal
c103390.graph_c0	0	0.799434	0.913154	2.35232	normal
c103407.graph_c0	0	0.579663	0.934308	2.02851	normal
c103410.graph_c0	0.259805	0.537056	0.957845	0.640031	normal
c103412.graph_c0	0.232395	0.120098	0.958777	-0.693219	normal
c103418.graph_c0	0.599551	0	0.834463	-2.47342	normal
c10342.graph_c0	0.375274	0.387874	0.961909	-0.121104	normal
c103422.graph_c0	0.563956	0.194297	0.928461	-1.35875	normal
c103425.graph_c0	0.39813	0	0.834463	-2.47342	normal
c103426.graph_c0	0	0.451405	0.951226	1.61033	normal
c103429.graph_c0	0	0.525381	0.934308	2.02851	normal
c103432.graph_c0	0.143926	0.371896	0.952289	0.904318	normal
c103439.graph_c0	0.230282	0.952053	0.925434	1.49137	normal
c103446.graph_c0	0.273111	0.14114	0.958777	-0.693219	normal
c103451.graph_c0	0.655819	0.169459	0.931066	-1.45435	normal
c103454.graph_c0	1.31023	0	0.668225	-2.96909	normal
c103469.graph_c0	0.561871	0.0967892	0.877483	-1.95002	normal
c103470.graph_c0	0	0.476027	0.951226	1.61033	normal
c103478.graph_c0	0.908736	0	0.834463	-2.47342	normal
c103484.graph_c0	0	0.520162	0.934308	2.02851	normal
c103495.graph_c0	0.77643	0	0.834463	-2.47342	normal
c103499.graph_c0	1.22569	0.211141	0.877483	-1.95002	normal
c103508.graph_c0	0	0.240197	0.951226	1.61033	normal
c103510.graph_c0	0.971157	0.334587	0.928461	-1.35875	normal
c103512.graph_c0	0	0.343363	0.951226	1.61033	normal
c103515.graph_c0	0.892723	0.692021	0.959495	-0.444913	normal
c103523.graph_c0	0.668806	0.172815	0.931066	-1.45435	normal
c103531.graph_c0	0	0.960788	0.913154	2.35232	normal
c103542.graph_c0	0	0.477474	0.934308	2.02851	normal
c103546.graph_c0	0	0.390768	0.934308	2.02851	normal
c103547.graph_c0	0	0.334587	0.951226	1.61033	normal
c103549.graph_c0	0.272377	0.281521	0.962743	-0.101955	normal
c103550.graph_c0	0.67325	0	0.834463	-2.47342	normal
c103555.graph_c0	1.26655	0	0.459331	-3.33731	normal
c103565.graph_c0	0	0.26313	0.951226	1.61033	normal
c103573.graph_c0	0	0.37269	0.951226	1.61033	normal
c103579.graph_c0	0.578995	0.149608	0.931066	-1.45435	normal
c103594.graph_c0	0	0.496331	0.951226	1.61033	normal
c103599.graph_c0	0.955887	0	0.834463	-2.47342	normal
c103611.graph_c0	1.35099	0	0.668225	-2.96909	normal
c103642.graph_c0	0	0.443754	0.951226	1.61033	normal
c103644.graph_c0	0.958903	0.165183	0.877483	-1.95002	normal
c103646.graph_c0	0	0.385022	0.951226	1.61033	normal
c103653.graph_c0	0.473477	0.611716	0.961894	0.143183	normal
c103654.graph_c0	0.244744	0.126481	0.958777	-0.693219	normal
c103656.graph_c0	0.691632	0.178713	0.931066	-1.45435	normal
c103667.graph_c0	0.774945	0.200241	0.887566	-1.72698	normal
c103677.graph_c0	0.288673	0.149182	0.958777	-0.693219	normal
c103686.graph_c0	0	0.380821	0.951226	1.61033	normal
c103687.graph_c0	0	0.447546	0.934308	2.02851	normal
c103691.graph_c0	0.900658	0.232724	0.931066	-1.45435	normal
c103694.graph_c0	0	0.532504	0.934308	2.02851	normal
c103697.graph_c0	0.343471	0.177501	0.958777	-0.693219	normal
c103707.graph_c0	0.295405	0.152662	0.958777	-0.693219	normal
c103719.graph_c0	0.40208	0.415579	0.962743	-0.101955	normal
c103723.graph_c0	0	0.515045	0.934308	2.02851	normal
c103726.graph_c0	0.292844	0.151338	0.95219	-0.863091	normal
c103731.graph_c0	0.37389	0.579663	0.961553	0.316223	normal
c103732.graph_c0	0.955887	0.49399	0.95219	-0.863091	normal
c103735.graph_c0	0	0.492441	0.934308	2.02851	normal
c103744.graph_c0	0	0.466139	0.934308	2.02851	normal
c103755.graph_c0	0.689279	0.178105	0.931066	-1.45435	normal
c103781.graph_c0	0	0.398197	0.951226	1.61033	normal
c103812.graph_c0	0.318629	0.329327	0.962743	-0.101955	normal
c103822.graph_c0	0	0.643807	0.934308	2.02851	normal
c103824.graph_c0	0	0.295836	0.951226	1.61033	normal
c103825.graph_c0	0	0.505109	0.934308	2.02851	normal
c103842.graph_c0	0	0.521024	0.951226	1.61033	normal
c103845.graph_c0	0	0.534316	0.934308	2.02851	normal
c103856.graph_c0	0.77643	0.200624	0.931066	-1.45435	normal
c103862.graph_c0	0	0.412307	0.934308	2.02851	normal
c103869.graph_c0	0.791594	0.204543	0.931066	-1.45435	normal
c103874.graph_c0	0	0.410154	0.934308	2.02851	normal
c103880.graph_c0	0	0.303553	0.951226	1.61033	normal
c103882.graph_c0	1.36463	0	0.459331	-3.33731	normal
c103885.graph_c0	1.44063	0	0.668225	-2.96909	normal
c10389.graph_c0	0.884926	0	0.834463	-2.47342	normal
c10390.graph_c0	0.108252	0.33566	0.945055	1.1276	normal
c103901.graph_c0	0.844367	0	0.834463	-2.47342	normal
c103906.graph_c0	0	0.466139	0.934308	2.02851	normal
c103913.graph_c0	0	0.385022	0.951226	1.61033	normal
c103917.graph_c0	0.358036	0.46257	0.961894	0.143183	normal
c103918.graph_c0	0	0.555084	0.934308	2.02851	normal
c103922.graph_c0	0	0.521024	0.951226	1.61033	normal
c103927.graph_c0	0	0.569162	0.934308	2.02851	normal
c103933.graph_c0	0.248953	0.643279	0.952289	0.904318	normal
c103940.graph_c0	0	0.340019	0.951226	1.61033	normal
c103952.graph_c0	0.201841	0.104309	0.958777	-0.693219	normal
c103971.graph_c0	0	0.484842	0.951226	1.61033	normal
c103975.graph_c0	0	0.252961	0.913154	2.35232	normal
c103979.graph_c0	0	0.650471	0.913154	2.35232	normal
c103982.graph_c0	0	0.505109	0.934308	2.02851	normal
c103983.graph_c0	0	0.707607	0.934308	2.02851	normal
c103984.graph_c0	0	0.638572	0.913154	2.35232	normal
c103987.graph_c0	0.464789	0.360295	0.959495	-0.444913	normal
c103988.graph_c0	0	0.320589	0.934308	2.02851	normal
c103990.graph_c0	0.946954	0.244687	0.887566	-1.72698	normal
c103995.graph_c0	0	0.891284	0.913154	2.35232	normal
c103997.graph_c0	0	0.781536	0.913154	2.35232	normal
c104000.graph_c0	0	0.2391	0.951226	1.61033	normal
c104002.graph_c0	0.407743	0.105358	0.931066	-1.45435	normal
c104005.graph_c0	0	0.565068	0.934308	2.02851	normal
c104008.graph_c0	0	0.436358	0.951226	1.61033	normal
c104020.graph_c0	0.42395	0.109546	0.931066	-1.45435	normal
c104033.graph_c0	0	0.430971	0.951226	1.61033	normal
c10405.graph_c0	0.348193	0.359883	0.962743	-0.101955	normal
c104055.graph_c0	0	0.660731	0.913154	2.35232	normal
c104059.graph_c0	0.536106	0.415579	0.959495	-0.444913	normal
c104066.graph_c0	0	0.442504	0.934308	2.02851	normal
c104072.graph_c0	0.750549	0	0.834463	-2.47342	normal
c104080.graph_c0	1.3178	0	0.0207333	-4.42568	normal
c104085.graph_c0	0.383803	0.198344	0.958777	-0.693219	normal
c104087.graph_c0	0.501604	0.129611	0.931066	-1.45435	normal
c104089.graph_c0	0	0.457318	0.951226	1.61033	normal
c104095.graph_c0	0.249567	0.257945	0.962743	-0.101955	normal
c104096.graph_c0	0	0.326249	0.951226	1.61033	normal
c104097.graph_c0	0	0.451405	0.951226	1.61033	normal
c1041.graph_c0	0.655819	0.169459	0.931066	-1.45435	normal
c104126.graph_c0	0.394257	0.203747	0.958777	-0.693219	normal
c104129.graph_c0	0	0.872716	0.913154	2.35232	normal
c104132.graph_c0	0	0.286136	0.934308	2.02851	normal
c104133.graph_c0	0	0.328294	0.951226	1.61033	normal
c104141.graph_c0	0	0.390768	0.951226	1.61033	normal
c104149.graph_c0	0	0.484842	0.951226	1.61033	normal
c104154.graph_c0	0.427528	0.662822	0.961553	0.316223	normal
c104157.graph_c0	0	0.536139	0.934308	2.02851	normal
c104158.graph_c0	0.30156	0.155842	0.958777	-0.693219	normal
c104177.graph_c0	0	0.490902	0.934308	2.02851	normal
c104181.graph_c0	0.397349	0.205345	0.958777	-0.693219	normal
c104182.graph_c0	0.263179	0.272015	0.962743	-0.101955	normal
c104186.graph_c0	0	0.405914	0.951226	1.61033	normal
c104197.graph_c0	0.706091	0.364898	0.95219	-0.863091	normal
c104198.graph_c0	0.62162	0	0.834463	-2.47342	normal
c104201.graph_c0	0	0.390768	0.951226	1.61033	normal
c104210.graph_c0	1.35551	0.175127	0.787802	-2.31824	normal
c104215.graph_c0	0	0.399717	0.951226	1.61033	normal
c104219.graph_c0	0	0.727263	0.913154	2.35232	normal
c104224.graph_c0	0.31763	0.164147	0.958777	-0.693219	normal
c104225.graph_c0	1.23566	0	0.668225	-2.96909	normal
c104237.graph_c0	0	0.297517	0.951226	1.61033	normal
c104239.graph_c0	0	0.401249	0.951226	1.61033	normal
c104246.graph_c0	0	0.67132	0.934308	2.02851	normal
c104248.graph_c0	0.30246	0.156307	0.958777	-0.693219	normal
c104251.graph_c0	1.37544	0	0.668225	-2.96909	normal
c104255.graph_c0	0.767607	0.198344	0.931066	-1.45435	normal
c104258.graph_c0	0.747779	0.193221	0.931066	-1.45435	normal
c104265.graph_c0	0.830525	0.143068	0.877483	-1.95002	normal
c104276.graph_c0	0	0.737506	0.913154	2.35232	normal
c104277.graph_c0	0	0.918648	0.913154	2.35232	normal
c104279.graph_c0	0	0.244116	0.951226	1.61033	normal
c104280.graph_c0	0.968064	0	0.668225	-2.96909	normal
c104285.graph_c0	0	0.781536	0.934308	2.02851	normal
c104289.graph_c0	0	0.528919	0.913154	2.35232	normal
c104290.graph_c0	1.92084	0	0.459331	-3.33731	normal
c104293.graph_c0	0.603119	0.103895	0.877483	-1.95002	normal
c104309.graph_c0	0.227184	0.234811	0.962743	-0.101955	normal
c104313.graph_c0	0	0.518445	0.951226	1.61033	normal
c104321.graph_c0	0	0.361124	0.951226	1.61033	normal
c104325.graph_c0	0.405296	0.418903	0.962743	-0.101955	normal
c104326.graph_c0	0	0.438184	0.951226	1.61033	normal
c104327.graph_c0	0.929579	0.240197	0.931066	-1.45435	normal
c104328.graph_c0	0.307976	0.318316	0.962743	-0.101955	normal
c104335.graph_c0	0.944013	0.162618	0.877483	-1.95002	normal
c104337.graph_c0	0	0.887507	0.887277	2.61661	normal
c104343.graph_c0	0.227184	0.352217	0.961553	0.316223	normal
c104348.graph_c0	0	0.45533	0.951226	1.61033	normal
c10435.graph_c0	0.94255	0.487097	0.95219	-0.863091	normal
c104353.graph_c0	0	0.561031	0.934308	2.02851	normal
c104354.graph_c0	0	0.412307	0.951226	1.61033	normal
c104361.graph_c0	0.952891	0	0.668225	-2.96909	normal
c104362.graph_c0	0	0.430971	0.951226	1.61033	normal
c104363.graph_c0	0	0.891284	0.913154	2.35232	normal
c104380.graph_c0	0.484804	0.25054	0.958777	-0.693219	normal
c104386.graph_c0	0	0.489373	0.951226	1.61033	normal
c104389.graph_c0	0.742301	0.383611	0.95219	-0.863091	normal
c104395.graph_c0	0	0.211141	0.951226	1.61033	normal
c104399.graph_c0	0.505357	0.391743	0.959495	-0.444913	normal
c104402.graph_c0	0.263179	0.272015	0.961909	-0.121104	normal
c104405.graph_c0	0.876001	0.150902	0.731778	-2.26356	normal
c104411.graph_c0	0.412725	0.426582	0.961909	-0.121104	normal
c104415.graph_c0	0	0.322564	0.934308	2.02851	normal
c104420.graph_c0	0	0.773836	0.934308	2.02851	normal
c104425.graph_c0	1.40079	0	0.668225	-2.96909	normal
c104438.graph_c0	0	0.352612	0.951226	1.61033	normal
c104439.graph_c0	0	0.983341	0.913154	2.35232	normal
c104443.graph_c0	0	0.286136	0.951226	1.61033	normal
c104446.graph_c0	0.224168	0.347542	0.961553	0.316223	normal
c104449.graph_c0	1.95795	0	0.459331	-3.33731	normal
c104467.graph_c0	0	0.695083	0.934308	2.02851	normal
c104470.graph_c0	0	0.33566	0.951226	1.61033	normal
c104472.graph_c0	0.259805	0.268528	0.962743	-0.101955	normal
c104487.graph_c0	0	0.380821	0.951226	1.61033	normal
c104498.graph_c0	0.810593	0.209452	0.931066	-1.45435	normal
c104503.graph_c0	0	0.376712	0.951226	1.61033	normal
c104509.graph_c0	1.10135	0	0.668225	-2.96909	normal
c104512.graph_c0	0	0.55313	0.934308	2.02851	normal
c104518.graph_c0	0	0.402792	0.951226	1.61033	normal
c104537.graph_c0	0	0.353804	0.951226	1.61033	normal
c104539.graph_c0	0	0.638572	0.934308	2.02851	normal
c104547.graph_c0	0.807363	0	0.834463	-2.47342	normal
c104558.graph_c0	1.50481	0	0.668225	-2.96909	normal
c104563.graph_c0	0.892723	0	0.834463	-2.47342	normal
c104572.graph_c0	0	0.654537	0.934308	2.02851	normal
c104573.graph_c0	1.34501	0	0.668225	-2.96909	normal
c104577.graph_c0	0.958903	0	0.668225	-2.96909	normal
c104585.graph_c0	0	0.480394	0.934308	2.02851	normal
c104588.graph_c0	0	0.383143	0.934308	2.02851	normal
c104596.graph_c0	1.4271	0	0.668225	-2.96909	normal
c104599.graph_c0	2.00245	0	0.273208	-3.63041	normal
c1046.graph_c0	0.391213	0.202173	0.958777	-0.693219	normal
c1046.graph_c1	0.988528	0	0.834463	-2.47342	normal
c104601.graph_c0	0	0.549262	0.934308	2.02851	normal
c104604.graph_c0	0.562912	0.436358	0.959495	-0.444913	normal
c104619.graph_c0	0.690846	0.35702	0.947681	-0.940576	normal
c104627.graph_c0	0.321664	0.166232	0.95219	-0.863091	normal
c104630.graph_c0	0.190101	0.0982419	0.958777	-0.693219	normal
c104631.graph_c0	0.323719	0.167294	0.958777	-0.693219	normal
c104635.graph_c0	0	0.331411	0.951226	1.61033	normal
c104639.graph_c0	0.307043	0.158676	0.958777	-0.693219	normal
c104641.graph_c0	0	0.755235	0.934308	2.02851	normal
c104642.graph_c0	0.549182	0.56762	0.961909	-0.121104	normal
c104646.graph_c0	0	0.275112	0.934308	2.02851	normal
c104648.graph_c0	0	0.992662	0.913154	2.35232	normal
c104649.graph_c0	0	0.590005	0.913154	2.35232	normal
c104660.graph_c0	0	0.350254	0.951226	1.61033	normal
c104662.graph_c0	0.578995	0	0.834463	-2.47342	normal
c104669.graph_c0	0	0.740985	0.934308	2.02851	normal
c10467.graph_c0	0	0.662822	0.934308	2.02851	normal
c104677.graph_c0	0	0.385022	0.934308	2.02851	normal
c104682.graph_c0	0	0.484842	0.951226	1.61033	normal
c104685.graph_c0	0.186601	0.578596	0.945055	1.1276	normal
c104687.graph_c0	0.197513	0.102072	0.958777	-0.693219	normal
c104690.graph_c0	0	0.415579	0.951226	1.61033	normal
c104697.graph_c0	0	1.00216	0.913154	2.35232	normal
c1047.graph_c0	0	0.687478	0.85634	2.83989	normal
c104701.graph_c0	1.08175	0	0.668225	-2.96909	normal
c104705.graph_c0	0.851463	0	0.834463	-2.47342	normal
c104707.graph_c0	0	0.415579	0.951226	1.61033	normal
c104708.graph_c0	0.549182	0.141905	0.931066	-1.45435	normal
c104718.graph_c0	0.318629	0.329327	0.962743	-0.101955	normal
c104724.graph_c0	0.462667	0.4782	0.962743	-0.101955	normal
c104731.graph_c0	0	0.457318	0.951226	1.61033	normal
c104733.graph_c0	0.466931	0.241304	0.958777	-0.693219	normal
c104744.graph_c0	0	0.405914	0.951226	1.61033	normal
c104748.graph_c0	0	0.222821	0.951226	1.61033	normal
c104763.graph_c0	0	0.320263	0.951226	1.61033	normal
c104764.graph_c0	0	0.693549	0.913154	2.35232	normal
c104773.graph_c0	0	1.03689	0.913154	2.35232	normal
c104777.graph_c0	0	0.378072	0.951226	1.61033	normal
c104781.graph_c0	0	0.300074	0.951226	1.61033	normal
c104786.graph_c0	0	0.865503	0.913154	2.35232	normal
c104789.graph_c0	0	0.325236	0.951226	1.61033	normal
c10479.graph_c0	0	0.451405	0.951226	1.61033	normal
c104794.graph_c0	0.633275	0	0.834463	-2.47342	normal
c104796.graph_c0	0.360584	0.186345	0.958777	-0.693219	normal
c104799.graph_c0	0	0.284067	0.934308	2.02851	normal
c104804.graph_c0	0	0.712421	0.913154	2.35232	normal
c104805.graph_c0	0.615952	0	0.834463	-2.47342	normal
c104807.graph_c0	1.79562	0	0.0768564	-4.08216	normal
c104812.graph_c0	0.203871	0.632148	0.945055	1.1276	normal
c104814.graph_c0	0	0.291716	0.951226	1.61033	normal
c104820.graph_c0	0	0.374021	0.934308	2.02851	normal
c104821.graph_c0	0	0.682995	0.934308	2.02851	normal
c104828.graph_c0	1.15141	0.297517	0.840882	-1.84538	normal
c104832.graph_c0	0	0.552643	0.913154	2.35232	normal
c104833.graph_c0	0.988528	0.510858	0.95219	-0.863091	normal
c104835.graph_c0	0.300665	0.310759	0.962743	-0.101955	normal
c104845.graph_c0	0.312729	0.323228	0.962743	-0.101955	normal
c104846.graph_c0	0	0.418903	0.951226	1.61033	normal
c104850.graph_c0	0	0.370056	0.951226	1.61033	normal
c104855.graph_c0	0	0.515891	0.951226	1.61033	normal
c104856.graph_c0	0.394257	0.407494	0.962743	-0.101955	normal
c104858.graph_c0	0	0.61124	0.934308	2.02851	normal
c104861.graph_c0	0	0.537975	0.934308	2.02851	normal
c104868.graph_c0	0	0.329327	0.951226	1.61033	normal
c104872.graph_c0	0	0.660731	0.913154	2.35232	normal
c104876.graph_c0	0.322175	0	0.834463	-2.47342	normal
c104877.graph_c0	0.668806	0.69126	0.961909	-0.121104	normal
c104882.graph_c0	0	0.272724	0.951226	1.61033	normal
c104883.graph_c0	0.425731	0.220012	0.958777	-0.693219	normal
c104885.graph_c0	0.689279	0	0.834463	-2.47342	normal
c104887.graph_c0	0	0.447546	0.951226	1.61033	normal
c104890.graph_c0	0.888808	0	0.834463	-2.47342	normal
c104898.graph_c0	0	0.656588	0.913154	2.35232	normal
c104905.graph_c0	0	1.04309	0.887277	2.61661	normal
c104918.graph_c0	0.395026	0	0.834463	-2.47342	normal
c104919.graph_c0	0	1.1141	0.887277	2.61661	normal
c104924.graph_c0	0	0.956401	0.913154	2.35232	normal
c104929.graph_c0	0.415263	0.214602	0.958777	-0.693219	normal
c104935.graph_c0	0.322688	1.00057	0.945055	1.1276	normal
c104938.graph_c0	0	0.521024	0.913154	2.35232	normal
c104943.graph_c0	0	0.875634	0.887277	2.61661	normal
c104960.graph_c0	0	0.805584	0.913154	2.35232	normal
c104963.graph_c0	0.684622	0	0.834463	-2.47342	normal
c104967.graph_c0	0	0.404347	0.951226	1.61033	normal
c104968.graph_c0	0	0.452705	0.934308	2.02851	normal
c104987.graph_c0	0	0.559035	0.934308	2.02851	normal
c104988.graph_c0	0.785458	0	0.668225	-2.96909	normal
c104990.graph_c0	0	0.370056	0.951226	1.61033	normal
c104993.graph_c0	0	0.595033	0.934308	2.02851	normal
c105002.graph_c0	0	0.451405	0.951226	1.61033	normal
c105003.graph_c0	0.454368	0.469623	0.962743	-0.101955	normal
c105007.graph_c0	0	0.454014	0.934308	2.02851	normal
c105008.graph_c0	0.298891	0.617852	0.957845	0.640031	normal
c105009.graph_c0	0	0.492441	0.934308	2.02851	normal
c105012.graph_c0	0	1.03178	0.913154	2.35232	normal
c105020.graph_c0	0	0.352217	0.934308	2.02851	normal
c105025.graph_c0	0.326852	0.168913	0.958777	-0.693219	normal
c105026.graph_c0	0.182238	0.47089	0.952289	0.904318	normal
c105033.graph_c0	0	0.380821	0.951226	1.61033	normal
c105038.graph_c0	0	0.489373	0.951226	1.61033	normal
c105043.graph_c0	0	0.31355	0.951226	1.61033	normal
c105044.graph_c0	0.35428	0.549262	0.961553	0.316223	normal
c105045.graph_c0	0.359305	0.185684	0.958777	-0.693219	normal
c105051.graph_c0	0	0.557052	0.733398	3.35607	normal
c105052.graph_c0	0.286226	0.147918	0.958777	-0.693219	normal
c105056.graph_c0	0	0.300074	0.951226	1.61033	normal
c105057.graph_c0	0	0.321245	0.951226	1.61033	normal
c105065.graph_c0	0.434867	0.674201	0.961553	0.316223	normal
c105069.graph_c0	0	0.46476	0.934308	2.02851	normal
c105078.graph_c0	0.523188	0.0901255	0.877483	-1.95002	normal
c105087.graph_c0	0.265942	0.549742	0.957845	0.640031	normal
c105088.graph_c0	1.83392	0	0.459331	-3.33731	normal
c105090.graph_c0	0.797827	0.206153	0.931066	-1.45435	normal
c105094.graph_c0	0.413568	0.213726	0.95219	-0.863091	normal
c105098.graph_c0	0.413568	0.213726	0.958777	-0.693219	normal
c105101.graph_c0	0.365791	0.0945179	0.931066	-1.45435	normal
c105104.graph_c0	1.00321	0	0.834463	-2.47342	normal
c105105.graph_c0	0.331666	0.342802	0.961909	-0.121104	normal
c105106.graph_c0	0.925334	0	0.834463	-2.47342	normal
c105113.graph_c0	0.964991	0	0.834463	-2.47342	normal
c105114.graph_c0	0	0.469623	0.951226	1.61033	normal
c105118.graph_c0	0	0.371368	0.951226	1.61033	normal
c105119.graph_c0	0	0.280766	0.951226	1.61033	normal
c105124.graph_c0	0.257168	0.531603	0.957845	0.640031	normal
c105128.graph_c0	0.643327	0.166232	0.931066	-1.45435	normal
c105129.graph_c0	0	0.430971	0.951226	1.61033	normal
c10513.graph_c0	0	0.91508	0.733398	3.35607	normal
c105136.graph_c0	0.306115	0.158196	0.958777	-0.693219	normal
c105142.graph_c0	0	0.211996	0.951226	1.61033	normal
c105147.graph_c0	0.912829	0	0.834463	-2.47342	normal
c105159.graph_c0	0	0.723912	0.934308	2.02851	normal
c105168.graph_c0	0	0.425715	0.951226	1.61033	normal
c105172.graph_c0	0	0.380821	0.951226	1.61033	normal
c105175.graph_c0	0	0.688986	0.934308	2.02851	normal
c105184.graph_c0	0.343471	0.355003	0.962743	-0.101955	normal
c105189.graph_c0	0.441499	0.228161	0.95219	-0.863091	normal
c105193.graph_c0	0	0.361124	0.951226	1.61033	normal
c105194.graph_c0	0	0.285357	0.951226	1.61033	normal
c105199.graph_c0	0	0.935052	0.887277	2.61661	normal
c105202.graph_c0	0.578995	0.498695	0.960714	-0.35248	normal
c105204.graph_c0	0	0.487097	0.951226	1.61033	normal
c105205.graph_c0	0	0.603607	0.913154	2.35232	normal
c105207.graph_c0	0	0.737506	0.934308	2.02851	normal
c105208.graph_c0	0.334403	0.172815	0.958777	-0.693219	normal
c105214.graph_c0	0	0.660037	0.934308	2.02851	normal
c105216.graph_c0	0	0.352612	0.951226	1.61033	normal
c105220.graph_c0	0	0.461347	0.85634	2.83989	normal
c105227.graph_c0	0	0.392722	0.934308	2.02851	normal
c105228.graph_c0	0.232929	0.601873	0.952289	0.904318	normal
c105237.graph_c0	0	0.280016	0.951226	1.61033	normal
c105249.graph_c0	0	0.366174	0.951226	1.61033	normal
c105263.graph_c0	0	0.422282	0.951226	1.61033	normal
c105265.graph_c0	0.298891	0.308926	0.962743	-0.101955	normal
c105269.graph_c0	0	0.395192	0.913154	2.35232	normal
c105275.graph_c0	0	0.521024	0.951226	1.61033	normal
c105278.graph_c0	0	0.352612	0.951226	1.61033	normal
c105288.graph_c0	0	0.359883	0.951226	1.61033	normal
c105291.graph_c0	0	0.486343	0.934308	2.02851	normal
c105296.graph_c0	0	0.291716	0.951226	1.61033	normal
c105297.graph_c0	0	0.445642	0.951226	1.61033	normal
c105298.graph_c0	0.208916	0.431859	0.957845	0.640031	normal
c10530.graph_c0	0	0.211141	0.951226	1.61033	normal
c105306.graph_c0	0	0.4782	0.951226	1.61033	normal
c105311.graph_c0	0	0.490519	0.913154	2.35232	normal
c105315.graph_c0	0	0.341497	0.934308	2.02851	normal
c105317.graph_c0	0	0.434547	0.951226	1.61033	normal
c105318.graph_c0	0.248953	0.514623	0.957845	0.640031	normal
c105326.graph_c0	0.394257	0.203747	0.958777	-0.693219	normal
c105328.graph_c0	0	0.498695	0.934308	2.02851	normal
c105335.graph_c0	0	0.457318	0.951226	1.61033	normal
c105336.graph_c0	0	0.501081	0.951226	1.61033	normal
c105337.graph_c0	0	0.740985	0.934308	2.02851	normal
c10534.graph_c0	0	0.457137	0.631846	3.61973	normal
c105350.graph_c0	0.734232	0	0.668225	-2.96909	normal
c105351.graph_c0	0	1.01676	0.913154	2.35232	normal
c105354.graph_c0	0.747779	0.386442	0.95219	-0.863091	normal
c105355.graph_c0	0	0.402792	0.951226	1.61033	normal
c105367.graph_c0	0.477381	0.185028	0.926128	-1.3088	normal
c105369.graph_c0	1.91177	0	0.459331	-3.33731	normal
c10537.graph_c0	0	0.401249	0.951226	1.61033	normal
c105374.graph_c0	0.758982	0	0.834463	-2.47342	normal
c105391.graph_c0	0	0.549262	0.934308	2.02851	normal
c105397.graph_c0	1.06284	0	0.668225	-2.96909	normal
c105399.graph_c0	0	0.71404	0.934308	2.02851	normal
c105421.graph_c0	0	0.262471	0.951226	1.61033	normal
c105425.graph_c0	0	0.473873	0.951226	1.61033	normal
c105428.graph_c0	0.379491	0.196116	0.958777	-0.693219	normal
c105433.graph_c0	0	0.265129	0.951226	1.61033	normal
c105437.graph_c0	0	0.413936	0.951226	1.61033	normal
c105440.graph_c0	0	0.249347	0.951226	1.61033	normal
c105442.graph_c0	0	0.393706	0.913154	2.35232	normal
c105443.graph_c0	0	1.01676	0.913154	2.35232	normal
c105446.graph_c0	0.742301	0	0.834463	-2.47342	normal
c105450.graph_c0	0	0.534316	0.887277	2.61661	normal
c105468.graph_c0	0	1.03178	0.913154	2.35232	normal
c10547.graph_c0	0	0.422282	0.951226	1.61033	normal
c105471.graph_c0	0	0.498695	0.951226	1.61033	normal
c105473.graph_c0	0	0.895093	0.913154	2.35232	normal
c105484.graph_c0	0	0.355003	0.951226	1.61033	normal
c105499.graph_c0	0	0.489373	0.951226	1.61033	normal
c10550.graph_c0	0.389708	0.402792	0.962743	-0.101955	normal
c105504.graph_c0	0	0.320263	0.951226	1.61033	normal
c105508.graph_c0	0	0.978746	0.913154	2.35232	normal
c105510.graph_c0	0.823773	0.28381	0.928461	-1.35875	normal
c105525.graph_c0	0.94255	0	0.834463	-2.47342	normal
c105527.graph_c0	0	0.733374	0.887277	2.61661	normal
c105529.graph_c0	0	0.457985	0.934308	2.02851	normal
c105534.graph_c0	0	0.336739	0.951226	1.61033	normal
c105535.graph_c0	0	0.811828	0.913154	2.35232	normal
c105536.graph_c0	0	0.371368	0.951226	1.61033	normal
c105538.graph_c0	0.273849	0.141521	0.958777	-0.693219	normal
c105539.graph_c0	1.00321	0	0.668225	-2.96909	normal
c105541.graph_c0	0.320646	0.165705	0.958777	-0.693219	normal
c105546.graph_c0	0	0.692021	0.934308	2.02851	normal
c105551.graph_c0	0.180936	0.280516	0.961553	0.316223	normal
c105552.graph_c0	0	0.617487	0.887277	2.61661	normal
c105570.graph_c0	0	0.523629	0.913154	2.35232	normal
c105573.graph_c0	0	0.974194	0.913154	2.35232	normal
c105577.graph_c0	0.574074	0.148337	0.931066	-1.45435	normal
c105581.graph_c0	0	0.535408	0.887277	2.61661	normal
c105594.graph_c0	0	0.872716	0.85634	2.83989	normal
c105595.graph_c0	0.444404	0.459324	0.962743	-0.101955	normal
c105599.graph_c0	0	0.601873	0.934308	2.02851	normal
c105603.graph_c0	0	0.357426	0.951226	1.61033	normal
c105619.graph_c0	0	0.608871	0.913154	2.35232	normal
c105620.graph_c0	0.978977	0	0.834463	-2.47342	normal
c105623.graph_c0	0.298012	0.462026	0.961553	0.316223	normal
c105627.graph_c0	1.46846	0	0.668225	-2.96909	normal
c105629.graph_c0	0.349393	0.361124	0.961909	-0.121104	normal
c105639.graph_c0	0	0.669175	0.913154	2.35232	normal
c105645.graph_c0	0	0.956401	0.913154	2.35232	normal
c105648.graph_c0	0	0.571232	0.934308	2.02851	normal
c105649.graph_c0	0.606731	0.156775	0.887566	-1.72698	normal
c105651.graph_c0	0	0.41069	0.951226	1.61033	normal
c105655.graph_c0	0.337747	0.523629	0.961553	0.316223	normal
c105658.graph_c0	0.271646	0.42115	0.961553	0.316223	normal
c10566.graph_c0	0.413568	0.427453	0.962743	-0.101955	normal
c105664.graph_c0	0	0.935052	0.913154	2.35232	normal
c105665.graph_c0	0	0.7173	0.934308	2.02851	normal
c105679.graph_c0	0	0.484842	0.951226	1.61033	normal
c10568.graph_c0	0	0.340019	0.951226	1.61033	normal
c105682.graph_c0	0.289497	0.149608	0.958777	-0.693219	normal
c105683.graph_c0	0.288673	0.149182	0.958777	-0.693219	normal
c105691.graph_c0	1.03041	0	0.668225	-2.96909	normal
c105699.graph_c0	0.324757	0.16783	0.958777	-0.693219	normal
c105702.graph_c0	0.242983	0.125571	0.958777	-0.693219	normal
c105711.graph_c0	0.37389	0.386442	0.962743	-0.101955	normal
c105728.graph_c0	0	0.433947	0.934308	2.02851	normal
c10573.graph_c0	0.172908	0.0893565	0.958777	-0.693219	normal
c105730.graph_c0	0.877265	0.226679	0.931066	-1.45435	normal
c105732.graph_c0	0	0.474589	0.934308	2.02851	normal
c105742.graph_c0	0.469093	0.484842	0.962743	-0.101955	normal
c105745.graph_c0	0	0.489373	0.913154	2.35232	normal
c105748.graph_c0	0.429339	0.66563	0.961553	0.316223	normal
c105750.graph_c0	0.369796	0.191106	0.958777	-0.693219	normal
c105752.graph_c0	0.647438	0.167294	0.931066	-1.45435	normal
c105754.graph_c0	0	0.803112	0.887277	2.61661	normal
c105755.graph_c0	0	0.737506	0.934308	2.02851	normal
c105756.graph_c0	0	0.381283	0.934308	2.02851	normal
c105760.graph_c0	0	0.625852	0.934308	2.02851	normal
c105767.graph_c0	0	0.327268	0.934308	2.02851	normal
c105778.graph_c0	0.837389	0	0.834463	-2.47342	normal
c105779.graph_c0	0	0.469623	0.951226	1.61033	normal
c105781.graph_c0	0	0.707607	0.934308	2.02851	normal
c105785.graph_c0	0	0.333522	0.951226	1.61033	normal
c105797.graph_c0	0.281456	0.58181	0.957845	0.640031	normal
c105799.graph_c0	0.448337	0.231694	0.958777	-0.693219	normal
c105800.graph_c0	0	0.387874	0.951226	1.61033	normal
c105807.graph_c0	0.71861	0	0.834463	-2.47342	normal
c105816.graph_c0	0	0.727263	0.934308	2.02851	normal
c105836.graph_c0	0.955887	0	0.834463	-2.47342	normal
c105841.graph_c0	0.88364	0	0.668225	-2.96909	normal
c105848.graph_c0	0	0.646456	0.934308	2.02851	normal
c105852.graph_c0	0	0.45533	0.951226	1.61033	normal
c105855.graph_c0	1.97706	0	0.459331	-3.33731	normal
c105856.graph_c0	0	0.191806	0.951226	1.61033	normal
c105867.graph_c0	0	0.411227	0.934308	2.02851	normal
c105870.graph_c0	0	0.727263	0.934308	2.02851	normal
c105883.graph_c0	0.606731	0.31355	0.95219	-0.863091	normal
c105885.graph_c0	0	0.67132	0.934308	2.02851	normal
c105894.graph_c0	0.706091	0.182449	0.931066	-1.45435	normal
c1059.graph_c0	0.287852	0.595033	0.957845	0.640031	normal
c105902.graph_c0	0	0.441881	0.951226	1.61033	normal
c105910.graph_c0	0	0.51169	0.934308	2.02851	normal
c105911.graph_c0	0.45234	0.350645	0.959495	-0.444913	normal
c105921.graph_c0	0.978977	0	0.834463	-2.47342	normal
c105922.graph_c0	0	0.73406	0.934308	2.02851	normal
c105928.graph_c0	0.32791	0.169459	0.958777	-0.693219	normal
c10593.graph_c0	0.342311	0.176902	0.958777	-0.693219	normal
c105931.graph_c0	0	0.617852	0.913154	2.35232	normal
c105934.graph_c0	0	0.965215	0.913154	2.35232	normal
c105935.graph_c0	0.34464	0.35621	0.961909	-0.121104	normal
c105942.graph_c0	1.45441	0.25054	0.877483	-1.95002	normal
c105943.graph_c0	0.318629	0.658653	0.957845	0.640031	normal
c105944.graph_c0	0	0.274871	0.951226	1.61033	normal
c105945.graph_c0	0	0.586152	0.934308	2.02851	normal
c105948.graph_c0	0.81713	0	0.834463	-2.47342	normal
c105951.graph_c0	0.182566	0.188695	0.962743	-0.101955	normal
c105960.graph_c0	0.813848	0	0.834463	-2.47342	normal
c105971.graph_c0	0.333303	0.172246	0.958777	-0.693219	normal
c105996.graph_c0	0	0.50349	0.934308	2.02851	normal
c106001.graph_c0	0.35428	0.183087	0.958777	-0.693219	normal
c106008.graph_c0	0	0.623368	0.934308	2.02851	normal
c106012.graph_c0	0	0.999293	0.887277	2.61661	normal
c106013.graph_c0	0.361872	0.561031	0.961553	0.316223	normal
c106017.graph_c0	1.13001	0	0.668225	-2.96909	normal
c106019.graph_c0	0.33551	0.346774	0.962743	-0.101955	normal
c106020.graph_c0	0	0.651821	0.934308	2.02851	normal
c106021.graph_c0	0	0.521024	0.951226	1.61033	normal
c106022.graph_c0	0.448337	0.463389	0.962743	-0.101955	normal
c106023.graph_c0	0	0.453359	0.951226	1.61033	normal
c106030.graph_c0	0.239537	0.371368	0.961553	0.316223	normal
c106038.graph_c0	0	0.28692	0.951226	1.61033	normal
c106046.graph_c0	0	0.827872	0.913154	2.35232	normal
c106049.graph_c0	0	0.518445	0.951226	1.61033	normal
c106051.graph_c0	0	0.280766	0.951226	1.61033	normal
c106056.graph_c0	0.703639	0.242421	0.928461	-1.35875	normal
c106060.graph_c0	0	0.751621	0.934308	2.02851	normal
c106065.graph_c0	0	0.620204	0.820221	3.03321	normal
c106069.graph_c0	1.54693	0.133239	0.503168	-2.85482	normal
c106072.graph_c0	0	0.387874	0.951226	1.61033	normal
c106075.graph_c0	0.275337	0.569162	0.957845	0.640031	normal
c106077.graph_c0	0	0.515891	0.951226	1.61033	normal
c106087.graph_c0	0	0.772315	0.887277	2.61661	normal
c106090.graph_c0	0.869735	0.449467	0.95219	-0.863091	normal
c106091.graph_c0	0	0.364898	0.951226	1.61033	normal
c106104.graph_c0	0	0.450111	0.934308	2.02851	normal
c106105.graph_c0	0	0.638572	0.934308	2.02851	normal
c106107.graph_c0	0.466931	0.723912	0.961553	0.316223	normal
c106111.graph_c0	0	0.380821	0.951226	1.61033	normal
c106117.graph_c0	0.668806	0	0.834463	-2.47342	normal
c106118.graph_c0	0	0.433647	0.913154	2.35232	normal
c106125.graph_c0	1.4614	0	0.668225	-2.96909	normal
c106127.graph_c0	0.810593	0	0.834463	-2.47342	normal
c106129.graph_c0	0	0.382211	0.951226	1.61033	normal
c106133.graph_c0	0	0.332463	0.951226	1.61033	normal
c106134.graph_c0	0	0.28692	0.913154	2.35232	normal
c106138.graph_c0	0	0.290905	0.951226	1.61033	normal
c106141.graph_c0	0.227695	0.470678	0.957845	0.640031	normal
c106143.graph_c0	0	0.546586	0.887277	2.61661	normal
c106145.graph_c0	0	1.10626	0.85634	2.83989	normal
c106149.graph_c0	0	0.378072	0.951226	1.61033	normal
c106153.graph_c0	0.316638	0.327268	0.962743	-0.101955	normal
c106156.graph_c0	0	0.489373	0.951226	1.61033	normal
c106162.graph_c0	0	1.00698	0.887277	2.61661	normal
c106165.graph_c0	0.284618	0.294174	0.962743	-0.101955	normal
c106168.graph_c0	0.352432	0.091066	0.931066	-1.45435	normal
c106176.graph_c0	0.33221	0.171682	0.958777	-0.693219	normal
c10618.graph_c0	0	0.681144	0.77908	3.20365	normal
c106181.graph_c0	0	0.592788	0.934308	2.02851	normal
c106185.graph_c0	0	0.390768	0.951226	1.61033	normal
c106202.graph_c0	0	0.452705	0.934308	2.02851	normal
c106221.graph_c0	0	0.426872	0.934308	2.02851	normal
c106228.graph_c0	0.54184	0.140008	0.931066	-1.45435	normal
c106234.graph_c0	0	0.412307	0.951226	1.61033	normal
c106236.graph_c0	0.189745	0.49029	0.952289	0.904318	normal
c106256.graph_c0	0.788514	0	0.834463	-2.47342	normal
c106257.graph_c0	0.933862	0	0.834463	-2.47342	normal
c106272.graph_c0	0.523639	0.0676524	0.787802	-2.31824	normal
c106275.graph_c0	0.15493	0.480394	0.945055	1.1276	normal
c106283.graph_c0	0.289497	0.149608	0.958777	-0.693219	normal
c106287.graph_c0	0	0.526261	0.913154	2.35232	normal
c106293.graph_c0	0.734232	0.189721	0.931066	-1.45435	normal
c106295.graph_c0	0	0.510858	0.951226	1.61033	normal
c106301.graph_c0	0.651602	0	0.834463	-2.47342	normal
c106303.graph_c0	0	0.71404	0.934308	2.02851	normal
c106306.graph_c0	0	0.476027	0.951226	1.61033	normal
c106311.graph_c0	0.37115	0.383611	0.962743	-0.101955	normal
c106313.graph_c0	0.71861	0	0.834463	-2.47342	normal
c106330.graph_c0	0.453352	0.351429	0.959495	-0.444913	normal
c106333.graph_c0	0.413568	0.213726	0.958777	-0.693219	normal
c106340.graph_c0	0.877265	0.226679	0.931066	-1.45435	normal
c106347.graph_c0	0	0.402792	0.951226	1.61033	normal
c106349.graph_c0	0	0.496331	0.951226	1.61033	normal
c106353.graph_c0	0	0.71404	0.934308	2.02851	normal
c106359.graph_c0	0.546221	0	0.834463	-2.47342	normal
c106365.graph_c0	0.81713	0	0.834463	-2.47342	normal
c106370.graph_c0	0.567642	0.146675	0.931066	-1.45435	normal
c106373.graph_c0	0	0.549742	0.913154	2.35232	normal
c106376.graph_c0	0	0.342241	0.951226	1.61033	normal
c106384.graph_c0	0.30986	0.160131	0.958777	-0.693219	normal
c106389.graph_c0	0	0.626351	0.887277	2.61661	normal
c106392.graph_c0	0.45848	0.473873	0.962743	-0.101955	normal
c106396.graph_c0	0	0.685977	0.934308	2.02851	normal
c1064.graph_c0	0.288673	0.447546	0.961553	0.316223	normal
c106408.graph_c0	0.263865	0.545447	0.957845	0.640031	normal
c106412.graph_c0	0	0.331411	0.951226	1.61033	normal
c106432.graph_c0	0.482496	0.249347	0.95219	-0.863091	normal
c106435.graph_c0	0	0.252351	0.951226	1.61033	normal
c106451.graph_c0	0.988528	0	0.834463	-2.47342	normal
c106463.graph_c0	0.582322	0.200624	0.928461	-1.35875	normal
c106471.graph_c0	1.6186	0	0.273208	-3.63041	normal
c106476.graph_c0	0	0.755235	0.934308	2.02851	normal
c106479.graph_c0	0.990138	0.341127	0.928461	-1.35875	normal
c106480.graph_c0	0.763749	0.26313	0.928461	-1.35875	normal
c106499.graph_c0	0.753339	0.194658	0.931066	-1.45435	normal
c106504.graph_c0	0	0.332463	0.951226	1.61033	normal
c106507.graph_c0	1.41382	0	0.668225	-2.96909	normal
c106515.graph_c0	0	0.385968	0.934308	2.02851	normal
c10652.graph_c0	0	0.510858	0.951226	1.61033	normal
c106521.graph_c0	0.252678	0.130581	0.958777	-0.693219	normal
c106522.graph_c0	0	0.447546	0.951226	1.61033	normal
c106523.graph_c0	0	0.451405	0.951226	1.61033	normal
c106524.graph_c0	0.216968	0.784883	0.936132	1.32092	normal
c106526.graph_c0	0	0.460671	0.934308	2.02851	normal
c106527.graph_c0	0.497907	0	0.834463	-2.47342	normal
c106534.graph_c0	0.682317	0	0.834463	-2.47342	normal
c106535.graph_c0	0	0.61846	0.934308	2.02851	normal
c10654.graph_c0	0.635261	0	0.834463	-2.47342	normal
c106540.graph_c0	0	0.276322	0.951226	1.61033	normal
c106545.graph_c0	0.288673	0.149182	0.958777	-0.693219	normal
c106547.graph_c0	0	0.630879	0.934308	2.02851	normal
c10655.graph_c0	0.415263	0.107301	0.931066	-1.45435	normal
c106552.graph_c0	0	0.85143	0.913154	2.35232	normal
c106570.graph_c0	0.770525	0.398197	0.95219	-0.863091	normal
c106576.graph_c0	0	0.456919	0.887277	2.61661	normal
c106579.graph_c0	0.410219	0.211996	0.958777	-0.693219	normal
c106581.graph_c0	0.466931	0.723912	0.961553	0.316223	normal
c106587.graph_c0	1.4614	0	0.668225	-2.96909	normal
c1066.graph_c0	0	0.7173	0.85634	2.83989	normal
c106602.graph_c0	0.739592	0.127404	0.877483	-1.95002	normal
c106608.graph_c0	0	0.382211	0.951226	1.61033	normal
c106611.graph_c0	0.348193	0.179941	0.958777	-0.693219	normal
c106625.graph_c0	0.337747	0.698172	0.957845	0.640031	normal
c106639.graph_c0	0	0.551189	0.913154	2.35232	normal
c106644.graph_c0	0.292844	0.302676	0.962743	-0.101955	normal
c106645.graph_c0	0.574074	0.445011	0.959495	-0.444913	normal
c106655.graph_c0	0.364475	0.376712	0.962743	-0.101955	normal
c106660.graph_c0	0	0.939245	0.913154	2.35232	normal
c106661.graph_c0	0	0.399717	0.951226	1.61033	normal
c106676.graph_c0	0	0.969684	0.913154	2.35232	normal
c106679.graph_c0	0.582322	0.150468	0.931066	-1.45435	normal
c106680.graph_c0	0	0.515891	0.951226	1.61033	normal
c106683.graph_c0	0.283028	0.146265	0.958777	-0.693219	normal
c106684.graph_c0	0.196364	0.202957	0.962743	-0.101955	normal
c106686.graph_c0	0.72895	0	0.834463	-2.47342	normal
c106687.graph_c0	0	0.340019	0.951226	1.61033	normal
c106689.graph_c0	1.23566	0	0.668225	-2.96909	normal
c106690.graph_c0	0.745944	0.256996	0.89428	-1.52157	normal
c106704.graph_c0	0	0.601873	0.934308	2.02851	normal
c106708.graph_c0	1.40728	0	0.668225	-2.96909	normal
c10671.graph_c0	0	0.50349	0.951226	1.61033	normal
c106717.graph_c0	0	0.230167	0.951226	1.61033	normal
c10672.graph_c0	0	0.764422	0.913154	2.35232	normal
c106726.graph_c0	0	0.441881	0.951226	1.61033	normal
c106739.graph_c0	0.397349	0.205345	0.958777	-0.693219	normal
c10674.graph_c0	0.804159	0.207789	0.931066	-1.45435	normal
c106752.graph_c0	0.736902	0.190411	0.931066	-1.45435	normal
c106754.graph_c0	0	0.567108	0.934308	2.02851	normal
c106763.graph_c0	0	0.614228	0.913154	2.35232	normal
c106765.graph_c0	0	0.448825	0.934308	2.02851	normal
c106770.graph_c0	0.666606	0.344493	0.95219	-0.863091	normal
c10678.graph_c0	0	0.349864	0.934308	2.02851	normal
c106799.graph_c0	0.410219	0.635987	0.961553	0.316223	normal
c106800.graph_c0	0	0.395192	0.951226	1.61033	normal
c106802.graph_c0	0	0.411227	0.934308	2.02851	normal
c106824.graph_c0	0.736902	0.190411	0.931066	-1.45435	normal
c106829.graph_c0	0	0.407494	0.951226	1.61033	normal
c106834.graph_c0	0.271646	0.140383	0.958777	-0.693219	normal
c106859.graph_c0	0.349393	0.361124	0.962743	-0.101955	normal
c106868.graph_c0	0.30156	0.623368	0.957845	0.640031	normal
c106876.graph_c0	0.30246	0.156307	0.958777	-0.693219	normal
c106879.graph_c0	0	0.698172	0.934308	2.02851	normal
c106887.graph_c0	0.312729	0.484842	0.961553	0.316223	normal
c106893.graph_c0	0	0.702858	0.913154	2.35232	normal
c106894.graph_c0	0.77643	0	0.834463	-2.47342	normal
c106898.graph_c0	0	0.508378	0.951226	1.61033	normal
c106910.graph_c0	0	0.436358	0.951226	1.61033	normal
c106914.graph_c0	1.17364	0	0.668225	-2.96909	normal
c106915.graph_c0	0	0.688986	0.934308	2.02851	normal
c106923.graph_c0	0	0.753423	0.913154	2.35232	normal
c106925.graph_c0	0	0.429204	0.951226	1.61033	normal
c106934.graph_c0	0.910096	0	0.668225	-2.96909	normal
c106939.graph_c0	0	0.935052	0.913154	2.35232	normal
c106945.graph_c0	0.594276	0.153557	0.931066	-1.45435	normal
c106955.graph_c0	0.256517	0.132564	0.958777	-0.693219	normal
c106972.graph_c0	0	0.428035	0.934308	2.02851	normal
c106973.graph_c0	0	0.366174	0.951226	1.61033	normal
c106977.graph_c0	0.929579	0	0.834463	-2.47342	normal
c106982.graph_c0	0	0.389315	0.951226	1.61033	normal
c106983.graph_c0	0	0.423991	0.951226	1.61033	normal
c106986.graph_c0	0	0.366174	0.951226	1.61033	normal
c106989.graph_c0	0.253945	0.131235	0.958777	-0.693219	normal
c107020.graph_c0	0	0.434547	0.951226	1.61033	normal
c107024.graph_c0	0	0.707607	0.934308	2.02851	normal
c107025.graph_c0	0.273849	0.141521	0.958777	-0.693219	normal
c107026.graph_c0	0.929579	0	0.834463	-2.47342	normal
c107029.graph_c0	0.40049	0.413936	0.962743	-0.101955	normal
c107033.graph_c0	1.84226	0	0.459331	-3.33731	normal
c107038.graph_c0	1.46846	0	0.668225	-2.96909	normal
c107051.graph_c0	1.8851	0	0.459331	-3.33731	normal
c107056.graph_c0	0	0.421432	0.913154	2.35232	normal
c107058.graph_c0	0.873483	0	0.834463	-2.47342	normal
c107080.graph_c0	0.385263	0.199099	0.958777	-0.693219	normal
c107081.graph_c0	0.385263	0.199099	0.958777	-0.693219	normal
c107082.graph_c0	0	0.420586	0.951226	1.61033	normal
c107086.graph_c0	0.286226	0.147918	0.958777	-0.693219	normal
c107087.graph_c0	0.270198	0.418903	0.961553	0.316223	normal
c107088.graph_c0	0	0.49399	0.951226	1.61033	normal
c107094.graph_c0	0.436742	0.451405	0.962743	-0.101955	normal
c107114.graph_c0	0	0.28381	0.951226	1.61033	normal
c107126.graph_c0	0.31081	0.160622	0.958777	-0.693219	normal
c107134.graph_c0	0	0.387874	0.951226	1.61033	normal
c107137.graph_c0	0.569236	0	0.834463	-2.47342	normal
c107143.graph_c0	0.420432	0.543184	0.961894	0.143183	normal
c107144.graph_c0	0.993373	0	0.834463	-2.47342	normal
c107147.graph_c0	0.770525	0	0.834463	-2.47342	normal
c107150.graph_c0	0.170007	0.351429	0.957845	0.640031	normal
c107151.graph_c0	0	0.926778	0.913154	2.35232	normal
c107152.graph_c0	0	0.628355	0.934308	2.02851	normal
c107153.graph_c0	0	0.385022	0.951226	1.61033	normal
c107156.graph_c0	0	0.869094	0.913154	2.35232	normal
c107158.graph_c0	0	0.947745	0.913154	2.35232	normal
c107159.graph_c0	0	0.294174	0.934308	2.02851	normal
c107164.graph_c0	0.37115	0.575417	0.961553	0.316223	normal
c107166.graph_c0	0.33551	0.173387	0.958777	-0.693219	normal
c107174.graph_c0	0.904679	0	0.834463	-2.47342	normal
c107177.graph_c0	0	0.872716	0.913154	2.35232	normal
c107182.graph_c0	0	0.337825	0.951226	1.61033	normal
c107190.graph_c0	0.976618	0.252351	0.887566	-1.72698	normal
c107192.graph_c0	0	0.641179	0.934308	2.02851	normal
c107206.graph_c0	0	0.580199	0.913154	2.35232	normal
c107207.graph_c0	0.428432	0.221408	0.95219	-0.863091	normal
c107217.graph_c0	0.412725	0.319936	0.959495	-0.444913	normal
c107218.graph_c0	0	0.710809	0.934308	2.02851	normal
c107233.graph_c0	0.340014	0.527144	0.961553	0.316223	normal
c107234.graph_c0	0.684622	0.353804	0.95219	-0.863091	normal
c107235.graph_c0	0.716071	0	0.834463	-2.47342	normal
c107275.graph_c0	0	1.11887	0.887277	2.61661	normal
c107277.graph_c0	0.454368	0.234811	0.958777	-0.693219	normal
c107283.graph_c0	0	0.445642	0.951226	1.61033	normal
c107289.graph_c0	0.418695	0.216376	0.958777	-0.693219	normal
c107293.graph_c0	0	0.561533	0.913154	2.35232	normal
c107302.graph_c0	0	0.451405	0.934308	2.02851	normal
c107306.graph_c0	0.530493	0.137076	0.931066	-1.45435	normal
c107310.graph_c0	1.94854	0	0.459331	-3.33731	normal
c107311.graph_c0	0	0.221408	0.951226	1.61033	normal
c107314.graph_c0	0.264554	0.273436	0.962743	-0.101955	normal
c107318.graph_c0	0	0.513362	0.951226	1.61033	normal
c107356.graph_c0	0	0.473873	0.951226	1.61033	normal
c107357.graph_c0	0.307043	0.317351	0.962743	-0.101955	normal
c107361.graph_c0	0	0.423991	0.951226	1.61033	normal
c107365.graph_c0	0.946954	0	0.834463	-2.47342	normal
c107385.graph_c0	0	0.449467	0.951226	1.61033	normal
c107388.graph_c0	0	0.24526	0.951226	1.61033	normal
c1074.graph_c0	0	0.254807	0.951226	1.61033	normal
c107402.graph_c0	0	0.489373	0.951226	1.61033	normal
c107414.graph_c0	0	0.451405	0.934308	2.02851	normal
c107426.graph_c0	0.993373	0	0.834463	-2.47342	normal
c107428.graph_c0	0.42395	0.438184	0.962743	-0.101955	normal
c107431.graph_c0	0	0.701289	0.934308	2.02851	normal
c107438.graph_c0	0.343471	0.355003	0.962743	-0.101955	normal
c10744.graph_c0	1.55883	0	0.459331	-3.33731	normal
c107442.graph_c0	0	0.267841	0.951226	1.61033	normal
c107444.graph_c0	0	0.71404	0.934308	2.02851	normal
c107446.graph_c0	0	0.523629	0.934308	2.02851	normal
c107448.graph_c0	0	0.441881	0.913154	2.35232	normal
c107462.graph_c0	0	0.707607	0.934308	2.02851	normal
c107476.graph_c0	0	0.702858	0.913154	2.35232	normal
c107486.graph_c0	0	0.840047	0.85634	2.83989	normal
c107488.graph_c0	0.726337	0	0.834463	-2.47342	normal
c107494.graph_c0	0	0.521024	0.951226	1.61033	normal
c107504.graph_c0	0.492462	0.381747	0.959139	-0.497419	normal
c107509.graph_c0	0	0.498695	0.934308	2.02851	normal
c107510.graph_c0	0	0.432752	0.951226	1.61033	normal
c107524.graph_c0	0	0.588348	0.934308	2.02851	normal
c107536.graph_c0	0	0.429204	0.951226	1.61033	normal
c107550.graph_c0	0	0.423991	0.951226	1.61033	normal
c107552.graph_c0	0.802038	0.276322	0.928461	-1.35875	normal
c107564.graph_c0	0.273849	0.566086	0.957845	0.640031	normal
c107575.graph_c0	0	0.412307	0.951226	1.61033	normal
c107576.graph_c0	0	0.943476	0.913154	2.35232	normal
c107582.graph_c0	0	0.595033	0.934308	2.02851	normal
c107583.graph_c0	0.892723	0	0.834463	-2.47342	normal
c107588.graph_c0	0.869735	0.224734	0.931066	-1.45435	normal
c107590.graph_c0	0	0.363631	0.951226	1.61033	normal
c107598.graph_c0	0.983729	0	0.834463	-2.47342	normal
c107601.graph_c0	0.281456	0.145453	0.958777	-0.693219	normal
c107611.graph_c0	0.810593	0.418903	0.95219	-0.863091	normal
c107626.graph_c0	0.731582	0	0.834463	-2.47342	normal
c107628.graph_c0	0	0.491671	0.951226	1.61033	normal
c107630.graph_c0	0	0.492441	0.934308	2.02851	normal
c107637.graph_c0	0	0.366174	0.951226	1.61033	normal
c107638.graph_c0	0.804159	0.138526	0.877483	-1.95002	normal
c107639.graph_c0	0	0.235339	0.951226	1.61033	normal
c107645.graph_c0	0	0.14114	0.951226	1.61033	normal
c107664.graph_c0	0.254583	0.131565	0.958777	-0.693219	normal
c107668.graph_c0	1.30741	0.168913	0.787802	-2.31824	normal
c107674.graph_c0	0.750549	0	0.834463	-2.47342	normal
c107675.graph_c0	0.240104	0.372248	0.961553	0.316223	normal
c1077.graph_c0	1.02867	0	0.459331	-3.33731	normal
c107722.graph_c0	0.454368	0.469623	0.962743	-0.101955	normal
c107728.graph_c0	0	0.346774	0.951226	1.61033	normal
c107735.graph_c0	0.35428	0.366174	0.962743	-0.101955	normal
c107745.graph_c0	0	0.457318	0.951226	1.61033	normal
c107751.graph_c0	0	0.528919	0.934308	2.02851	normal
c107753.graph_c0	0	0.338919	0.951226	1.61033	normal
c107754.graph_c0	0.908736	0.469623	0.95219	-0.863091	normal
c107755.graph_c0	0.938186	0	0.834463	-2.47342	normal
c107758.graph_c0	0	0.295002	0.951226	1.61033	normal
c107760.graph_c0	0	0.404347	0.951226	1.61033	normal
c107773.graph_c0	0.946954	0	0.834463	-2.47342	normal
c107776.graph_c0	0.328974	0.17001	0.958777	-0.693219	normal
c107786.graph_c0	0	0.872716	0.913154	2.35232	normal
c107798.graph_c0	0.186257	0.288766	0.961553	0.316223	normal
c10781.graph_c0	0.955887	0	0.834463	-2.47342	normal
c107816.graph_c0	0	0.523629	0.934308	2.02851	normal
c107818.graph_c0	0	0.440025	0.951226	1.61033	normal
c107822.graph_c0	1.49006	0	0.668225	-2.96909	normal
c107828.graph_c0	0.580654	0	0.834463	-2.47342	normal
c107836.graph_c0	0	0.635987	0.934308	2.02851	normal
c107849.graph_c0	0	0.922695	0.913154	2.35232	normal
c107854.graph_c0	0.881079	0	0.834463	-2.47342	normal
c107860.graph_c0	0	0.520162	0.934308	2.02851	normal
c107869.graph_c0	0.433009	0.223773	0.95219	-0.863091	normal
c107874.graph_c0	0	0.477474	0.934308	2.02851	normal
c107883.graph_c0	0	0.418903	0.951226	1.61033	normal
c107886.graph_c0	0	0.383611	0.951226	1.61033	normal
c107887.graph_c0	0	0.322233	0.951226	1.61033	normal
c107892.graph_c0	0.427528	0.220941	0.958777	-0.693219	normal
c107894.graph_c0	0	0.471738	0.951226	1.61033	normal
c107898.graph_c0	0.680027	0	0.834463	-2.47342	normal
c1079.graph_c0	0	0.599576	0.934308	2.02851	normal
c10790.graph_c0	0	0.33566	0.951226	1.61033	normal
c107905.graph_c0	0	0.521024	0.913154	2.35232	normal
c107910.graph_c0	0	0.374021	0.951226	1.61033	normal
c107917.graph_c0	0	0.740112	0.913154	2.35232	normal
c107918.graph_c0	0.340585	0	0.834463	-2.47342	normal
c107925.graph_c0	0	0.682995	0.934308	2.02851	normal
c107926.graph_c0	0	0.457318	0.951226	1.61033	normal
c10793.graph_c0	0.77643	0	0.834463	-2.47342	normal
c107930.graph_c0	0.499133	0.257945	0.958777	-0.693219	normal
c107944.graph_c0	0	0.482608	0.951226	1.61033	normal
c107945.graph_c0	0	0.34563	0.951226	1.61033	normal
c107946.graph_c0	0	0.389315	0.951226	1.61033	normal
c107947.graph_c0	0	0.352612	0.951226	1.61033	normal
c107953.graph_c0	0.716071	0.185028	0.931066	-1.45435	normal
c107956.graph_c0	0	0.50349	0.951226	1.61033	normal
c107960.graph_c0	0.287852	0.148758	0.958777	-0.693219	normal
c107982.graph_c0	0.592538	0.306216	0.95219	-0.863091	normal
c107990.graph_c0	0.440539	0.227665	0.958777	-0.693219	normal
c107992.graph_c0	0.257822	0.399717	0.961553	0.316223	normal
c107997.graph_c0	0	0.438796	0.934308	2.02851	normal
c108009.graph_c0	0.651602	0	0.834463	-2.47342	normal
c108018.graph_c0	0	0.357426	0.951226	1.61033	normal
c108020.graph_c0	1.81747	0	0.459331	-3.33731	normal
c108028.graph_c0	0.136188	0.351901	0.952289	0.904318	normal
c108030.graph_c0	0.334403	0.34563	0.962743	-0.101955	normal
c108042.graph_c0	1.64088	0	0.459331	-3.33731	normal
c108044.graph_c0	0.794699	0	0.834463	-2.47342	normal
c108056.graph_c0	0	0.922695	0.913154	2.35232	normal
c108057.graph_c0	0.326852	0.337825	0.962743	-0.101955	normal
c108058.graph_c0	0	0.577002	0.913154	2.35232	normal
c108063.graph_c0	0.828262	0.142678	0.877483	-1.95002	normal
c108065.graph_c0	0	0.37269	0.951226	1.61033	normal
c108068.graph_c0	0.553683	0.572272	0.961909	-0.121104	normal
c108078.graph_c0	0.293693	0.151777	0.958777	-0.693219	normal
c108083.graph_c0	0	0.547348	0.934308	2.02851	normal
c108086.graph_c0	0.904679	0	0.834463	-2.47342	normal
c108089.graph_c0	0.274591	0.141905	0.958777	-0.693219	normal
c108103.graph_c0	0.197899	0.204543	0.962743	-0.101955	normal
c108109.graph_c0	0	0.668463	0.934308	2.02851	normal
c108114.graph_c0	1.34501	0	0.668225	-2.96909	normal
c108120.graph_c0	0	0.651821	0.934308	2.02851	normal
c108128.graph_c0	0.556726	0.143854	0.931066	-1.45435	normal
c108136.graph_c0	0	0.956401	0.913154	2.35232	normal
c108137.graph_c0	0.173204	0.805584	0.912845	1.64379	normal
c108142.graph_c0	0	0.318316	0.951226	1.61033	normal
c108143.graph_c0	0	0.332463	0.951226	1.61033	normal
c108166.graph_c0	0.616577	0.212426	0.928461	-1.35875	normal
c108167.graph_c0	0.348193	0.359883	0.962743	-0.101955	normal
c108179.graph_c0	0	0.407494	0.951226	1.61033	normal
c108181.graph_c0	0	0.692021	0.934308	2.02851	normal
c108182.graph_c0	0	0.395192	0.951226	1.61033	normal
c108187.graph_c0	0	0.482608	0.951226	1.61033	normal
c108196.graph_c0	0.662249	0.171121	0.931066	-1.45435	normal
c108201.graph_c0	0.520946	0.538436	0.961909	-0.121104	normal
c108204.graph_c0	0	0.616034	0.934308	2.02851	normal
c108213.graph_c0	0	0.528919	0.934308	2.02851	normal
c108222.graph_c0	0	0.773836	0.934308	2.02851	normal
c108226.graph_c0	0.22976	0.35621	0.961553	0.316223	normal
c108227.graph_c0	0.85626	0	0.668225	-2.96909	normal
c108246.graph_c0	1.17819	0.152218	0.787802	-2.31824	normal
c108248.graph_c0	0	0.983341	0.913154	2.35232	normal
c108253.graph_c0	1.25868	0	0.459331	-3.33731	normal
c108255.graph_c0	1.32018	0.170563	0.787802	-2.31824	normal
c108264.graph_c0	0	0.447546	0.951226	1.61033	normal
c108265.graph_c0	0	0.459324	0.913154	2.35232	normal
c108266.graph_c0	0	0.682995	0.934308	2.02851	normal
c108269.graph_c0	0.94109	0.162114	0.877483	-1.95002	normal
c108272.graph_c0	0.447347	0.115591	0.931066	-1.45435	normal
c108274.graph_c0	1.44749	0	0.668225	-2.96909	normal
c10828.graph_c0	0.487135	0.125872	0.931066	-1.45435	normal
c108303.graph_c0	0	0.748042	0.913154	2.35232	normal
c108318.graph_c0	0	0.319286	0.951226	1.61033	normal
c108321.graph_c0	0	0.176603	0.951226	1.61033	normal
c108325.graph_c0	0	0.409085	0.951226	1.61033	normal
c108331.graph_c0	1.46846	0	0.668225	-2.96909	normal
c108342.graph_c0	0	0.387874	0.951226	1.61033	normal
c108351.graph_c0	0.238972	0.370492	0.961553	0.316223	normal
c108364.graph_c0	0.411886	0.319286	0.959495	-0.444913	normal
c108367.graph_c0	1.79335	0	0.459331	-3.33731	normal
c108379.graph_c0	0	0.393706	0.951226	1.61033	normal
c108383.graph_c0	0.460564	0.238013	0.958777	-0.693219	normal
c108389.graph_c0	0.273111	0.14114	0.958777	-0.693219	normal
c108414.graph_c0	0.800981	0	0.834463	-2.47342	normal
c108415.graph_c0	0	0.275594	0.951226	1.61033	normal
c108424.graph_c0	0	0.416681	0.934308	2.02851	normal
c108426.graph_c0	0.448337	0.231694	0.958777	-0.693219	normal
c108432.graph_c0	0.873483	0	0.834463	-2.47342	normal
c108443.graph_c0	0	0.378072	0.951226	1.61033	normal
c108448.graph_c0	0.677753	0.175127	0.931066	-1.45435	normal
c108455.graph_c0	0.217434	0.3371	0.961553	0.316223	normal
c108495.graph_c0	0.251424	0.259866	0.962743	-0.101955	normal
c1085.graph_c0	0	0.695083	0.934308	2.02851	normal
c108501.graph_c0	0	0.420586	0.951226	1.61033	normal
c108513.graph_c0	0	0.352612	0.951226	1.61033	normal
c108514.graph_c0	0	0.98798	0.913154	2.35232	normal
c108515.graph_c0	0	0.646456	0.934308	2.02851	normal
c108520.graph_c0	0	0.316392	0.951226	1.61033	normal
c108524.graph_c0	0	0.537975	0.934308	2.02851	normal
c108526.graph_c0	0	0.481498	0.913154	2.35232	normal
c108528.graph_c0	0.322688	0.333522	0.962743	-0.101955	normal
c108534.graph_c0	0	0.490519	0.913154	2.35232	normal
c108536.graph_c0	0	0.767785	0.887277	2.61661	normal
c108541.graph_c0	0.727206	0.25054	0.928461	-1.35875	normal
c108542.graph_c0	0	0.469623	0.951226	1.61033	normal
c108548.graph_c0	0	0.399717	0.951226	1.61033	normal
c108552.graph_c0	0	0.635987	0.934308	2.02851	normal
c108554.graph_c0	0.250802	0.388834	0.961553	0.316223	normal
c108555.graph_c0	0	0.519731	0.913154	2.35232	normal
c108559.graph_c0	0.136005	0.492001	0.936132	1.32092	normal
c108561.graph_c0	0.862333	0	0.834463	-2.47342	normal
c108563.graph_c0	0	0.472803	0.913154	2.35232	normal
c108571.graph_c0	0	0.304436	0.951226	1.61033	normal
c108574.graph_c0	0	0.409085	0.951226	1.61033	normal
c108576.graph_c0	0	0.762567	0.934308	2.02851	normal
c108577.graph_c0	0.877265	0	0.834463	-2.47342	normal
c108580.graph_c0	0.716071	0	0.834463	-2.47342	normal
c108581.graph_c0	0	0.407494	0.951226	1.61033	normal
c108583.graph_c0	0	0.337825	0.951226	1.61033	normal
c108585.graph_c0	0.261819	0.135305	0.958777	-0.693219	normal
c108598.graph_c0	0	0.398197	0.951226	1.61033	normal
c108599.graph_c0	0	0.427453	0.951226	1.61033	normal
c108605.graph_c0	0.603119	0	0.834463	-2.47342	normal
c108608.graph_c0	0	0.471738	0.934308	2.02851	normal
c108622.graph_c0	0	0.680038	0.934308	2.02851	normal
c108624.graph_c0	0	0.441881	0.951226	1.61033	normal
c108640.graph_c0	0	0.222821	0.951226	1.61033	normal
c108645.graph_c0	0	0.76554	0.887277	2.61661	normal
c108657.graph_c0	0	0.520162	0.934308	2.02851	normal
c108662.graph_c0	0.416971	0.215485	0.958777	-0.693219	normal
c108672.graph_c0	1.4271	0	0.668225	-2.96909	normal
c108675.graph_c0	0	0.983341	0.913154	2.35232	normal
c108676.graph_c0	0.964991	0	0.834463	-2.47342	normal
c108683.graph_c0	0.27092	0.140008	0.958777	-0.693219	normal
c108693.graph_c0	0	0.254807	0.951226	1.61033	normal
c108698.graph_c0	0	0.784463	0.913154	2.35232	normal
c108702.graph_c0	0	0.269218	0.951226	1.61033	normal
c108703.graph_c0	0.813848	0.210293	0.931066	-1.45435	normal
c108705.graph_c0	1.07792	0.185684	0.877483	-1.95002	normal
c108721.graph_c0	0	0.555084	0.934308	2.02851	normal
c108737.graph_c0	0	0.7173	0.913154	2.35232	normal
c108750.graph_c0	0	0.379442	0.951226	1.61033	normal
c108754.graph_c0	0	0.236936	0.934308	2.02851	normal
c108756.graph_c0	0.305193	0.315439	0.962743	-0.101955	normal
c108767.graph_c0	0	0.50349	0.951226	1.61033	normal
c108768.graph_c0	0.427528	0.11047	0.931066	-1.45435	normal
c108771.graph_c0	0	0.638572	0.934308	2.02851	normal
c108784.graph_c0	0.67325	0	0.834463	-2.47342	normal
c108785.graph_c0	0.391213	0.30326	0.959495	-0.444913	normal
c10879.graph_c0	0	0.346774	0.951226	1.61033	normal
c108798.graph_c0	0.283821	0.29335	0.962743	-0.101955	normal
c108806.graph_c0	0	0.720591	0.934308	2.02851	normal
c108816.graph_c0	0	0.71404	0.934308	2.02851	normal
c108818.graph_c0	0	0.376712	0.951226	1.61033	normal
c108831.graph_c0	0	0.333522	0.951226	1.61033	normal
c108845.graph_c0	0	0.521024	0.951226	1.61033	normal
c108851.graph_c0	0	0.174543	0.951226	1.61033	normal
c108855.graph_c0	0.896673	0.231694	0.931066	-1.45435	normal
c108858.graph_c0	0	0.656588	0.913154	2.35232	normal
c108863.graph_c0	1.08951	0	0.668225	-2.96909	normal
c108867.graph_c0	0	0.341127	0.951226	1.61033	normal
c108869.graph_c0	0.385263	0.199099	0.958777	-0.693219	normal
c108881.graph_c0	0.471275	0.487097	0.962743	-0.101955	normal
c108883.graph_c0	0	0.440025	0.951226	1.61033	normal
c108892.graph_c0	0	0.393706	0.951226	1.61033	normal
c108895.graph_c0	0.76327	0.394448	0.944236	-0.984993	normal
c108898.graph_c0	0	0.569162	0.913154	2.35232	normal
c108901.graph_c0	0	0.557052	0.934308	2.02851	normal
c108903.graph_c0	0	0.66563	0.934308	2.02851	normal
c108917.graph_c0	0.896673	0	0.834463	-2.47342	normal
c108919.graph_c0	0	0.755235	0.934308	2.02851	normal
c108920.graph_c0	0	0.600148	0.913154	2.35232	normal
c108924.graph_c0	0.360584	0.37269	0.962743	-0.101955	normal
c10893.graph_c0	0.235637	0.243549	0.962743	-0.101955	normal
c108935.graph_c0	0	0.357426	0.951226	1.61033	normal
c108944.graph_c0	0.677753	0.350254	0.95219	-0.863091	normal
c108945.graph_c0	0	0.521024	0.951226	1.61033	normal
c108947.graph_c0	0.392729	0.202957	0.958777	-0.693219	normal
c108959.graph_c0	0.227695	0.235339	0.962743	-0.101955	normal
c108963.graph_c0	0.61223	0	0.834463	-2.47342	normal
c108964.graph_c0	0	0.456653	0.934308	2.02851	normal
c108967.graph_c0	0.271646	0.280766	0.962743	-0.101955	normal
c108974.graph_c0	0.487135	0.50349	0.962743	-0.101955	normal
c108989.graph_c0	0	0.865503	0.913154	2.35232	normal
c108991.graph_c0	0	0.755235	0.934308	2.02851	normal
c108992.graph_c0	0.496687	0.256681	0.958777	-0.693219	normal
c108993.graph_c0	0.680027	0.175715	0.931066	-1.45435	normal
c108996.graph_c0	0	0.4782	0.951226	1.61033	normal
c1090.graph_c0	0	0.681513	0.85634	2.83989	normal
c109000.graph_c0	0	0.253574	0.951226	1.61033	normal
c109001.graph_c0	0.276087	0.285357	0.962743	-0.101955	normal
c109002.graph_c0	1.37455	0.101479	0.351017	-3.06309	normal
c109003.graph_c0	0.589093	0.152218	0.931066	-1.45435	normal
c109004.graph_c0	0	0.755235	0.934308	2.02851	normal
c109006.graph_c0	0	0.668463	0.934308	2.02851	normal
c109013.graph_c0	0.278363	0.287708	0.962743	-0.101955	normal
c109034.graph_c0	0.193736	0.300361	0.961553	0.316223	normal
c109036.graph_c0	0.779416	0	0.668225	-2.96909	normal
c109037.graph_c0	0	0.379442	0.951226	1.61033	normal
c109046.graph_c0	0	0.385022	0.951226	1.61033	normal
c109049.graph_c0	0	0.26807	0.934308	2.02851	normal
c109050.graph_c0	0	0.515891	0.951226	1.61033	normal
c109052.graph_c0	0.213764	0.11047	0.958777	-0.693219	normal
c109053.graph_c0	0	0.355405	0.934308	2.02851	normal
c109067.graph_c0	0	0.382211	0.951226	1.61033	normal
c109071.graph_c0	0	0.572272	0.913154	2.35232	normal
c109079.graph_c0	0.832801	0.28692	0.928461	-1.35875	normal
c109084.graph_c0	0	0.530258	0.913154	2.35232	normal
c109086.graph_c0	0	0.436358	0.951226	1.61033	normal
c109093.graph_c0	0	0.325236	0.951226	1.61033	normal
c109094.graph_c0	0.290327	0.150037	0.958777	-0.693219	normal
c109095.graph_c0	0.389708	0.201396	0.958777	-0.693219	normal
c109099.graph_c0	0.297138	0.153557	0.958777	-0.693219	normal
c109103.graph_c0	0	0.758883	0.934308	2.02851	normal
c109107.graph_c0	0	0.233242	0.951226	1.61033	normal
c109112.graph_c0	0	0.336739	0.951226	1.61033	normal
c109113.graph_c0	0	0.474589	0.934308	2.02851	normal
c109127.graph_c0	0.185916	0.0960788	0.958777	-0.693219	normal
c109139.graph_c0	0.791594	0.204543	0.931066	-1.45435	normal
c109173.graph_c0	1.15579	0	0.668225	-2.96909	normal
c109174.graph_c0	0	0.355003	0.951226	1.61033	normal
c109180.graph_c0	0.896673	0	0.834463	-2.47342	normal
c109181.graph_c0	0	0.866936	0.887277	2.61661	normal
c109186.graph_c0	0	1.00216	0.913154	2.35232	normal
c109193.graph_c0	0	0.447546	0.951226	1.61033	normal
c109197.graph_c0	0.795739	0	0.668225	-2.96909	normal
c109199.graph_c0	1.46846	0	0.668225	-2.96909	normal
c1092.graph_c0	0	0.349086	0.951226	1.61033	normal
c109217.graph_c0	0.367116	0.189721	0.958777	-0.693219	normal
c109218.graph_c0	0	0.443754	0.951226	1.61033	normal
c109232.graph_c0	0.388215	0.401249	0.962743	-0.101955	normal
c109233.graph_c0	0	0.616034	0.913154	2.35232	normal
c109235.graph_c0	0.217434	0.224734	0.962743	-0.101955	normal
c109243.graph_c0	0	0.344493	0.951226	1.61033	normal
c109261.graph_c0	1.3465	0	0.459331	-3.33731	normal
c109264.graph_c0	0.448337	0.231694	0.95219	-0.863091	normal
c109269.graph_c0	0.592538	0.306216	0.95219	-0.863091	normal
c109273.graph_c0	0	0.449467	0.951226	1.61033	normal
c109303.graph_c0	0	0.491671	0.951226	1.61033	normal
c109306.graph_c0	0.921128	0	0.834463	-2.47342	normal
c109317.graph_c0	0	0.744497	0.934308	2.02851	normal
c109328.graph_c0	0	0.385022	0.951226	1.61033	normal
c109335.graph_c0	0	0.422282	0.951226	1.61033	normal
c109341.graph_c0	0.884926	0	0.834463	-2.47342	normal
c109345.graph_c0	0	0.395192	0.951226	1.61033	normal
c109349.graph_c0	0	0.379442	0.951226	1.61033	normal
c109359.graph_c0	0	0.390768	0.951226	1.61033	normal
c109360.graph_c0	0.347	0.537975	0.961553	0.316223	normal
c109365.graph_c0	0	0.501081	0.951226	1.61033	normal
c109383.graph_c0	0.151683	0.391938	0.952289	0.904318	normal
c109385.graph_c0	1.44749	0	0.668225	-2.96909	normal
c109392.graph_c0	0.446362	0.230674	0.958777	-0.693219	normal
c109399.graph_c0	0	0.412307	0.951226	1.61033	normal
c10940.graph_c0	0.376669	0.583973	0.961553	0.316223	normal
c109407.graph_c0	0	0.480394	0.951226	1.61033	normal
c109427.graph_c0	0	0.371368	0.951226	1.61033	normal
c109436.graph_c0	0	0.327268	0.951226	1.61033	normal
c109440.graph_c0	0.946954	0	0.834463	-2.47342	normal
c109443.graph_c0	0	0.473873	0.951226	1.61033	normal
c109444.graph_c0	0	0.35865	0.951226	1.61033	normal
c109451.graph_c0	0	0.441881	0.951226	1.61033	normal
c109452.graph_c0	0	0.317994	0.934308	2.02851	normal
c109456.graph_c0	0.573262	0.296254	0.944236	-0.984993	normal
c109464.graph_c0	0	0.501081	0.951226	1.61033	normal
c109470.graph_c0	0	0.445642	0.951226	1.61033	normal
c109471.graph_c0	0	0.259222	0.951226	1.61033	normal
c109475.graph_c0	0	0.45533	0.951226	1.61033	normal
c109480.graph_c0	0	0.510029	0.934308	2.02851	normal
c109483.graph_c0	0	0.520162	0.934308	2.02851	normal
c109484.graph_c0	0	0.441881	0.951226	1.61033	normal
c109491.graph_c0	0.202244	0.31355	0.961553	0.316223	normal
c109492.graph_c0	0	0.549262	0.934308	2.02851	normal
c109502.graph_c0	0	0.501081	0.951226	1.61033	normal
c109512.graph_c0	0.998267	0	0.834463	-2.47342	normal
c109513.graph_c0	2.04282	0	0.273208	-3.63041	normal
c109538.graph_c0	0	0.595033	0.934308	2.02851	normal
c109550.graph_c0	0.312729	0.323228	0.962743	-0.101955	normal
c109569.graph_c0	0.531885	0.412307	0.959495	-0.444913	normal
c109570.graph_c0	0.174697	0.361124	0.957845	0.640031	normal
c109572.graph_c0	0	1.08637	0.887277	2.61661	normal
c109573.graph_c0	0	0.332463	0.951226	1.61033	normal
c109574.graph_c0	0	0.501081	0.951226	1.61033	normal
c109580.graph_c0	0	0.518445	0.951226	1.61033	normal
c109587.graph_c0	0.325801	0.16837	0.958777	-0.693219	normal
c109591.graph_c0	0	0.445642	0.951226	1.61033	normal
c1096.graph_c0	0.169438	0.175127	0.962743	-0.101955	normal
c109602.graph_c0	0	0.368753	0.951226	1.61033	normal
c109604.graph_c0	0	0.328294	0.951226	1.61033	normal
c109608.graph_c0	0	0.501081	0.951226	1.61033	normal
c109610.graph_c0	0.40049	0.206968	0.958777	-0.693219	normal
c109616.graph_c0	0.933862	0.241304	0.931066	-1.45435	normal
c109619.graph_c0	0.427528	0.220941	0.958777	-0.693219	normal
c109623.graph_c0	0	0.367889	0.934308	2.02851	normal
c109634.graph_c0	0	0.612432	0.913154	2.35232	normal
c109637.graph_c0	0.406924	0.210293	0.958777	-0.693219	normal
c109648.graph_c0	0	0.872716	0.913154	2.35232	normal
c109653.graph_c0	0.417831	0	0.834463	-2.47342	normal
c109654.graph_c0	0.788514	0	0.834463	-2.47342	normal
c109693.graph_c0	0	0.35865	0.951226	1.61033	normal
c109699.graph_c0	0	0.758883	0.77908	3.20365	normal
c109703.graph_c0	0	0.349086	0.951226	1.61033	normal
c109707.graph_c0	0	0.359883	0.951226	1.61033	normal
c109709.graph_c0	0.330046	0.51169	0.961553	0.316223	normal
c109713.graph_c0	0	0.885631	0.77908	3.20365	normal
c109718.graph_c0	0	0.723912	0.934308	2.02851	normal
c109719.graph_c0	0	0.60652	0.934308	2.02851	normal
c109728.graph_c0	0	0.557052	0.934308	2.02851	normal
c109729.graph_c0	0	0.445642	0.951226	1.61033	normal
c109732.graph_c0	0.610386	0.315439	0.95219	-0.863091	normal
c109735.graph_c0	0	0.468572	0.913154	2.35232	normal
c109750.graph_c0	0.31081	0.321245	0.962743	-0.101955	normal
c109758.graph_c0	0	0.491671	0.951226	1.61033	normal
c109760.graph_c0	0	0.251141	0.951226	1.61033	normal
c109770.graph_c0	0	0.770043	0.913154	2.35232	normal
c109771.graph_c0	0.361872	0.18701	0.958777	-0.693219	normal
c109775.graph_c0	0.837389	0.144251	0.877483	-1.95002	normal
c109785.graph_c0	0.347	0.35865	0.962743	-0.101955	normal
c109791.graph_c0	0	0.722247	0.913154	2.35232	normal
c109796.graph_c0	0.311766	0.48335	0.961553	0.316223	normal
c109797.graph_c0	0.677753	0	0.834463	-2.47342	normal
c109799.graph_c0	0	0.77921	0.887277	2.61661	normal
c109801.graph_c0	0	0.443754	0.951226	1.61033	normal
c109805.graph_c0	0.433009	0.223773	0.958777	-0.693219	normal
c109806.graph_c0	0.308915	0.478929	0.961553	0.316223	normal
c109812.graph_c0	0.299775	0.15492	0.958777	-0.693219	normal
c109816.graph_c0	0	0.346011	0.934308	2.02851	normal
c109817.graph_c0	0	0.711453	0.887277	2.61661	normal
c109837.graph_c0	0	0.575417	0.934308	2.02851	normal
c109851.graph_c0	0	0.482608	0.951226	1.61033	normal
c109855.graph_c0	0.221232	0.457318	0.957845	0.640031	normal
c109866.graph_c0	0	0.477474	0.934308	2.02851	normal
c109881.graph_c0	1.04458	0	0.459331	-3.33731	normal
c109885.graph_c0	0	0.67132	0.934308	2.02851	normal
c109886.graph_c0	0	0.429204	0.951226	1.61033	normal
c109896.graph_c0	0	0.434547	0.951226	1.61033	normal
c109903.graph_c0	0	0.374021	0.934308	2.02851	normal
c109921.graph_c0	0	0.49399	0.934308	2.02851	normal
c109924.graph_c0	1.25091	0	0.459331	-3.33731	normal
c109925.graph_c0	0.323719	0.167294	0.958777	-0.693219	normal
c109926.graph_c0	0.413568	0.213726	0.958777	-0.693219	normal
c109951.graph_c0	0	0.343363	0.951226	1.61033	normal
c10996.graph_c0	0	0.363631	0.951226	1.61033	normal
c109964.graph_c0	1.0082	0	0.834463	-2.47342	normal
c109970.graph_c0	0.37115	0.383611	0.962743	-0.101955	normal
c109981.graph_c0	0.615952	0.318316	0.95219	-0.863091	normal
c109988.graph_c0	0	0.654537	0.934308	2.02851	normal
c109989.graph_c0	0	0.449467	0.951226	1.61033	normal
c110025.graph_c0	0.466931	0.361956	0.959495	-0.444913	normal
c110034.graph_c0	0	0.441881	0.951226	1.61033	normal
c110040.graph_c0	0	0.357426	0.951226	1.61033	normal
c110042.graph_c0	0	0.466831	0.85634	2.83989	normal
c110046.graph_c0	0.153754	0.476749	0.945055	1.1276	normal
c110064.graph_c0	0	0.66563	0.934308	2.02851	normal
c110068.graph_c0	0	0.30984	0.951226	1.61033	normal
c110078.graph_c0	0.427528	0.662822	0.961553	0.316223	normal
c110083.graph_c0	0.598371	0.206153	0.928461	-1.35875	normal
c110092.graph_c0	0.261145	0.134956	0.958777	-0.693219	normal
c110095.graph_c0	0.615328	0.211996	0.928461	-1.35875	normal
c110098.graph_c0	0.368451	0.190411	0.958777	-0.693219	normal
c110110.graph_c0	0	0.390768	0.934308	2.02851	normal
c110111.graph_c0	0.33551	0.346774	0.962743	-0.101955	normal
c110118.graph_c0	0.450329	0.232724	0.958777	-0.693219	normal
c110122.graph_c0	0.877265	0.226679	0.931066	-1.45435	normal
c110128.graph_c0	0.862333	0	0.834463	-2.47342	normal
c110131.graph_c0	0	0.601873	0.934308	2.02851	normal
c110135.graph_c0	0.372515	0.192511	0.958777	-0.693219	normal
c110141.graph_c0	0.782425	0.202173	0.931066	-1.45435	normal
c110143.graph_c0	0	0.623368	0.934308	2.02851	normal
c110146.graph_c0	0	0.748042	0.934308	2.02851	normal
c110149.graph_c0	0.499133	0.515891	0.962743	-0.101955	normal
c11015.graph_c0	0	0.714852	0.913154	2.35232	normal
c110154.graph_c0	0.998267	0.257945	0.931066	-1.45435	normal
c110159.graph_c0	0	0.547348	0.934308	2.02851	normal
c110163.graph_c0	0	0.654537	0.934308	2.02851	normal
c110165.graph_c0	0	0.692021	0.934308	2.02851	normal
c110170.graph_c0	0.494264	0.255429	0.958777	-0.693219	normal
c110172.graph_c0	0.269479	0.278526	0.962743	-0.101955	normal
c110178.graph_c0	0.276842	0.286136	0.962743	-0.101955	normal
c110194.graph_c0	0.726337	0	0.834463	-2.47342	normal
c110212.graph_c0	0	0.613628	0.934308	2.02851	normal
c110213.graph_c0	0	0.252351	0.951226	1.61033	normal
c110223.graph_c0	0.858679	0.443754	0.95219	-0.863091	normal
c110241.graph_c0	0	0.635987	0.934308	2.02851	normal
c110244.graph_c0	0.550674	0	0.834463	-2.47342	normal
c110250.graph_c0	0.359305	0.371368	0.962743	-0.101955	normal
c110270.graph_c0	0	0.935052	0.913154	2.35232	normal
c110274.graph_c0	0	0.61846	0.934308	2.02851	normal
c110282.graph_c0	0	0.441881	0.951226	1.61033	normal
c110291.graph_c0	0	0.457318	0.951226	1.61033	normal
c110293.graph_c0	0	0.608871	0.934308	2.02851	normal
c110295.graph_c0	0.303365	0.31355	0.962743	-0.101955	normal
c110298.graph_c0	0	0.443754	0.951226	1.61033	normal
c110310.graph_c0	0.347	0.35865	0.962743	-0.101955	normal
c110315.graph_c0	0.546221	0.42342	0.959495	-0.444913	normal
c110318.graph_c0	0.823773	0	0.834463	-2.47342	normal
c110325.graph_c0	0	0.579663	0.934308	2.02851	normal
c110340.graph_c0	0.761835	0.590559	0.959495	-0.444913	normal
c110341.graph_c0	1.46846	0	0.668225	-2.96909	normal
c110347.graph_c0	0	0.434547	0.951226	1.61033	normal
c110351.graph_c0	0	0.501081	0.85634	2.83989	normal
c110353.graph_c0	0	0.662822	0.934308	2.02851	normal
c110356.graph_c0	0	0.445642	0.951226	1.61033	normal
c110379.graph_c0	0.473477	0	0.834463	-2.47342	normal
c110382.graph_c0	0.40208	0.415579	0.962743	-0.101955	normal
c110396.graph_c0	0	0.828965	0.85634	2.83989	normal
c110414.graph_c0	0.694	0	0.834463	-2.47342	normal
c110416.graph_c0	0	0.436358	0.934308	2.02851	normal
c110419.graph_c0	0.881079	0	0.834463	-2.47342	normal
c11042.graph_c0	0	1.22726	0.733398	3.35607	normal
c110422.graph_c0	0.391213	0.60652	0.961553	0.316223	normal
c110423.graph_c0	0.361872	0.18701	0.958777	-0.693219	normal
c110430.graph_c0	0	0.324229	0.951226	1.61033	normal
c110448.graph_c0	0	0.34563	0.951226	1.61033	normal
c110451.graph_c0	0.345816	0.714852	0.957845	0.640031	normal
c110452.graph_c0	0	0.604188	0.934308	2.02851	normal
c110454.graph_c0	0	0.586152	0.934308	2.02851	normal
c110455.graph_c0	0	0.808694	0.913154	2.35232	normal
c110457.graph_c0	1.67478	0	0.459331	-3.33731	normal
c110459.graph_c0	0.67325	0.434908	0.953797	-0.720706	normal
c110460.graph_c0	1.3091	0.135305	0.658422	-2.61134	normal
c110473.graph_c0	0.391213	0.404347	0.962743	-0.101955	normal
c110488.graph_c0	0.76471	0	0.834463	-2.47342	normal
c110492.graph_c0	0	0.427453	0.913154	2.35232	normal
c110493.graph_c0	0	0.668463	0.934308	2.02851	normal
c110495.graph_c0	0.925334	0	0.834463	-2.47342	normal
c110499.graph_c0	0	0.389315	0.951226	1.61033	normal
c110507.graph_c0	0	0.762567	0.934308	2.02851	normal
c110509.graph_c0	0	0.368753	0.951226	1.61033	normal
c110511.graph_c0	0.844367	0	0.834463	-2.47342	normal
c110512.graph_c0	0	0.243549	0.934308	2.02851	normal
c110515.graph_c0	0	0.376712	0.951226	1.61033	normal
c110516.graph_c0	0.423065	0	0.834463	-2.47342	normal
c110517.graph_c0	0.28542	0.442504	0.961553	0.316223	normal
c110532.graph_c0	0	0.390768	0.951226	1.61033	normal
c110549.graph_c0	0	0.234286	0.951226	1.61033	normal
c110553.graph_c0	0	0.425715	0.951226	1.61033	normal
c110573.graph_c0	0	0.510858	0.951226	1.61033	normal
c110575.graph_c0	0	0.551189	0.934308	2.02851	normal
c110580.graph_c0	0	0.302676	0.951226	1.61033	normal
c110593.graph_c0	0	0.827872	0.913154	2.35232	normal
c110595.graph_c0	0	0.395192	0.951226	1.61033	normal
c110597.graph_c0	0.4757	0.491671	0.962743	-0.101955	normal
c110600.graph_c0	0	0.351429	0.951226	1.61033	normal
c110606.graph_c0	0	0.505922	0.951226	1.61033	normal
c110607.graph_c0	0.8479	0	0.834463	-2.47342	normal
c110613.graph_c0	0	0.45533	0.951226	1.61033	normal
c110614.graph_c0	1.58319	0	0.273208	-3.63041	normal
c110615.graph_c0	0	0.727263	0.820221	3.03321	normal
c110616.graph_c0	0	0.585061	0.913154	2.35232	normal
c110623.graph_c0	0	0.301804	0.951226	1.61033	normal
c110625.graph_c0	0.742301	0.191806	0.931066	-1.45435	normal
c110626.graph_c0	0	0.855603	0.887277	2.61661	normal
c110679.graph_c0	0	0.415579	0.951226	1.61033	normal
c110684.graph_c0	0.643327	0.166232	0.931066	-1.45435	normal
c110693.graph_c0	0	0.2391	0.951226	1.61033	normal
c110704.graph_c0	0	0.695083	0.934308	2.02851	normal
c110720.graph_c0	0	0.322564	0.934308	2.02851	normal
c110728.graph_c0	0	0.35621	0.951226	1.61033	normal
c110736.graph_c0	0	0.317351	0.934308	2.02851	normal
c110743.graph_c0	0	0.781536	0.934308	2.02851	normal
c110748.graph_c0	0	0.311684	0.951226	1.61033	normal
c110754.graph_c0	0.340014	0.175715	0.958777	-0.693219	normal
c110756.graph_c0	0	0.323228	0.951226	1.61033	normal
c110772.graph_c0	1.0082	0	0.834463	-2.47342	normal
c110773.graph_c0	0.307043	0.158676	0.958777	-0.693219	normal
c110781.graph_c0	0	0.557052	0.934308	2.02851	normal
c110784.graph_c0	0	0.321245	0.951226	1.61033	normal
c110785.graph_c0	0.97427	0	0.834463	-2.47342	normal
c110791.graph_c0	0	0.463389	0.951226	1.61033	normal
c110794.graph_c0	0.830525	0	0.834463	-2.47342	normal
c110797.graph_c0	0	0.277787	0.951226	1.61033	normal
c110805.graph_c0	0.389708	0.201396	0.958777	-0.693219	normal
c110812.graph_c0	0	0.740985	0.934308	2.02851	normal
c110815.graph_c0	0	0.692021	0.934308	2.02851	normal
c110823.graph_c0	0.259141	0.267841	0.962743	-0.101955	normal
c110835.graph_c0	0.464789	0.480394	0.962743	-0.101955	normal
c110839.graph_c0	1.041	0	0.668225	-2.96909	normal
c110841.graph_c0	0	0.451405	0.951226	1.61033	normal
c110844.graph_c0	0.804159	0.415579	0.95219	-0.863091	normal
c110847.graph_c0	0.675494	0	0.834463	-2.47342	normal
c110855.graph_c0	0.513033	0.397693	0.959495	-0.444913	normal
c110859.graph_c0	1.03392	0	0.668225	-2.96909	normal
c110862.graph_c0	0	0.567108	0.934308	2.02851	normal
c110865.graph_c0	1.02693	0	0.668225	-2.96909	normal
c110870.graph_c0	0	0.467526	0.951226	1.61033	normal
c110872.graph_c0	0	0.399717	0.951226	1.61033	normal
c110873.graph_c0	0	0.246414	0.951226	1.61033	normal
c110877.graph_c0	0.273849	0.283043	0.962743	-0.101955	normal
c110880.graph_c0	0	0.620904	0.934308	2.02851	normal
c110882.graph_c0	1.26655	0	0.668225	-2.96909	normal
c110901.graph_c0	0.734232	0	0.834463	-2.47342	normal
c110902.graph_c0	0.35121	0.181501	0.95219	-0.863091	normal
c110918.graph_c0	0	0.633423	0.934308	2.02851	normal
c110919.graph_c0	0	0.307114	0.951226	1.61033	normal
c110921.graph_c0	0	0.673478	0.913154	2.35232	normal
c110930.graph_c0	0.662249	0	0.834463	-2.47342	normal
c110942.graph_c0	0.851463	0.220012	0.931066	-1.45435	normal
c110949.graph_c0	1.03392	0.178105	0.877483	-1.95002	normal
c110960.graph_c0	0	0.498695	0.951226	1.61033	normal
c110965.graph_c0	0	0.773836	0.934308	2.02851	normal
c110975.graph_c0	0.731582	0	0.834463	-2.47342	normal
c110981.graph_c0	0	0.405914	0.951226	1.61033	normal
c110983.graph_c0	0.456415	0.471738	0.962743	-0.101955	normal
c110986.graph_c0	0	0.489373	0.951226	1.61033	normal
c110995.graph_c0	0	0.575417	0.934308	2.02851	normal
c111003.graph_c0	0	0.962554	0.887277	2.61661	normal
c111005.graph_c0	0	0.247579	0.951226	1.61033	normal
c111009.graph_c0	1.041	0	0.668225	-2.96909	normal
[truncated: 41,114 more rows]
