# Supplementary material for: Differential transcriptome analysis reveals genes related to cold tolerance in seabuckthorn carpenter moth, Eogystia hippophaecolus
Source: PLoS One. 2017 Nov 13;12(11):e0187105. doi: 10.1371/journal.pone.0187105 (PMC5683614; doi:10.1371/journal.pone.0187105)
Supplement: S6 Table — _FPKM: FPKM values of unigenes in each sample; FDR: false discovery rate; Log2FC: log2 fold change of DE genes; regulated: the expression level of DEGs in T04/T05 compared to T01/T02, including three situations, up-regulated, down-regulated or normal; other columns are functional annotations of unigenes. (XLSX) [file pone.0187105.s010.xlsx]

## Sheet: S6 T01_vs_T04.annotation
Unigene ID	T02_FPKM	T05_FPKM	FDR	log2FC	regulated	COG_class	COG_class_annotation	GO_annotation	KEGG_annotation	KOG_class	KOG_class_annotation	Pfam_annotation	Swissprot_annotation	nr_annotation
c31829.graph_c0	0	1.4911	0.000176577	5.73761	up	--	--	Molecular Function: structural constituent of cuticle (GO:0042302);;	--	--	--	Insect cuticle protein	Uncharacterized protein {ECO:0000313|EnsemblMetazoa:BGIBMGA010140-TA} OS=Bombyx mori (Silk moth) PE=2 SV=1	cuticular protein RR-2 motif 73 precursor [Bombyx mori]
c33366.graph_c0	32.72	219.562	3.64e-05	2.90832	up	--	--	--	--	--	--	ML domain	Niemann-Pick type C2 protein Npc2-t01 {ECO:0000313|EMBL:AHX25886.1} OS=Helicoverpa armigera (Cotton bollworm) PE=2 SV=1	Niemann-Pick type C2 protein Npc2-t01 [Helicoverpa armigera]
c33546.graph_c0	2.27352	17.7887	9.83e-05	3.0896	up	--	--	Biological Process: metabolic process (GO:0008152);; Molecular Function: hydrolase activity, acting on glycosyl bonds (GO:0016798);;	--	--	--	--	Chitin deacetylase {ECO:0000313|EMBL:ACB54935.1} (Fragment) OS=Helicoverpa armigera (Cotton bollworm) PE=2 SV=1	PREDICTED: uncharacterized protein LOC101735545 [Bombyx mori]
c36939.graph_c0	0	1.43665	0.00179616	5.31635	up	--	--	--	--	--	--	--	Uncharacterized protein {ECO:0000313|EMBL:ELU08855.1, ECO:0000313|EnsemblMetazoa:CapteP206041} OS=Capitella teleta (Polychaete worm) PE=4 SV=1	hypothetical protein CAPTEDRAFT_206041 [Capitella teleta]
c40894.graph_c0	0	2.77777	0.00132027	5.37624	up	--	--	--	K16458|3.23e-12|bmor:101744969|centrosomal protein of 104 kDa-like; K16458 centrosomal protein CEP104 (A)	--	--	--	Uncharacterized protein {ECO:0000313|EMBL:EHJ63372.1} OS=Danaus plexippus (Monarch butterfly) PE=4 SV=1	hypothetical protein KGM_14084 [Danaus plexippus]
c48906.graph_c0	0.815799	104.817	0	6.97226	up	--	--	--	--	--	--	--	Proline-rich protein {ECO:0000313|EMBL:ACQ99193.1} OS=Galleria mellonella (Greater wax moth) PE=2 SV=1	proline-rich protein [Galleria mellonella]
c49118.graph_c0	0	2.7909	0.00097574	5.43374	up	--	--	--	--	--	--	--	Uncharacterized protein {ECO:0000313|EnsemblMetazoa:BGIBMGA009416-TA} OS=Bombyx mori (Silk moth) PE=4 SV=1	hypothetical protein KGM_15716 [Danaus plexippus]
c49441.graph_c0	1.02549	121.465	0	6.90189	up	--	--	Cellular Component: extracellular region (GO:0005576);; Biological Process: defense response to bacterium (GO:0042742);; Biological Process: innate immune response (GO:0045087);;	--	--	--	Cecropin family	Hinnavin II {ECO:0000313|EMBL:AAT94287.1} OS=Pieris rapae (Small white butterfly) PE=2 SV=1	hinnavin II [Pieris rapae]
c49998.graph_c0	20.7729	159.276	6.35e-06	3.10087	up	--	--	--	--	--	--	Cecropin family	--	--
c51280.graph_c0	0.831174	195.563	0	7.92048	up	--	--	--	--	--	--	--	Proline-rich protein {ECO:0000313|EMBL:ACQ99193.1} OS=Galleria mellonella (Greater wax moth) PE=2 SV=1	proline-rich protein [Galleria mellonella]
c55465.graph_c0	0	1.06369	4.9e-07	6.60392	up	--	--	--	--	--	--	--	Uncharacterized protein {ECO:0000313|EnsemblMetazoa:ACYPI50987-PA} OS=Acyrthosiphon pisum (Pea aphid) PE=4 SV=2	PREDICTED: uncharacterized protein LOC100568979 [Acyrthosiphon pisum]
c56117.graph_c0	0.456742	5.65442	0.00404727	3.52804	up	--	--	--	--	--	--	Lectin C-type domain	C-type lectin 21 {ECO:0000313|EMBL:EHJ76118.1} OS=Danaus plexippus (Monarch butterfly) PE=4 SV=1	C-type lectin 21 [Danaus plexippus]
c56628.graph_c0	8.26104	79.5471	2.56e-07	3.4258	up	[M]	Cell wall/membrane/envelope biogenesis	Molecular Function: zinc ion binding (GO:0008270);; Molecular Function: N-acetylmuramoyl-L-alanine amidase activity (GO:0008745);; Biological Process: peptidoglycan catabolic process (GO:0009253);;	--	--	--	N-acetylmuramoyl-L-alanine amidase	Peptidoglycan-recognition protein {ECO:0000256|PIRNR:PIRNR037945} OS=Samia ricini (Indian eri silkmoth) PE=2 SV=1	peptidoglycan recognition protein C [Samia ricini]
c56758.graph_c0	0.601848	117.535	0	7.67144	up	--	--	Biological Process: defense response (GO:0006952);;	--	--	--	Gloverin-like protein	Gloverin-like protein {ECO:0000313|EMBL:ACB45565.1} OS=Antheraea pernyi (Chinese oak silk moth) PE=2 SV=1	gloverin-like protein [Antheraea pernyi]
c57393.graph_c0	3.10183	22.3137	0.000323687	2.96541	up	--	--	--	--	--	--	Moricin	--	--
c59923.graph_c1	0	2.3855	0.000103575	5.82617	up	--	--	--	--	[T]	Signal transduction mechanisms	Leucine Rich repeats (2 copies);; Leucine rich repeat;; Leucine Rich repeat;; Leucine rich repeat;; Leucine Rich Repeat	Putative axonemal leucine-rich repeat protein {ECO:0000313|EMBL:EHJ70571.1} OS=Danaus plexippus (Monarch butterfly) PE=4 SV=1	putative axonemal leucine-rich repeat protein [Danaus plexippus]
c60334.graph_c0	0.275382	25.7379	1.55e-15	6.51369	up	--	--	Molecular Function: hydrolase activity (GO:0016787);;	--	[E]	Amino acid transport and metabolism	Trypsin	Serine protease 48 {ECO:0000313|EMBL:ACR16002.2} OS=Mamestra configurata (bertha armyworm) PE=2 SV=2	serine protease 48 [Mamestra configurata]
c60802.graph_c0	0	12.2997	8.45e-09	7.10647	up	--	--	--	--	--	--	Lipase	Triacylglycerol lipase {ECO:0000313|EMBL:EHJ66307.1} OS=Danaus plexippus (Monarch butterfly) PE=3 SV=1	triacylglycerol lipase [Danaus plexippus]
c61443.graph_c0	0.131043	2.54306	0.0046511	3.94197	up	--	--	--	--	--	--	--	Uncharacterized protein {ECO:0000313|EMBL:ESN95402.1, ECO:0000313|EnsemblMetazoa:HelroP179476} OS=Helobdella robusta (Californian leech) PE=4 SV=1	hypothetical protein HELRODRAFT_179476 [Helobdella robusta]
c62770.graph_c0	7.35604	137.373	3.26e-11	4.37341	up	--	--	--	--	--	--	Arthropod defensin	Gallerimycin-like protein {ECO:0000313|EMBL:ACB45564.1} OS=Antheraea pernyi (Chinese oak silk moth) PE=2 SV=1	gallerimycin-like protein [Antheraea pernyi]
c63967.graph_c0	0.426293	2.24139	0.00552602	2.52166	up	--	--	Molecular Function: G-protein coupled GABA receptor activity (GO:0004965);; Biological Process: G-protein coupled receptor signaling pathway (GO:0007186);; Cellular Component: integral component of membrane (GO:0016021);;	K04615|0|bmor:101735335|gamma-aminobutyric acid type B receptor subunit 1-like; K04615 gamma-aminobutyric acid type B receptor (A)	[PET]	--	Receptor family ligand binding region;; 7 transmembrane sweet-taste receptor of 3 GCPR;; Periplasmic binding protein	Uncharacterized protein {ECO:0000313|EnsemblMetazoa:BGIBMGA007837-TA} OS=Bombyx mori (Silk moth) PE=4 SV=1	PREDICTED: gamma-aminobutyric acid type B receptor subunit 1-like [Bombyx mori]
c64012.graph_c0	0.0966005	1.87466	0.0046511	3.94197	up	--	--	--	--	--	--	Alcohol dehydrogenase transcription factor Myb/SANT-like	Uncharacterized protein {ECO:0000313|EnsemblMetazoa:ACYPI25993-PA} OS=Acyrthosiphon pisum (Pea aphid) PE=4 SV=2	PREDICTED: uncharacterized protein LOC100571047 [Acyrthosiphon pisum]
c64340.graph_c0	0	1.46425	0.00912287	4.97273	up	[M]	Cell wall/membrane/envelope biogenesis	Molecular Function: binding (GO:0005488);; Molecular Function: hydrolase activity (GO:0016787);;	--	--	--	N-acetylmuramoyl-L-alanine amidase	Peptidoglycan-recognition protein {ECO:0000256|PIRNR:PIRNR037945} OS=Bombyx mori (Silk moth) PE=3 SV=1	peptidoglycan recognition protein S2 [Bombyx mori]
c64522.graph_c0	60.6604	373.739	0.000216325	2.78696	up	--	--	Cellular Component: extracellular region (GO:0005576);; Molecular Function: pigment binding (GO:0031409);;	K03098|2.4998e-102|bmor:101745319|insecticyanin-A-like; K03098 apolipoprotein D and lipocalin family protein (A)	--	--	Lipocalin / cytosolic fatty-acid binding protein family	Uncharacterized protein {ECO:0000313|EnsemblMetazoa:BGIBMGA004866-TA} OS=Bombyx mori (Silk moth) PE=4 SV=1	PREDICTED: insecticyanin-A-like [Bombyx mori]
c64901.graph_c0	1.19424	6.96414	0.00196388	2.67028	up	--	--	--	--	--	--	--	Uncharacterized protein {ECO:0000313|EMBL:JAA86062.1} OS=Pararge aegeria (specked wood butterfly) PE=4 SV=1	PREDICTED: uncharacterized protein LOC101735736 isoform X1 [Bombyx mori]
c65647.graph_c0	1.23801	10.4017	0.000157715	3.17327	up	--	--	Molecular Function: hydrolase activity (GO:0016787);;	--	--	--	Lipase	Neutral lipase {ECO:0000313|EMBL:AFI64308.1} OS=Helicoverpa armigera (Cotton bollworm) PE=2 SV=1	neutral lipase [Helicoverpa armigera]
c65846.graph_c0	10.0341	241.985	2.47e-13	4.75169	up	--	--	--	--	--	--	Attacin, C-terminal region;; Attacin, N-terminal region	Attacin {ECO:0000313|EMBL:EHJ78463.1} OS=Danaus plexippus (Monarch butterfly) PE=4 SV=1	attacin [Danaus plexippus]
c65881.graph_c0	1.49997	9.30753	0.00198204	2.74921	up	--	--	--	--	--	--	--	Hdd23-like protein {ECO:0000313|EMBL:AHA43054.1} OS=Helicoverpa armigera (Cotton bollworm) PE=2 SV=1	Hdd23-like protein [Helicoverpa armigera]
c66675.graph_c0	4.06012	21.2927	0.00070837	2.54949	up	--	--	--	--	--	--	Attacin, C-terminal region	Attacin-like antimicrobial protein {ECO:0000313|EMBL:EHJ76138.1} OS=Danaus plexippus (Monarch butterfly) PE=4 SV=1	attacin-like antimicrobial protein [Danaus plexippus]
c66758.graph_c0	1.69178	28.3898	4.75e-10	4.21013	up	--	--	--	--	--	--	--	Uncharacterized protein {ECO:0000313|EMBL:EHJ68804.1} OS=Danaus plexippus (Monarch butterfly) PE=4 SV=1	hypothetical protein KGM_13727 [Danaus plexippus]
c66864.graph_c0	0.255156	3.5003	3.44e-05	3.80101	up	--	--	--	K16606|3.17636e-161|bmor:101735327|leucine-rich repeat-containing protein 49-like; K16606 leucine-rich repeat-containing protein 49 (A)	[T]	Signal transduction mechanisms	--	Uncharacterized protein {ECO:0000313|EnsemblMetazoa:BGIBMGA002751-TA} OS=Bombyx mori (Silk moth) PE=4 SV=1	PREDICTED: LOW QUALITY PROTEIN: leucine-rich repeat-containing protein 49-like [Bombyx mori]
c67063.graph_c0	0.0432991	1.13003	0.000410145	4.36197	up	--	--	--	--	--	--	--	Uncharacterized protein {ECO:0000313|EMBL:EHJ70591.1} OS=Danaus plexippus (Monarch butterfly) PE=4 SV=1	PREDICTED: uncharacterized protein LOC101745641 [Bombyx mori]
c67260.graph_c0	68.1859	453.867	5.04e-05	2.89766	up	--	--	Cellular Component: extracellular region (GO:0005576);; Biological Process: defense response to bacterium (GO:0042742);; Biological Process: innate immune response (GO:0045087);;	--	--	--	Cecropin family	Cecropin CBM1 {ECO:0000313|EMBL:AAG27714.1} OS=Bombyx mori (Silk moth) PE=2 SV=1	cecropin CBM1 precursor [Bombyx mori]
c67309.graph_c0	0.770431	10.8267	5.76e-07	3.90442	up	--	--	Biological Process: carbohydrate metabolic process (GO:0005975);; Molecular Function: hydrolase activity, acting on carbon-nitrogen (but not peptide) bonds (GO:0016810);; Molecular Function: pullulanase activity (GO:0051060);;	--	--	--	Polysaccharide deacetylase	Uncharacterized protein {ECO:0000313|EnsemblMetazoa:BGIBMGA013756-TA} OS=Bombyx mori (Silk moth) PE=4 SV=1	PREDICTED: uncharacterized protein LOC101735686 [Bombyx mori]
c67833.graph_c0	2.0951	67.9759	1.07e-14	5.16567	up	--	--	--	--	--	--	Attacin, C-terminal region;; Attacin, N-terminal region	Attacin-2 {ECO:0000313|EMBL:AFS30775.1} OS=Antheraea yamamai (Japanese oak silkmoth) PE=2 SV=1	attacin-2 precursor [Antheraea yamamai]
c68055.graph_c0	0.155262	4.49362	3.4e-09	4.87264	up	--	--	--	--	[T]	Signal transduction mechanisms	Low-density lipoprotein receptor domain class A;; Complement Clr-like EGF-like;; Calcium-binding EGF domain;; Low-density lipoprotein receptor domain class A	Vitellogenin receptor {ECO:0000313|EMBL:ADK94033.1} OS=Spodoptera litura (Asian cotton leafworm) PE=2 SV=1	vitellogenin receptor [Spodoptera litura]
c68528.graph_c0	0	1.90212	1.14e-08	7.07067	up	[L]	Replication, recombination and repair	Molecular Function: binding (GO:0005488);; Biological Process: cellular process (GO:0009987);; Biological Process: macromolecule metabolic process (GO:0043170);; Biological Process: primary metabolic process (GO:0044238);;	--	[R]	General function prediction only	Integrase core domain	Putative uncharacterized protein GLEAN_07549 {ECO:0000313|EMBL:EFA01935.1} OS=Tribolium castaneum (Red flour beetle) PE=4 SV=1	hypothetical protein TcasGA2_TC007549 [Tribolium castaneum]
c69060.graph_c0	0	1.11143	0.00467906	5.12013	up	--	--	--	--	[R]	General function prediction only	Sulfotransferase domain	Uncharacterized protein {ECO:0000313|EnsemblMetazoa:BGIBMGA006732-TA} (Fragment) OS=Bombyx mori (Silk moth) PE=4 SV=1	PREDICTED: sulfotransferase 1C4-like [Bombyx mori]
c69154.graph_c0	5.63794	87.4551	3.36e-10	4.10993	up	--	--	--	K03098|1.60269e-11|bmor:101745459|apolipoprotein D-like; K03098 apolipoprotein D and lipocalin family protein (A)	--	--	--	Uncharacterized protein {ECO:0000313|EnsemblMetazoa:BGIBMGA004804-TA} OS=Bombyx mori (Silk moth) PE=4 SV=1	PREDICTED: apolipoprotein D-like [Bombyx mori]
c69233.graph_c0	3.01352	17.5892	0.00109257	2.67993	up	--	--	--	--	--	--	Moricin	--	--
c69251.graph_c0	0.332	1.95509	0.00433902	2.66946	up	[Q]	Secondary metabolites biosynthesis, transport and catabolism	Molecular Function: monooxygenase activity (GO:0004497);; Molecular Function: iron ion binding (GO:0005506);; Molecular Function: electron carrier activity (GO:0009055);; Molecular Function: oxidoreductase activity, acting on paired donors, with incorporation or reduction of molecular oxygen (GO:0016705);; Molecular Function: heme binding (GO:0020037);; Biological Process: oxidation-reduction pro…	K15001|0|bmor:101740190|cytochrome P450 4V2-like; K15001 cytochrome P450, family 4 [EC:1.14.-.-] (A)	[QI]	--	Cytochrome P450	CYP341A15 {ECO:0000313|EMBL:AHW57340.1} OS=Chilo suppressalis (striped riceborer) PE=2 SV=1	PREDICTED: cytochrome P450 4V2-like [Bombyx mori]
c69635.graph_c0	0	1.56877	3.74e-05	5.98847	up	--	--	--	--	--	--	--	Uncharacterized protein {ECO:0000313|EnsemblMetazoa:ACYPI47379-PA} OS=Acyrthosiphon pisum (Pea aphid) PE=4 SV=2	PREDICTED: uncharacterized protein LOC101741015 [Bombyx mori]
c69650.graph_c0	1.21318	9.11065	0.000527783	3.0122	up	--	--	--	--	--	--	--	Hdd23-like protein {ECO:0000313|EMBL:AHA43054.1} OS=Helicoverpa armigera (Cotton bollworm) PE=2 SV=1	Hdd23-like protein [Helicoverpa armigera]
c69821.graph_c0	0.106275	2.34688	9.32e-07	4.43881	up	--	--	--	--	--	--	--	Putative uncharacterized protein GLEAN_08494 {ECO:0000313|EMBL:EFA02761.1} OS=Tribolium castaneum (Red flour beetle) PE=4 SV=1	PREDICTED: uncharacterized protein LOC101739201, partial [Bombyx mori]
c70166.graph_c0	0.326212	1.62162	0.00944198	2.44119	up	[L]	Replication, recombination and repair	Biological Process: telomere maintenance (GO:0000723);; Molecular Function: DNA helicase activity (GO:0003678);; Biological Process: DNA repair (GO:0006281);; Biological Process: DNA duplex unwinding (GO:0032508);;	--	[D]	Cell cycle control, cell division, chromosome partitioning	PIF1-like helicase;; Helitron helicase-like domain at N-terminus	Putative ATP-dependent helicase YHR031C {ECO:0000313|EMBL:JAA78722.1} (Fragment) OS=Pararge aegeria (specked wood butterfly) PE=4 SV=1	PREDICTED: uncharacterized protein LOC103311997 [Acyrthosiphon pisum]
c70263.graph_c0	1.27354	9.1359	5.47e-05	2.9796	up	--	--	Molecular Function: catalytic activity (GO:0003824);; Cellular Component: extracellular region (GO:0005576);; Biological Process: lipid metabolic process (GO:0006629);;	--	--	--	Lipase	Neutral lipase {ECO:0000313|EMBL:EHJ64895.1} OS=Danaus plexippus (Monarch butterfly) PE=3 SV=1	neutral lipase [Danaus plexippus]
c70301.graph_c0	1.62466	42.0224	1.01e-12	4.83081	up	[E]	Amino acid transport and metabolism	Molecular Function: metallocarboxypeptidase activity (GO:0004181);; Biological Process: proteolysis (GO:0006508);; Molecular Function: zinc ion binding (GO:0008270);;	--	[S]	Function unknown	Zinc carboxypeptidase;; Carboxypeptidase activation peptide	Caboxypeptidase 4 {ECO:0000313|EMBL:ACN69214.1} OS=Mamestra configurata (bertha armyworm) PE=2 SV=1	caboxypeptidase 4 [Mamestra configurata]
c70954.graph_c1	1.15305	17.5925	1.12e-08	4.05633	up	--	--	--	--	--	--	Methyltransferase involved in Williams-Beuren syndrome	Uncharacterized protein {ECO:0000313|EnsemblMetazoa:ACYPI32246-PA} OS=Acyrthosiphon pisum (Pea aphid) PE=4 SV=2	PREDICTED: uncharacterized protein LOC100571044 [Acyrthosiphon pisum]
c70976.graph_c0	0.581308	3.66773	0.00676288	2.74615	up	--	--	--	--	--	--	--	Uncharacterized protein {ECO:0000313|EnsemblMetazoa:BGIBMGA010948-TA} OS=Bombyx mori (Silk moth) PE=4 SV=1	uncharacterized protein LOC100327241 [Bombyx mori]
c71048.graph_c0	9.0379	64.5737	1.64e-05	2.99775	up	--	--	Biological Process: translational initiation (GO:0006413);; Cellular Component: translation preinitiation complex (GO:0070993);;	--	--	--	Chitin binding domain	Uncharacterized protein {ECO:0000313|EnsemblMetazoa:BGIBMGA009066-TA} OS=Bombyx mori (Silk moth) PE=4 SV=1	PREDICTED: uncharacterized protein LOC101739533 [Bombyx mori]
c71090.graph_c0	0.327347	2.37831	0.00181549	2.948	up	--	--	Molecular Function: G-protein coupled receptor activity (GO:0004930);; Biological Process: neuropeptide signaling pathway (GO:0007218);; Cellular Component: integral component of membrane (GO:0016021);;	--	--	--	Serpentine type 7TM GPCR chemoreceptor Srw;; 7 transmembrane receptor (rhodopsin family)	Neuropeptide receptor A8 {ECO:0000313|EMBL:BAG68407.1} OS=Bombyx mori (Silk moth) PE=2 SV=1	neuropeptide receptor A8 [Bombyx mori]
c71334.graph_c0	0	1.55144	4.8e-05	5.94958	up	[R]	General function prediction only	Biological Process: lipid metabolic process (GO:0006629);; Molecular Function: hydrolase activity (GO:0016787);;	--	[I]	Lipid transport and metabolism	Partial alpha/beta-hydrolase lipase region;; alpha/beta hydrolase fold;; Alpha/beta hydrolase family;; Alpha/beta hydrolase family	Lipase {ECO:0000256|PIRNR:PIRNR000862} OS=Helicoverpa armigera (Cotton bollworm) PE=2 SV=1	acidic lipase [Helicoverpa armigera]
c71654.graph_c0	4.94798	29.1274	0.000195825	2.71349	up	--	--	Molecular Function: structural constituent of chitin-based cuticle (GO:0005214);;	--	--	--	Insect cuticle protein	Cuticular protein PpolCPR41A {ECO:0000313|EMBL:BAM18994.1} OS=Papilio polytes (Common mormon) PE=2 SV=1	cuticular protein PpolCPR41A [Papilio polytes]
c72148.graph_c0	2.06749	42.2098	4.44e-12	4.52909	up	--	--	--	--	--	--	DDE superfamily endonuclease	Putative uncharacterized protein {ECO:0000313|EMBL:EFA13046.1} OS=Tribolium castaneum (Red flour beetle) PE=4 SV=1	hypothetical protein TcasGA2_TC010748 [Tribolium castaneum]
c72162.graph_c0	6.43814	55.1462	1.48e-06	3.25486	up	--	--	Molecular Function: metalloendopeptidase activity (GO:0004222);; Biological Process: proteolysis (GO:0006508);; Molecular Function: zinc ion binding (GO:0008270);;	--	[O]	Posttranslational modification, protein turnover, chaperones	Astacin (Peptidase family M12A)	Metalloendopeptidase {ECO:0000256|RuleBase:RU361183} (Fragment) OS=Mamestra configurata (bertha armyworm) PE=2 SV=1	astacin [Mamestra configurata]
c72392.graph_c0	0.155948	2.22631	0.000119589	3.81414	up	--	--	--	--	--	--	Lipase	Neutral lipase {ECO:0000313|EMBL:EHJ64895.1} OS=Danaus plexippus (Monarch butterfly) PE=3 SV=1	neutral lipase [Danaus plexippus]
c72959.graph_c0	0.666116	6.46343	5.06e-05	3.37235	up	--	--	--	--	--	--	--	Uncharacterized protein {ECO:0000313|EnsemblMetazoa:BGIBMGA004121-TA} OS=Bombyx mori (Silk moth) PE=4 SV=1	PREDICTED: actin cytoskeleton-regulatory complex protein PAN1-like [Bombyx mori]
c72969.graph_c0	0.215306	4.99475	5.14e-07	4.50948	up	--	--	Molecular Function: metalloendopeptidase activity (GO:0004222);; Biological Process: proteolysis (GO:0006508);; Molecular Function: zinc ion binding (GO:0008270);;	--	[O]	Posttranslational modification, protein turnover, chaperones	Astacin (Peptidase family M12A)	Metalloendopeptidase {ECO:0000256|RuleBase:RU361183} OS=Danaus plexippus (Monarch butterfly) PE=3 SV=1	hypothetical protein KGM_10167 [Danaus plexippus]
c73017.graph_c0	0.624986	8.28857	2.71e-07	3.84053	up	--	--	Biological Process: metabolic process (GO:0008152);; Molecular Function: hydrolase activity, acting on glycosyl bonds (GO:0016798);;	--	--	--	Polysaccharide deacetylase	Chitin deacetylase 5b {ECO:0000313|EMBL:ADB43612.1} OS=Helicoverpa armigera (Cotton bollworm) PE=2 SV=1	chitin deacetylase 5b [Helicoverpa armigera]
c73192.graph_c0	0	0.632456	2.93e-05	6.02635	up	--	--	--	--	--	--	Integrase core domain;; Pao retrotransposon peptidase	Putative RNA-directed DNA polymerase from transposon X-element {ECO:0000313|EMBL:KFM74603.1} (Fragment) OS=Stegodyphus mimosarum PE=4 SV=1	putative RNA-directed DNA polymerase from transposon X-element, partial [Stegodyphus mimosarum]
c73518.graph_c0	0.372629	2.70137	0.00326344	2.93244	up	[I]	Lipid transport and metabolism	--	--	[R]	General function prediction only	Carboxylesterase family	Alpha-esterase 40 {ECO:0000313|EMBL:JAA87186.1} OS=Pararge aegeria (specked wood butterfly) PE=4 SV=1	hypothetical protein KGM_13575 [Danaus plexippus]
c73590.graph_c0	1.75594	10.3795	0.000543248	2.70549	up	--	--	Molecular Function: serine-type peptidase activity (GO:0008236);;	--	[E]	Amino acid transport and metabolism	Trypsin	Serine protease 17 {ECO:0000313|EMBL:ACR15969.2} OS=Mamestra configurata (bertha armyworm) PE=2 SV=2	serine protease 17 [Mamestra configurata]
c73841.graph_c0	40.3656	339.803	2.27e-06	3.23661	up	--	--	Molecular Function: serine-type endopeptidase activity (GO:0004252);; Biological Process: proteolysis (GO:0006508);;	--	[E]	Amino acid transport and metabolism	Trypsin	Uncharacterized protein {ECO:0000313|EnsemblMetazoa:BGIBMGA010590-TA} OS=Bombyx mori (Silk moth) PE=3 SV=1	PREDICTED: trypsin, alkaline C-like [Bombyx mori]
c74038.graph_c0	1.70804	9.24193	0.000857959	2.58516	up	[CI]	--	Molecular Function: heme binding (GO:0020037);; Molecular Function: metal ion binding (GO:0046872);;	--	[C]	Energy production and conversion	Cytochrome b5-like Heme/Steroid binding domain	Cytochrome b5 {ECO:0000313|EMBL:JAA89720.1} OS=Pararge aegeria (specked wood butterfly) PE=3 SV=1	hypothetical protein KGM_12610 [Danaus plexippus]
c74047.graph_c0	0	0.851486	0.00912287	4.97273	up	--	--	--	--	[L]	Replication, recombination and repair	Calcineurin-like phosphoesterase	Uncharacterized protein {ECO:0000313|EnsemblMetazoa:BGIBMGA003778-TA} OS=Bombyx mori (Silk moth) PE=4 SV=1	PREDICTED: uncharacterized protein C630.12-like [Bombyx mori]
c74638.graph_c0	0.17567	1.34013	0.00410259	2.98808	up	--	--	--	--	--	--	--	Uncharacterized protein {ECO:0000313|EMBL:EHJ75665.1} OS=Danaus plexippus (Monarch butterfly) PE=4 SV=1	hypothetical protein KGM_14728 [Danaus plexippus]
c74769.graph_c1	0.401746	4.46277	3.93e-06	3.58053	up	--	--	Biological Process: metabolic process (GO:0008152);; Molecular Function: transferase activity, transferring hexosyl groups (GO:0016758);;	K00699|0|bmor:100862821|UGT46A2; UDP-glycosyltransferase UGT46A2; K00699 glucuronosyltransferase [EC:2.4.1.17] (A)	[GC]	--	UDP-glucoronosyl and UDP-glucosyl transferase;; Glycosyl transferase family 1;; Glycosyltransferase family 28 C-terminal domain	UDP-glycosyltransferase UGT46A3 {ECO:0000313|EMBL:AEW43139.1} OS=Helicoverpa armigera (Cotton bollworm) PE=2 SV=1	UDP-glycosyltransferase UGT46A3 [Helicoverpa armigera]
c75012.graph_c2	0	1.23824	0.000103575	5.82617	up	--	--	--	--	--	--	Immunoglobulin I-set domain;; Immunoglobulin domain;; Immunoglobulin domain	Putative hemicentin 1 {ECO:0000313|EMBL:EHJ72797.1} OS=Danaus plexippus (Monarch butterfly) PE=4 SV=1	putative hemicentin 1 [Danaus plexippus]
c75128.graph_c0	0.106115	4.37898	2.72e-10	5.33684	up	--	--	--	--	[R]	General function prediction only	Acyltransferase family	Uncharacterized protein {ECO:0000313|EnsemblMetazoa:BGIBMGA010531-TA} OS=Bombyx mori (Silk moth) PE=4 SV=1	PREDICTED: nose resistant to fluoxetine protein 6-like [Bombyx mori]
c75351.graph_c0	1.40985	6.95172	0.00564541	2.43908	up	--	--	--	--	--	--	Cyclin-dependent kinase inhibitor	Uncharacterized protein {ECO:0000313|EMBL:JAA87063.1} OS=Pararge aegeria (specked wood butterfly) PE=4 SV=1	PREDICTED: uncharacterized protein LOC101739714 [Bombyx mori]
c75389.graph_c0	0.795525	6.00106	0.000253728	3.0295	up	--	--	--	--	[I]	Lipid transport and metabolism	CRAL/TRIO domain	Similar to CG11550 {ECO:0000313|EMBL:BAM18763.1} OS=Papilio xuthus (Asian swallowtail butterfly) PE=2 SV=1	similar to CG11550 [Papilio xuthus]
c75906.graph_c0	0.386932	2.89136	0.00246162	2.97577	up	--	--	--	--	[L]	Replication, recombination and repair	DDE superfamily endonuclease	Uncharacterized protein {ECO:0000313|EnsemblMetazoa:ACYPI23072-PA} OS=Acyrthosiphon pisum (Pea aphid) PE=4 SV=2	PREDICTED: putative nuclease HARBI1 [Acyrthosiphon pisum]
c76385.graph_c0	0.288971	1.68236	0.00483746	2.65308	up	--	--	Molecular Function: receptor activity (GO:0004872);; Biological Process: multicellular organismal development (GO:0007275);; Cellular Component: membrane (GO:0016020);;	--	[T]	Signal transduction mechanisms	Sema domain;; Sema domain	Putative semaphorin 2a {ECO:0000313|EMBL:EHJ67191.1} OS=Danaus plexippus (Monarch butterfly) PE=4 SV=1	PREDICTED: semaphorin-2A-like [Bombyx mori]
c76438.graph_c0	7.66179	45.133	0.000219512	2.72104	up	[I]	Lipid transport and metabolism	Molecular Function: glycerol-3-phosphate O-acyltransferase activity (GO:0004366);; Biological Process: phospholipid biosynthetic process (GO:0008654);; Cellular Component: membrane (GO:0016020);;	K00629|0|bmor:101740254|glycerol-3-phosphate acyltransferase 1, mitochondrial-like; K00629 glycerol-3-phosphate O-acyltransferase 1/2 [EC:2.3.1.15] (A)	[I]	Lipid transport and metabolism	Acyltransferase	Glycerol-3-phosphate acyltransferase {ECO:0000313|EMBL:JAA78587.1} OS=Pararge aegeria (specked wood butterfly) PE=4 SV=1	putative glycerol-3-phosphate acyltransferase [Danaus plexippus]
c76446.graph_c0	1.50408	7.4929	0.00293164	2.46184	up	--	--	Cellular Component: extracellular region (GO:0005576);; Biological Process: lipid metabolic process (GO:0006629);; Molecular Function: hydrolase activity (GO:0016787);;	--	--	--	Lipase	Neutral lipase {ECO:0000313|EMBL:AFI64310.1} OS=Helicoverpa armigera (Cotton bollworm) PE=2 SV=1	neutral lipase [Helicoverpa armigera]
c76770.graph_c1	2.0509	10.346	0.00121166	2.49115	up	--	--	--	K14320|0|bmor:101743967|aladin-like; K14320 aladin (A)	[R]	General function prediction only	WD domain, G-beta repeat	Putative Aladin {ECO:0000313|EMBL:EHJ74672.1} OS=Danaus plexippus (Monarch butterfly) PE=4 SV=1	PREDICTED: aladin-like [Bombyx mori]
c76871.graph_c0	1.04371	23.902	4.04e-12	4.65921	up	--	--	Molecular Function: binding (GO:0005488);;	K18271|2.99957e-170|bmor:692624|Chbp, chbp-II; chlorophyllide A binding protein; K18271 retinol-binding protein 4 (A)	[M]	Cell wall/membrane/envelope biogenesis	Lipocalin / cytosolic fatty-acid binding protein family;; Lipocalin-like domain;; Triabin	Chlorophyllide A binding protein {ECO:0000313|EMBL:AGM34046.1} OS=Bombyx mori (Silk moth) PE=2 SV=1	chlorophyllide A binding protein precursor [Bombyx mori]
c76944.graph_c1	5.20754	524.374	0	6.80762	up	--	--	Biological Process: defense response (GO:0006952);;	--	--	--	Cecropin family	Hyphancin-3E {ECO:0000313|EMBL:EHJ64256.1} OS=Danaus plexippus (Monarch butterfly) PE=3 SV=1	Hyphancin-3E [Danaus plexippus]
c77356.graph_c0	0.130558	1.83471	0.000140391	3.79163	up	--	--	--	--	--	--	SWIM zinc finger;; DDE superfamily endonuclease	Uncharacterized protein {ECO:0000313|EMBL:EZA62212.1} OS=Cerapachys biroi (Ant) PE=4 SV=1	hypothetical protein X777_05151 [Cerapachys biroi]
c77498.graph_c0	0	1.94114	1.34e-08	7.05243	up	[L]	Replication, recombination and repair	Molecular Function: binding (GO:0005488);;	--	[R]	General function prediction only	Reverse transcriptase (RNA-dependent DNA polymerase);; Integrase core domain;; Retroviral aspartyl protease;; Aspartyl protease;; Ty3 transposon peptidase;; Aspartyl protease	Retroelement polyprotein {ECO:0000313|EMBL:ACE75273.1} OS=Glyptapanteles flavicoxis PE=4 SV=1	retroelement polyprotein [Glyptapanteles flavicoxis]
c77592.graph_c0	0.370591	2.36971	0.00268296	2.78172	up	--	--	--	--	--	--	DDE superfamily endonuclease;; DDE superfamily endonuclease	Uncharacterized protein {ECO:0000313|EnsemblMetazoa:BGIBMGA006947-TA} OS=Bombyx mori (Silk moth) PE=4 SV=1	PREDICTED: uncharacterized protein LOC101746451 [Bombyx mori]
c78264.graph_c0	23.9903	128.236	0.00139752	2.58211	up	[C]	Energy production and conversion	Molecular Function: methyltransferase activity (GO:0008168);; Biological Process: biosynthetic process (GO:0009058);; Molecular Function: oxidoreductase activity, acting on the aldehyde or oxo group of donors, NAD or NADP as acceptor (GO:0016620);; Molecular Function: hydroxymethyl-, formyl- and related transferase activity (GO:0016742);; Biological Process: methylation (GO:0032259);; Biological …	K00289|0|bmor:101747054|cytosolic 10-formyltetrahydrofolate dehydrogenase-like; K00289 formyltetrahydrofolate dehydrogenase [EC:1.5.1.6] (A)	[F]	Nucleotide transport and metabolism	Aldehyde dehydrogenase family;; Formyl transferase;; Phosphopantetheine attachment site;; Formyl transferase, C-terminal domain;; Protein of unknown function (DUF1487)	Putative aldehyde dehydrogenase {ECO:0000313|EMBL:EHJ79154.1} OS=Danaus plexippus (Monarch butterfly) PE=3 SV=1	putative aldehyde dehydrogenase [Danaus plexippus]
c78487.graph_c0	0.504129	4.32428	7.51e-06	3.23928	up	[I]	Lipid transport and metabolism	Molecular Function: carboxylic ester hydrolase activity (GO:0052689);;	--	[R]	General function prediction only	Carboxylesterase family;; alpha/beta hydrolase fold;; Alpha/beta hydrolase family	Juvenile hormone esterase {ECO:0000313|EMBL:AGB93712.1} OS=Heliothis viriplaca PE=2 SV=1	juvenile hormone esterase [Heliothis viriplaca]
c79005.graph_c0	4.09344	18.1476	0.00658218	2.311	up	--	--	--	--	--	--	Pao retrotransposon peptidase;; Protein of unknown function (DUF1759);; Integrase core domain;; Putative peptidase (DUF1758);; Reverse transcriptase (RNA-dependent DNA polymerase)	Retrovirus-related Pol polyprotein from transposon 17.6 {ECO:0000313|EMBL:KFM61875.1} (Fragment) OS=Stegodyphus mimosarum PE=4 SV=1	PREDICTED: uncharacterized protein LOC105202842 [Solenopsis invicta]
c79252.graph_c0	50.2144	270.82	0.00259318	2.5954	up	[R]	General function prediction only	Molecular Function: GTP binding (GO:0005525);; Cellular Component: extracellular region (GO:0005576);; Biological Process: small GTPase mediated signal transduction (GO:0007264);; Biological Process: protein transport (GO:0015031);; Molecular Function: pigment binding (GO:0031409);;	K07888|4.01801e-128|bmor:733058|small GTP binding protein RAB5; K07888 Ras-related protein Rab-5B (A)	[U]	Intracellular trafficking, secretion, and vesicular transport	Ras family;; Miro-like protein;; ADP-ribosylation factor family;; 50S ribosome-binding GTPase;; Gtr1/RagA G protein conserved region;; Elongation factor Tu GTP binding domain;; Lipocalin / cytosolic fatty-acid binding protein family;; Triabin	Uncharacterized protein {ECO:0000313|EnsemblMetazoa:BGIBMGA006045-TA} OS=Bombyx mori (Silk moth) PE=2 SV=1	small GTP binding protein RAB5 [Bombyx mori]
c79410.graph_c1	2.96578	14.3188	0.00197411	2.43107	up	[I]	Lipid transport and metabolism	Molecular Function: acetate-CoA ligase activity (GO:0003987);; Cellular Component: cytoplasm (GO:0005737);; Molecular Function: AMP binding (GO:0016208);; Biological Process: acetyl-CoA biosynthetic process from acetate (GO:0019427);; Biological Process: behavioral response to ethanol (GO:0048149);;	K01895|0|mde:101896068|acetyl-coenzyme A synthetase-like; K01895 acetyl-CoA synthetase [EC:6.2.1.1] (A)	[I]	Lipid transport and metabolism	AMP-binding enzyme;; AMP-binding enzyme C-terminal domain	Acetyl-coenzyme A synthetase {ECO:0000256|RuleBase:RU361147} OS=Danaus plexippus (Monarch butterfly) PE=3 SV=1	hypothetical protein KGM_10893 [Danaus plexippus]
c79449.graph_c0	1.53156	10.2489	8.8e-05	2.88854	up	--	--	Molecular Function: oxidoreductase activity (GO:0016491);; Molecular Function: metal ion binding (GO:0046872);;	--	--	--	--	Uncharacterized protein {ECO:0000313|EnsemblMetazoa:ACYPI086389-PA} OS=Acyrthosiphon pisum (Pea aphid) PE=4 SV=1	PREDICTED: zinc finger BED domain-containing protein 5-like [Acyrthosiphon pisum]
c79784.graph_c1	0.871193	6.16301	0.00234636	2.90982	up	--	--	Cellular Component: cytoplasm (GO:0005737);; Biological Process: septate junction assembly (GO:0019991);; Biological Process: regulation of tube size, open tracheal system (GO:0035151);;	--	--	--	--	Uncharacterized protein {ECO:0000313|EnsemblMetazoa:BGIBMGA009034-TA} OS=Bombyx mori (Silk moth) PE=4 SV=1	PREDICTED: uncharacterized protein LOC101742993 [Bombyx mori]
c79869.graph_c1	0.557763	5.9848	2.11e-07	3.56798	up	--	--	Molecular Function: RNA binding (GO:0003723);; Molecular Function: RNA-directed DNA polymerase activity (GO:0003964);; Molecular Function: endonuclease activity (GO:0004519);; Biological Process: RNA-dependent DNA replication (GO:0006278);;	--	[R]	General function prediction only	Reverse transcriptase (RNA-dependent DNA polymerase);; Endonuclease-reverse transcriptase	Endonuclease-reverse transcriptase {ECO:0000313|EMBL:ADI61830.1} OS=Bombyx mori (Silk moth) PE=4 SV=1	endonuclease-reverse transcriptase [Bombyx mori]
c80221.graph_c0	0.767202	5.86131	1.29e-05	3.08242	up	[L]	Replication, recombination and repair	--	--	[R]	General function prediction only	Reverse transcriptase (RNA-dependent DNA polymerase);; Zinc knuckle;; Integrase core domain	Putative retrotransposon-like family member retr-1-like protein {ECO:0000313|EMBL:JAC14083.1} (Fragment) OS=Triatoma infestans (Assassin bug) PE=2 SV=1	PREDICTED: uncharacterized protein K02A2.6-like [Diaphorina citri]
c80641.graph_c1	0.735069	4.9004	4.74e-05	2.89102	up	[G]	Carbohydrate transport and metabolism	Molecular Function: chitinase activity (GO:0004568);; Cellular Component: extracellular region (GO:0005576);; Biological Process: carbohydrate metabolic process (GO:0005975);; Biological Process: chitin catabolic process (GO:0006032);; Molecular Function: chitin binding (GO:0008061);;	K01183|0|bmor:692403|ChiR1, BmChiR1; chitinase-related protein 1; K01183 chitinase [EC:3.2.1.14] (A)	[G]	Carbohydrate transport and metabolism	Glycosyl hydrolases family 18;; Chitin binding Peritrophin-A domain	Chitinase-related protein 1 {ECO:0000313|EMBL:BAB40771.1} (Precursor) OS=Bombyx mori (Silk moth) PE=2 SV=1	chitinase-related protein 1 precursor [Bombyx mori]
c80743.graph_c0	0.425314	4.45894	1.24e-05	3.49115	up	[G]	Carbohydrate transport and metabolism	Molecular Function: hydrolase activity, hydrolyzing O-glycosyl compounds (GO:0004553);; Biological Process: chitin metabolic process (GO:0006030);;	K01183|5.82537e-131|nvi:100122559|chitotriosidase-1-like; K01183 chitinase [EC:3.2.1.14] (A)	[G]	Carbohydrate transport and metabolism	Glycosyl hydrolases family 18;; Chitin binding Peritrophin-A domain	Chitinase {ECO:0000313|EMBL:EHJ72826.1} OS=Danaus plexippus (Monarch butterfly) PE=3 SV=1	chitinase [Danaus plexippus]
c80746.graph_c0	1.13088	5.34059	0.00381866	2.38931	up	[R]	General function prediction only	Molecular Function: GTP binding (GO:0005525);;	--	[R]	General function prediction only	50S ribosome-binding GTPase;; Ferrous iron transport protein B	Uncharacterized protein {ECO:0000313|EnsemblMetazoa:BGIBMGA001616-TA} OS=Bombyx mori (Silk moth) PE=4 SV=1	PREDICTED: guanine nucleotide-binding protein-like 1-like [Bombyx mori]
c81101.graph_c0	0.243501	1.79242	0.00045405	2.98946	up	[L]	Replication, recombination and repair	Molecular Function: catalytic activity (GO:0003824);;	--	[R]	General function prediction only	Reverse transcriptase (RNA-dependent DNA polymerase);; Endonuclease-reverse transcriptase;; Endonuclease/Exonuclease/phosphatase family	Endonuclease-reverse transcriptase {ECO:0000313|EMBL:ADI61832.1} OS=Bombyx mori (Silk moth) PE=4 SV=1	endonuclease-reverse transcriptase [Bombyx mori]
c81430.graph_c0	0	22.602	7.82e-10	7.37952	up	--	--	--	--	--	--	Lipase	Pancreatic lipase-like protein {ECO:0000313|EMBL:AEB26285.1} OS=Epiphyas postvittana (Light brown apple moth) PE=2 SV=1	triacylglycerol lipase [Danaus plexippus]
c87381.graph_c0	0	2.42698	6.18e-05	5.9096	up	--	--	--	--	--	--	--	Uncharacterized protein {ECO:0000313|EnsemblMetazoa:ACYPI001797-PA} OS=Acyrthosiphon pisum (Pea aphid) PE=4 SV=2	PREDICTED: laminin subunit alpha-1-like [Harpegnathos saltator]
c988.graph_c0	0	1.70939	0.00912287	4.97273	up	--	--	Molecular Function: DNA binding (GO:0003677);; Molecular Function: endonuclease activity (GO:0004519);; Cellular Component: nucleus (GO:0005634);; Biological Process: DNA recombination (GO:0006310);; Biological Process: DNA integration (GO:0015074);; Molecular Function: metal ion binding (GO:0046872);; Biological Process: nucleic acid phosphodiester bond hydrolysis (GO:0090305);;	--	--	--	Transposase (partial DDE domain);; Winged helix-turn-helix DNA-binding;; HTH domain;; HTH DNA binding domain;; Helix-turn-helix	Transposase {ECO:0000313|EMBL:AAC16614.1} OS=Drosophila simulans (Fruit fly) PE=4 SV=1	transposase [Drosophila simulans]
c100669.graph_c0	1.86008	0	0.0060845	-4.80854	down	[J]	Translation, ribosomal structure and biogenesis	Molecular Function: translation elongation factor activity (GO:0003746);; Molecular Function: GTPase activity (GO:0003924);; Molecular Function: GTP binding (GO:0005525);; Cellular Component: cytoplasm (GO:0005737);; Biological Process: GTP catabolic process (GO:0006184);; Biological Process: translational elongation (GO:0006414);;	K03234|4.56897e-89|nvi:100118511|translation elongation factor 2; K03234 elongation factor 2 (A)	[J]	Translation, ribosomal structure and biogenesis	Elongation factor Tu GTP binding domain;; 50S ribosome-binding GTPase	Uncharacterized protein {ECO:0000313|EnsemblMetazoa:NV14848-PA} OS=Nasonia vitripennis (Parasitic wasp) PE=4 SV=1	PREDICTED: translation elongation factor 2 [Nasonia vitripennis]
c101005.graph_c0	2.4214	0	0.00203124	-5.02356	down	[O]	Posttranslational modification, protein turnover, chaperones	Molecular Function: ATP binding (GO:0005524);; Biological Process: response to stress (GO:0006950);;	K01698|1.09411e-14|nvi:100120866|heat shock 70 kDa protein cognate 3; K01698 porphobilinogen synthase [EC:4.2.1.24] (A)	[O]	Posttranslational modification, protein turnover, chaperones	--	Heat shock 70 kDa protein cognate {ECO:0000313|EMBL:EZA53141.1} OS=Cerapachys biroi (Ant) PE=3 SV=1	Heat shock 70 kDa protein cognate [Cerapachys biroi]
c102805.graph_c0	2.09474	0	0.0060845	-4.80854	down	--	--	Biological Process: iron ion transport (GO:0006826);; Biological Process: cellular iron ion homeostasis (GO:0006879);; Molecular Function: ferric iron binding (GO:0008199);; Molecular Function: oxidoreductase activity (GO:0016491);; Biological Process: oxidation-reduction process (GO:0055114);;	--	[P]	Inorganic ion transport and metabolism	Ferritin-like domain	Ferritin {ECO:0000256|RuleBase:RU361145} OS=Cerapachys biroi (Ant) PE=3 SV=1	Ferritin, lower subunit [Cerapachys biroi]
c10788.graph_c0	2.77212	0	0.000429623	-5.29582	down	[J]	Translation, ribosomal structure and biogenesis	Molecular Function: structural constituent of ribosome (GO:0003735);; Cellular Component: ribosome (GO:0005840);; Biological Process: translation (GO:0006412);; Molecular Function: rRNA binding (GO:0019843);;	K02940|4.3086e-123|ame:551107|RpL9, GB15648; ribosomal protein L9; K02940 large subunit ribosomal protein L9e (A)	[J]	Translation, ribosomal structure and biogenesis	Ribosomal protein L6	60S ribosomal protein L9 {ECO:0000313|EMBL:EZA54902.1} OS=Cerapachys biroi (Ant) PE=4 SV=1	PREDICTED: 60S ribosomal protein L9-like [Megachile rotundata]
c14189.graph_c0	2.51382	0	6.32e-05	-5.59366	down	[J]	Translation, ribosomal structure and biogenesis	Molecular Function: structural constituent of ribosome (GO:0003735);; Cellular Component: ribosome (GO:0005840);; Biological Process: translational elongation (GO:0006414);; Biological Process: ribosome biogenesis (GO:0042254);;	K02941|0|ame:550711|RpLP0, GB12338; ribosomal protein LP0; K02941 large subunit ribosomal protein LP0 (A)	[J]	Translation, ribosomal structure and biogenesis	Ribosomal protein L10	60S acidic ribosomal protein P0 {ECO:0000313|EMBL:AEY59487.1} OS=Apis cerana (Indian honeybee) PE=2 SV=1	PREDICTED: 60S acidic ribosomal protein P0-like isoform 1 [Bombus terrestris]
c1608.graph_c0	1.5638	0	0.0060845	-4.80854	down	--	--	Cellular Component: integral component of membrane (GO:0016021);; Biological Process: negative regulation of apoptotic process (GO:0043066);;	--	[V]	Defense mechanisms	Inhibitor of apoptosis-promoting Bax1	Uncharacterized protein {ECO:0000313|EnsemblMetazoa:NV11090-PA} OS=Nasonia vitripennis (Parasitic wasp) PE=3 SV=1	PREDICTED: bax inhibitor 1 isoform X1 [Nasonia vitripennis]
c16594.graph_c0	3.56313	0	6.67e-07	-6.19104	down	[J]	Translation, ribosomal structure and biogenesis	Molecular Function: structural constituent of ribosome (GO:0003735);; Cellular Component: ribosome (GO:0005840);; Biological Process: translation (GO:0006412);;	K02934|6.1745e-111|ame:409479|RpL6, GB16628; ribosomal protein L6; K02934 large subunit ribosomal protein L6e (A)	[J]	Translation, ribosomal structure and biogenesis	Ribosomal protein L6e;; Ribosomal protein L6, N-terminal domain	60S ribosomal protein L6 {ECO:0000256|RuleBase:RU000662} OS=Harpegnathos saltator (Jerdon&apos;s jumping ant) PE=3 SV=1	PREDICTED: 60S ribosomal protein L6-like [Harpegnathos saltator]
c1712.graph_c0	1.89441	0	0.0060845	-4.80854	down	--	--	--	--	--	--	--	Uncharacterized protein {ECO:0000313|EnsemblMetazoa:BGIBMGA012706-TA} (Fragment) OS=Bombyx mori (Silk moth) PE=4 SV=1	PREDICTED: X-linked retinitis pigmentosa GTPase regulator-like [Bombyx mori]
c17734.graph_c0	2.33141	0	0.00203124	-5.02356	down	[LKJ]	--	Molecular Function: nucleic acid binding (GO:0003676);; Molecular Function: ATP binding (GO:0005524);; Molecular Function: ATP-dependent helicase activity (GO:0008026);;	K12823|4.42816e-81|ame:550835|GB12312; ATP-dependent RNA helicase p62-like; K12823 ATP-dependent RNA helicase DDX5/DBP2 [EC:3.6.4.13] (A)	[A]	RNA processing and modification	DEAD/DEAH box helicase	ATP-dependent RNA helicase p62 {ECO:0000313|EMBL:AEY57387.1} OS=Apis cerana (Indian honeybee) PE=2 SV=1	PREDICTED: ATP-dependent RNA helicase p62-like isoform X5 [Apis dorsata]
c21461.graph_c0	2.09086	0	0.000429623	-5.29582	down	--	--	--	K13963|4.99276e-23|nvi:100122505|serpin6; antichymotrypsin-2; K13963 serpin B (A)	[V]	Defense mechanisms	Serpin (serine protease inhibitor)	Leukocyte elastase inhibitor C {ECO:0000313|EMBL:KDR21743.1} OS=Zootermopsis nevadensis (Dampwood termite) PE=3 SV=1	PREDICTED: uncharacterized protein LOC103574041 [Microplitis demolitor]
c23569.graph_c0	7.21778	0	3.14e-06	-6.00121	down	[J]	Translation, ribosomal structure and biogenesis	Molecular Function: structural constituent of ribosome (GO:0003735);; Cellular Component: ribosome (GO:0005840);; Biological Process: translation (GO:0006412);;	K02976|5.54847e-72|ame:726789|RpS26, GB12691; ribosomal protein S26; K02976 small subunit ribosomal protein S26e (A)	[J]	Translation, ribosomal structure and biogenesis	Ribosomal protein S26e	Uncharacterized protein {ECO:0000313|EnsemblMetazoa:ACEP17277-PA} OS=Atta cephalotes (Leafcutter ant) PE=4 SV=1	PREDICTED: 40S ribosomal protein S26-like [Microplitis demolitor]
c23806.graph_c0	5.9351	0	3.2e-07	-6.27734	down	[J]	Translation, ribosomal structure and biogenesis	Molecular Function: structural constituent of ribosome (GO:0003735);; Biological Process: translation (GO:0006412);; Cellular Component: large ribosomal subunit (GO:0015934);;	K02898|5.48271e-73|ame:408515|RpL26, GB13731; ribosomal protein L26; K02898 large subunit ribosomal protein L26e (A)	[J]	Translation, ribosomal structure and biogenesis	KOW motif	Putative uncharacterized protein {ECO:0000313|EMBL:EFZ11897.1} (Fragment) OS=Solenopsis invicta (Red imported fire ant) PE=4 SV=1	PREDICTED: 60S ribosomal protein L26-like [Bombus terrestris]
c27205.graph_c0	4.22871	0	3.14e-06	-6.00121	down	[J]	Translation, ribosomal structure and biogenesis	Molecular Function: structural constituent of ribosome (GO:0003735);; Cellular Component: ribosome (GO:0005840);; Biological Process: translation (GO:0006412);;	K02949|6.21565e-90|ame:724868|RpS11, GB15755; ribosomal protein S11; K02949 small subunit ribosomal protein S11e (A)	[J]	Translation, ribosomal structure and biogenesis	Ribosomal protein S17	40S ribosomal protein S11 {ECO:0000313|EMBL:EFN80564.1} OS=Harpegnathos saltator (Jerdon&apos;s jumping ant) PE=3 SV=1	PREDICTED: 40S ribosomal protein S11-like [Apis florea]
c28172.graph_c0	2.15471	0.0801052	0.00387861	-3.9492	down	--	--	--	--	--	--	--	Uncharacterized protein {ECO:0000313|EMBL:JAA92514.1} OS=Pararge aegeria (specked wood butterfly) PE=4 SV=1	PREDICTED: uncharacterized protein LOC101234332 [Hydra vulgaris]
c28188.graph_c0	4.71469	0	6.03e-09	-6.70858	down	--	--	--	--	--	--	Pacifastin inhibitor (LCMII)	Uncharacterized protein {ECO:0000313|EnsemblMetazoa:NV14517-PA} OS=Nasonia vitripennis (Parasitic wasp) PE=4 SV=1	cysteine-rich/pacifastin venom protein 2 precursor [Nasonia vitripennis]
c28234.graph_c0	3.78748	0	0.000161427	-5.45241	down	[C]	Energy production and conversion	Molecular Function: cytochrome-c oxidase activity (GO:0004129);; Cellular Component: mitochondrion (GO:0005739);; Cellular Component: integral component of membrane (GO:0016021);; Biological Process: aerobic electron transport chain (GO:0019646);;	K02262|1.22271e-19|bmor:4266952|COX3; cytochrome c oxidase subunit III; K02262 cytochrome c oxidase subunit 3 (A)	[C]	Energy production and conversion	--	Cytochrome c oxidase subunit III {ECO:0000313|EMBL:ACJ69684.1} OS=Cephus cinctus (wheat stem sawfly) PE=4 SV=1	cytochrome c oxidase subunit III [Cephus cinctus]
c28311.graph_c0	2.99487	0	0.0060845	-4.80854	down	[J]	Translation, ribosomal structure and biogenesis	Biological Process: ribosomal small subunit assembly (GO:0000028);; Molecular Function: structural constituent of ribosome (GO:0003735);; Biological Process: translation (GO:0006412);; Cellular Component: cytosolic small ribosomal subunit (GO:0022627);;	K02998|7.30479e-82|nvi:100116902|40S ribosomal protein SA; K02998 small subunit ribosomal protein SAe (A)	[J]	Translation, ribosomal structure and biogenesis	Ribosomal protein S2	40S ribosomal protein SA {ECO:0000256|HAMAP-Rule:MF_03015} OS=Nasonia vitripennis (Parasitic wasp) PE=3 SV=1	PREDICTED: 40S ribosomal protein SA [Nasonia vitripennis]
c28432.graph_c0	4.08589	0	1.57e-07	-6.35877	down	--	--	Molecular Function: peptidase activity (GO:0008233);;	--	[E]	Amino acid transport and metabolism	Trypsin	Uncharacterized protein {ECO:0000313|EnsemblMetazoa:NV10369-PA} OS=Nasonia vitripennis (Parasitic wasp) PE=3 SV=1	serine protease 137 precursor [Nasonia vitripennis]
c28902.graph_c0	2.10141	0.0907243	0.000148879	-4.01564	down	--	--	--	--	--	--	--	Uncharacterized protein {ECO:0000313|EMBL:EHJ71941.1} OS=Danaus plexippus (Monarch butterfly) PE=4 SV=1	PREDICTED: probable serine/threonine-protein kinase tsuA-like [Bombyx mori]
c30509.graph_c0	3.04213	0	0.00203124	-5.02356	down	--	--	--	K13443|8.04865e-28|nvi:100116358|protein NPC2 homolog; K13443 Niemann-Pick C2 protein (A)	[S]	Function unknown	ML domain	Uncharacterized protein {ECO:0000313|EnsemblMetazoa:NV15734-PA} OS=Nasonia vitripennis (Parasitic wasp) PE=4 SV=1	PREDICTED: protein NPC2 homolog [Nasonia vitripennis]
c31225.graph_c0	7.71572	0	1.57e-07	-6.35877	down	--	--	--	--	--	--	Single domain von Willebrand factor type C	Putative uncharacterized protein {ECO:0000313|EMBL:EFN69911.1} OS=Camponotus floridanus (Florida carpenter ant) PE=4 SV=1	PREDICTED: uncharacterized protein LOC105249879 [Camponotus floridanus]
c32416.graph_c0	4.32356	0	6.32e-05	-5.59366	down	[J]	Translation, ribosomal structure and biogenesis	Molecular Function: structural constituent of ribosome (GO:0003735);; Cellular Component: ribosome (GO:0005840);; Biological Process: translation (GO:0006412);;	K02901|2.52667e-84|ame:412266|RpL27, GB15660; ribosomal protein L27; K02901 large subunit ribosomal protein L27e (A)	[J]	Translation, ribosomal structure and biogenesis	Ribosomal L27e protein family;; KOW motif	60S ribosomal protein L27 {ECO:0000256|RuleBase:RU000575} OS=Harpegnathos saltator (Jerdon&apos;s jumping ant) PE=3 SV=1	PREDICTED: 60S ribosomal protein L27 [Harpegnathos saltator]
c37000.graph_c0	2.59393	0	4.01e-05	-5.65942	down	--	--	--	--	--	--	--	Icarapin-like protein {ECO:0000313|EMBL:EZA56188.1} (Fragment) OS=Cerapachys biroi (Ant) PE=4 SV=1	PREDICTED: icarapin-like, partial [Megachile rotundata]
c37640.graph_c0	1.73436	0	0.0060845	-4.80854	down	--	--	--	--	--	--	RNase H	ORF2 {ECO:0000313|EMBL:BAA07467.1} OS=Bombyx mori (Silk moth) PE=1 SV=1	PREDICTED: uncharacterized protein LOC101744408 [Bombyx mori]
c38115.graph_c0	4.04321	0	3.31e-09	-6.7694	down	--	--	Molecular Function: phosphorelay response regulator activity (GO:0000156);; Biological Process: phosphorelay signal transduction system (GO:0000160);; Molecular Function: 3',5'-cyclic-nucleotide phosphodiesterase activity (GO:0004114);; Biological Process: regulation of transcription, DNA-templated (GO:0006355);; Biological Process: response to stress (GO:0006950);; Biological Process: intracellu…	--	[O]	Posttranslational modification, protein turnover, chaperones	--	Small heat shock protein {ECO:0000313|EMBL:AAV48822.1} OS=Venturia canescens PE=2 SV=1	small heat shock protein [Venturia canescens]
c38179.graph_c0	1.57016	0	0.00349343	-4.92005	down	--	--	--	--	--	--	Tc5 transposase DNA-binding domain;; helix-turn-helix, Psq domain	Uncharacterized protein {ECO:0000313|EnsemblMetazoa:NV20565-PA} OS=Nasonia vitripennis (Parasitic wasp) PE=4 SV=1	PREDICTED: uncharacterized protein LOC100680303 [Nasonia vitripennis]
c38231.graph_c0	2.58013	0	0.00119585	-5.12013	down	--	--	--	K03098|3.2738e-07|nvi:100118091|apolipoprotein D; K03098 apolipoprotein D and lipocalin family protein (A)	--	--	--	Apolipoprotein D {ECO:0000313|EMBL:EFN69132.1} OS=Camponotus floridanus (Florida carpenter ant) PE=4 SV=1	Apolipoprotein D [Camponotus floridanus]
c38342.graph_c0	2.5614	0	0.00119585	-5.12013	down	[J]	Translation, ribosomal structure and biogenesis	Molecular Function: structural constituent of ribosome (GO:0003735);; Cellular Component: ribosome (GO:0005840);; Biological Process: translation (GO:0006412);;	K02866|1.30116e-125|nvi:100120189|Qm, RpL10; 60S ribosomal protein L10; K02866 large subunit ribosomal protein L10e (A)	[J]	Translation, ribosomal structure and biogenesis	Ribosomal protein L16p/L10e	Uncharacterized protein {ECO:0000313|EnsemblMetazoa:NV11719-PA} OS=Nasonia vitripennis (Parasitic wasp) PE=4 SV=1	PREDICTED: 60S ribosomal protein L10 [Microplitis demolitor]
c39467.graph_c0	3.91511	0.0845137	2.02e-05	-4.71883	down	--	--	--	K04374|4.40393e-46|nvi:100122826|activating transcription factor of chaperone; K04374 cyclic AMP-dependent transcription factor ATF-4 (A)	[K]	Transcription	bZIP transcription factor;; Basic region leucine zipper	Activating transcription factor of chaperone {ECO:0000313|EMBL:EZA47467.1} OS=Cerapachys biroi (Ant) PE=4 SV=1	PREDICTED: activating transcription factor of chaperone isoform X3 [Microplitis demolitor]
c40095.graph_c0	4.16459	0	4.71e-06	-5.94958	down	[J]	Translation, ribosomal structure and biogenesis	Molecular Function: structural constituent of ribosome (GO:0003735);; Cellular Component: ribosome (GO:0005840);; Biological Process: translation (GO:0006412);;	K02882|4.24409e-117|ame:409832|RpL18A, GB12795; ribosomal protein L18A; K02882 large subunit ribosomal protein L18Ae (A)	[J]	Translation, ribosomal structure and biogenesis	Ribosomal L18ae/LX protein domain	60S ribosomal protein L18a {ECO:0000256|PIRNR:PIRNR002190} OS=Apis mellifera (Honeybee) PE=3 SV=1	PREDICTED: 60S ribosomal protein L18a [Acromyrmex echinatior]
c42028.graph_c0	10.4873	0	9.77e-15	-7.90511	down	--	--	Molecular Function: peptidase activity (GO:0008233);;	--	[E]	Amino acid transport and metabolism	Trypsin	Trypsin-1 {ECO:0000313|EMBL:EFN75264.1} OS=Harpegnathos saltator (Jerdon&apos;s jumping ant) PE=3 SV=1	Trypsin-1 [Harpegnathos saltator]
c43028.graph_c0	5.19884	0	1.39e-09	-6.85609	down	--	--	Molecular Function: serine-type peptidase activity (GO:0008236);;	--	[E]	Amino acid transport and metabolism	Trypsin	Trypsin-1 {ECO:0000313|EMBL:EZA56168.1} OS=Cerapachys biroi (Ant) PE=3 SV=1	Trypsin-1 [Cerapachys biroi]
c46709.graph_c0	10.1647	0.174412	1.31e-06	-5.04585	down	[C]	Energy production and conversion	Molecular Function: cytochrome-c oxidase activity (GO:0004129);; Molecular Function: copper ion binding (GO:0005507);; Cellular Component: mitochondrial inner membrane (GO:0005743);; Cellular Component: integral component of membrane (GO:0016021);; Biological Process: electron transport chain (GO:0022900);; Cellular Component: respiratory chain (GO:0070469);;	K02261|3.72289e-51|bmor:809267|COX2; cytochrome c oxidase subunit II; K02261 cytochrome c oxidase subunit 2 (A)	[C]	Energy production and conversion	--	Cytochrome c oxidase subunit 2 {ECO:0000256|RuleBase:RU000457} (Fragment) OS=Agrias hewitsonius beatifica PE=3 SV=1	cytochrome oxidase subunit II, partial (mitochondrion) [Agrias hewitsonius beatifica]
c49735.graph_c0	5.38677	0	8.18e-09	-6.67717	down	--	--	--	--	--	--	Lectin C-type domain	--	--
c50047.graph_c0	8.65022	0	1.23e-10	-7.08868	down	--	--	Molecular Function: peptidase activity (GO:0008233);;	--	[E]	Amino acid transport and metabolism	Trypsin;; Trypsin	Uncharacterized protein {ECO:0000313|EnsemblMetazoa:NV15334-PA} OS=Nasonia vitripennis (Parasitic wasp) PE=3 SV=1	PREDICTED: serine protease 102 isoform X1 [Nasonia vitripennis]
c50065.graph_c0	4.49889	0	2.07e-10	-7.04014	down	[O]	Posttranslational modification, protein turnover, chaperones	--	K13963|1.19328e-115|nvi:100122505|serpin6; antichymotrypsin-2; K13963 serpin B (A)	[V]	Defense mechanisms	Serpin (serine protease inhibitor)	Antitrypsin {ECO:0000313|EMBL:AEY61403.1} OS=Apis cerana (Indian honeybee) PE=2 SV=1	PREDICTED: neuroserpin-like [Megachile rotundata]
c51291.graph_c0	2.94028	0	0.00203124	-5.02356	down	[J]	Translation, ribosomal structure and biogenesis	Molecular Function: structural constituent of ribosome (GO:0003735);; Cellular Component: ribosome (GO:0005840);; Biological Process: translational elongation (GO:0006414);;	K02943|5.95492e-38|ame:725884|RpLP2, GB17108; ribosomal protein P2; K02943 large subunit ribosomal protein LP2 (A)	[J]	Translation, ribosomal structure and biogenesis	60s Acidic ribosomal protein	Uncharacterized protein {ECO:0000313|EnsemblMetazoa:GB50356-PA} OS=Apis mellifera (Honeybee) PE=3 SV=1	PREDICTED: 60S acidic ribosomal protein P2-like [Apis florea]
c51849.graph_c0	4.65231	0.536766	0.000723637	-2.87911	down	--	--	--	--	--	--	--	Uncharacterized protein {ECO:0000313|EnsemblMetazoa:ACYPI41270-PA} OS=Acyrthosiphon pisum (Pea aphid) PE=4 SV=1	hypothetical protein KGM_18750 [Danaus plexippus]
c53958.graph_c0	5.89529	0.157801	0.000198178	-4.41337	down	[J]	Translation, ribosomal structure and biogenesis	Molecular Function: structural constituent of ribosome (GO:0003735);; Cellular Component: ribosome (GO:0005840);; Biological Process: translation (GO:0006412);; Molecular Function: metal ion binding (GO:0046872);;	K02978|4.6886e-53|ame:726295|RpS27, GB13072; ribosomal protein S27; K02978 small subunit ribosomal protein S27e (A)	[J]	Translation, ribosomal structure and biogenesis	Ribosomal protein S27	40S ribosomal protein S27 {ECO:0000313|EMBL:EGI57162.1} OS=Acromyrmex echinatior (Panamanian leafcutter ant) PE=3 SV=1	PREDICTED: 40S ribosomal protein S27-like [Bombus terrestris]
c54041.graph_c0	3.10338	0	4.01e-05	-5.65942	down	[J]	Translation, ribosomal structure and biogenesis	Molecular Function: structural constituent of ribosome (GO:0003735);; Molecular Function: ATP binding (GO:0005524);; Cellular Component: ribosome (GO:0005840);; Biological Process: mismatch repair (GO:0006298);; Biological Process: translation (GO:0006412);; Molecular Function: 5S rRNA binding (GO:0008097);; Molecular Function: mismatched DNA binding (GO:0030983);;	K02932|3.74819e-116|ame:552241|RpL5, GB20114; ribosomal protein L5; K02932 large subunit ribosomal protein L5e (A)	[J]	Translation, ribosomal structure and biogenesis	Ribosomal L18 C-terminal region;; Ribosomal L18p/L5e family	Uncharacterized protein {ECO:0000313|EnsemblMetazoa:GB52256-PA} OS=Apis mellifera (Honeybee) PE=3 SV=1	PREDICTED: 60S ribosomal protein L5-like [Apis florea]
c54817.graph_c0	5.46209	0	7.46e-11	-7.13565	down	--	--	--	--	[T]	Signal transduction mechanisms	--	Egf domain-containing protein {ECO:0000313|EMBL:EZA45072.1} OS=Microplitis demolitor PE=4 SV=1	egf domain-containing protein [Microplitis demolitor]
c55172.graph_c0	2.94411	0	1.66e-05	-5.78257	down	[J]	Translation, ribosomal structure and biogenesis	Cellular Component: ribosome (GO:0005840);; Biological Process: ribosome biogenesis (GO:0042254);;	K02936|9.94526e-120|nvi:100114835|Rpl7a; ribosomal protein L7A; K02936 large subunit ribosomal protein L7Ae (A)	[J]	Translation, ribosomal structure and biogenesis	Ribosomal protein L7Ae/L30e/S12e/Gadd45 family	Ribosomal protein L7a {ECO:0000313|EMBL:AAX62388.1} OS=Lysiphlebus testaceipes (Greenbugs aphid parastoid) PE=2 SV=1	ribosomal protein L7a [Lysiphlebus testaceipes]
c55213.graph_c0	6.56256	0	3.7e-13	-7.60485	down	--	--	--	--	--	--	--	Uncharacterized protein {ECO:0000313|EnsemblMetazoa:BGIBMGA011006-TA} OS=Bombyx mori (Silk moth) PE=4 SV=1	PREDICTED: uncharacterized protein LOC101746333 [Bombyx mori]
c55258.graph_c0	6.74711	0.396928	3.18e-07	-3.82685	down	--	--	--	--	[L]	Replication, recombination and repair	DDE superfamily endonuclease;; Plant transposon protein	Uncharacterized protein {ECO:0000313|EnsemblMetazoa:ACYPI004957-PA} OS=Acyrthosiphon pisum (Pea aphid) PE=4 SV=2	PREDICTED: putative nuclease HARBI1 [Acyrthosiphon pisum]
c55396.graph_c0	4.47239	0	7.93e-10	-6.91111	down	--	--	Cellular Component: cytoplasm (GO:0005737);;	--	[DZ]	--	Translationally controlled tumour protein	Uncharacterized protein {ECO:0000313|EnsemblMetazoa:NV15185-PA} OS=Nasonia vitripennis (Parasitic wasp) PE=4 SV=1	PREDICTED: translationally-controlled tumor protein homolog isoform X1 [Nasonia vitripennis]
c55979.graph_c0	10.753	0	1.11e-08	-6.64507	down	[C]	Energy production and conversion	Molecular Function: cytochrome-c oxidase activity (GO:0004129);; Molecular Function: iron ion binding (GO:0005506);; Cellular Component: mitochondrial inner membrane (GO:0005743);; Biological Process: oxidative phosphorylation (GO:0006119);; Molecular Function: electron carrier activity (GO:0009055);; Biological Process: aerobic respiration (GO:0009060);; Cellular Component: integral component of…	K02256|2.41932e-24|bmor:809266|COX1; cytochrome c oxidase subunit I; K02256 cytochrome c oxidase subunit 1 [EC:1.9.3.1] (A)	[C]	Energy production and conversion	--	Cytochrome c oxidase subunit 1 {ECO:0000256|RuleBase:RU000369} OS=Venturia canescens PE=3 SV=1	cytochrome c oxidase subunit I [Venturia canescens]
c57427.graph_c0	6.41176	0	1.53e-08	-6.61224	down	--	--	--	--	--	--	--	Uncharacterized protein {ECO:0000313|EnsemblMetazoa:NV12568-PA} OS=Nasonia vitripennis (Parasitic wasp) PE=4 SV=1	PREDICTED: uncharacterized protein LOC100123179 [Nasonia vitripennis]
c57541.graph_c0	1.54788	0	0.00203124	-5.02356	down	--	--	--	--	--	--	--	Uncharacterized protein {ECO:0000313|EnsemblMetazoa:ACYPI065353-PA} OS=Acyrthosiphon pisum (Pea aphid) PE=4 SV=1	transcription initiation factor TFIID subunit 2-like protein [Heliconius erato]
c59210.graph_c0	2.44841	0	6.32e-05	-5.59366	down	[S]	Function unknown	--	--	[S]	Function unknown	Cysteine-rich secretory protein family	Venom allergen {ECO:0000313|EMBL:EZA55693.1} OS=Cerapachys biroi (Ant) PE=4 SV=1	PREDICTED: venom allergen 3-like [Acromyrmex echinatior]
c59855.graph_c0	25.8399	0.791984	8.75e-11	-4.73261	down	--	--	--	--	--	--	--	Uncharacterized protein {ECO:0000313|EnsemblMetazoa:ACYPI002501-PA} OS=Acyrthosiphon pisum (Pea aphid) PE=4 SV=2	PREDICTED: uncharacterized protein K02A2.6-like [Acyrthosiphon pisum]
c62024.graph_c0	3.30441	0	0.000161427	-5.45241	down	--	--	--	--	--	--	--	--	--
c62377.graph_c0	7.14027	0	1.54e-12	-7.48302	down	--	--	--	K03098|3.60044e-09|dwi:Dwil_GK14948|GK14948 gene product from transcript GK14948-RA; K03098 apolipoprotein D and lipocalin family protein (A)	[M]	Cell wall/membrane/envelope biogenesis	Lipocalin / cytosolic fatty-acid binding protein family	GK14948 {ECO:0000313|EMBL:EDW75912.1} OS=Drosophila willistoni (Fruit fly) PE=4 SV=1	GK14948 [Drosophila willistoni]
c63141.graph_c0	243.333	45.4127	0.00454674	-2.25638	down	[D]	Cell cycle control, cell division, chromosome partitioning	--	--	[D]	Cell cycle control, cell division, chromosome partitioning	Maf-like protein;; Maf-like protein	Protein BM-DOD-18, isoform d {ECO:0000313|EMBL:CDQ05201.1} OS=Brugia malayi (Filarial nematode worm) PE=4 SV=1	PREDICTED: N-acetylserotonin O-methyltransferase-like protein-like [Bombyx mori]
c63251.graph_c0	29.6727	0.125674	2.22e-16	-7.05195	down	--	--	--	--	--	--	Cathepsin propeptide inhibitor domain (I29)	--	--
c6330.graph_c0	2.27634	0	0.00119585	-5.12013	down	--	--	--	--	[K]	Transcription	DNA-binding nuclear phosphoprotein p8	Nuclear protein 1 {ECO:0000313|EMBL:EFN71635.1} OS=Camponotus floridanus (Florida carpenter ant) PE=4 SV=1	Nuclear protein 1 [Camponotus floridanus]
c64102.graph_c0	4.87076	0.437241	3.35e-05	-3.19184	down	--	--	Molecular Function: RNA binding (GO:0003723);; Molecular Function: RNA-directed DNA polymerase activity (GO:0003964);; Molecular Function: endonuclease activity (GO:0004519);; Biological Process: RNA-dependent DNA replication (GO:0006278);;	--	[R]	General function prediction only	Reverse transcriptase (RNA-dependent DNA polymerase)	Endonuclease-reverse transcriptase {ECO:0000313|EMBL:ADI61810.1} OS=Bombyx mori (Silk moth) PE=4 SV=1	endonuclease-reverse transcriptase [Bombyx mori]
c64366.graph_c0	8.11499	0	0	-8.66656	down	--	--	--	--	--	--	--	Uncharacterized protein {ECO:0000313|EnsemblMetazoa:NV10861-PA} OS=Nasonia vitripennis (Parasitic wasp) PE=4 SV=1	PREDICTED: venom metalloproteinase 3-like [Microplitis demolitor]
c64537.graph_c0	17.2086	0	0	-9.97672	down	--	--	Cellular Component: extracellular region (GO:0005576);; Biological Process: iron ion transport (GO:0006826);; Biological Process: cellular iron ion homeostasis (GO:0006879);; Molecular Function: ferric iron binding (GO:0008199);;	--	--	--	Transferrin;; ABC transporter, phosphonate, periplasmic substrate-binding protein	Transferrin {ECO:0000256|PIRNR:PIRNR002549} OS=Apis mellifera (Honeybee) PE=3 SV=1	PREDICTED: transferrin-like [Apis dorsata]
c65129.graph_c0	9.59403	1.23898	0.00178297	-2.72405	down	--	--	--	--	--	--	Insect pheromone-binding family, A10/OS-D	Uncharacterized protein {ECO:0000313|EnsemblMetazoa:BGIBMGA004070-TA} OS=Bombyx mori (Silk moth) PE=4 SV=1	PREDICTED: ejaculatory bulb-specific protein 3-like [Bombyx mori]
c65553.graph_c0	4.58225	0.545132	0.00253971	-2.81805	down	--	--	--	--	--	--	Insect cuticle protein	Uncharacterized protein {ECO:0000313|EnsemblMetazoa:BGIBMGA012146-TA} OS=Bombyx mori (Silk moth) PE=2 SV=1	cuticular protein RR-1 motif 48 precursor [Bombyx mori]
c65739.graph_c0	2.75959	0	6.32e-05	-5.59366	down	--	--	--	--	--	--	L1 transposable element	Putative uncharacterized protein {ECO:0000313|EMBL:CAI02523.1} OS=Plasmodium berghei (strain Anka) PE=4 SV=1	hypothetical protein [Plasmodium berghei strain ANKA]
c65778.graph_c0	1.4849	0.0903338	0.00411908	-3.52918	down	--	--	--	--	--	--	Zinc knuckle	Putative retrotransposon-like family member retr-1-like protein {ECO:0000313|EMBL:JAC88774.1} (Fragment) OS=Panstrongylus megistus PE=2 SV=1	PREDICTED: uncharacterized protein LOC101738550 [Bombyx mori]
c65813.graph_c0	78.9258	14.1146	0.00141552	-2.31568	down	--	--	--	--	--	--	Haemolymph juvenile hormone binding protein (JHBP)	Takeout/JHBP like protein {ECO:0000313|EMBL:BAM17952.1} OS=Papilio xuthus (Asian swallowtail butterfly) PE=2 SV=1	PREDICTED: protein takeout-like [Bombyx mori]
c66031.graph_c0	1.77526	0.181217	0.000272542	-3.04665	down	[L]	Replication, recombination and repair	--	--	[R]	General function prediction only	Integrase core domain;; Reverse transcriptase (RNA-dependent DNA polymerase)	Putative retrotransposon-like family member retr-1-like protein {ECO:0000313|EMBL:JAC14082.1} (Fragment) OS=Triatoma infestans (Assassin bug) PE=2 SV=1	Transposon Ty3-I Gag-Pol polyprotein, partial [Stegodyphus mimosarum]
c66184.graph_c0	5.54609	0	2.69e-10	-7.01524	down	--	--	Molecular Function: RNA binding (GO:0003723);; Molecular Function: RNA-directed DNA polymerase activity (GO:0003964);; Molecular Function: endonuclease activity (GO:0004519);; Biological Process: RNA-dependent DNA replication (GO:0006278);;	--	[R]	General function prediction only	--	Endonuclease-reverse transcriptase {ECO:0000313|EMBL:ADI61817.1} OS=Bombyx mori (Silk moth) PE=4 SV=1	endonuclease-reverse transcriptase [Bombyx mori]
c66238.graph_c0	102.637	4.9554	3.06e-13	-4.202	down	--	--	Molecular Function: catalytic activity (GO:0003824);;	K06254|2.43106e-40|lgi:LOTGIDRAFT_210962|hypothetical protein; K06254 agrin (A)	[O]	Posttranslational modification, protein turnover, chaperones	Kazal-type serine protease inhibitor domain;; Kazal-type serine protease inhibitor domain	Agrin {ECO:0000313|EMBL:JAA87227.1} OS=Pararge aegeria (specked wood butterfly) PE=4 SV=1	hypothetical protein KGM_11622 [Danaus plexippus]
c67244.graph_c0	3.75592	0.511199	0.000275993	-2.68298	down	--	--	--	--	--	--	Domain of unknown function (DUF4495)	Uncharacterized protein {ECO:0000313|EMBL:EHJ77595.1} OS=Danaus plexippus (Monarch butterfly) PE=4 SV=1	hypothetical protein KGM_07979 [Danaus plexippus]
c6794.graph_c0	2.89504	0	0.000712603	-5.21065	down	[J]	Translation, ribosomal structure and biogenesis	Molecular Function: structural constituent of ribosome (GO:0003735);; Cellular Component: ribosome (GO:0005840);; Biological Process: translation (GO:0006412);;	K02900|8.24037e-83|nvi:100122886|60S ribosomal protein L27a; K02900 large subunit ribosomal protein L27Ae (A)	[J]	Translation, ribosomal structure and biogenesis	Ribosomal protein L18e/L15	Uncharacterized protein {ECO:0000313|EnsemblMetazoa:NV15706-PA} OS=Nasonia vitripennis (Parasitic wasp) PE=3 SV=1	PREDICTED: 60S ribosomal protein L27a [Nasonia vitripennis]
c68933.graph_c0	1.58991	0.037998	6.15e-05	-4.57417	down	[G]	Carbohydrate transport and metabolism	--	K01187|0|bmor:101745485|maltase A3-like; K01187 alpha-glucosidase [EC:3.2.1.20] (A)	[G]	Carbohydrate transport and metabolism	Alpha amylase, catalytic domain	Uncharacterized protein {ECO:0000313|EnsemblMetazoa:BGIBMGA006067-TA} OS=Bombyx mori (Silk moth) PE=4 SV=1	hypothetical protein KGM_15941 [Danaus plexippus]
c68959.graph_c0	27.2317	0.788494	5.55e-16	-4.91528	down	--	--	--	--	--	--	--	Uncharacterized protein {ECO:0000313|EMBL:EHJ71028.1} OS=Danaus plexippus (Monarch butterfly) PE=4 SV=1	hypothetical protein KGM_09987 [Danaus plexippus]
c69012.graph_c0	28.8067	5.28527	0.00205832	-2.27906	down	--	--	Molecular Function: hydrolase activity, hydrolyzing O-glycosyl compounds (GO:0004553);; Biological Process: chitin metabolic process (GO:0006030);;	--	--	--	Chitin binding Peritrophin-A domain	Uncharacterized protein {ECO:0000313|EnsemblMetazoa:BGIBMGA009892-TA} OS=Bombyx mori (Silk moth) PE=4 SV=1	PREDICTED: mucin-2-like [Bombyx mori]
c69769.graph_c0	299.482	22.2434	9.44e-10	-3.58398	down	--	--	--	--	--	--	Interferon-induced 6-16 family	--	--
c69804.graph_c0	16.1518	0	0	-9.245	down	--	--	--	--	[T]	Signal transduction mechanisms	Immunoglobulin I-set domain;; Immunoglobulin domain;; Immunoglobulin domain;; Immunoglobulin domain;; CD80-like C2-set immunoglobulin domain	Neural/ectodermal development factor IMP-L2 {ECO:0000313|EMBL:AEY60951.1} OS=Apis cerana (Indian honeybee) PE=2 SV=1	PREDICTED: neural/ectodermal development factor IMP-L2-like [Bombus terrestris]
c70251.graph_c0	4.91408	0	6e-15	-7.9452	down	--	--	--	--	--	--	DDE superfamily endonuclease	Uncharacterized protein {ECO:0000313|EnsemblMetazoa:NV20574-PA} OS=Nasonia vitripennis (Parasitic wasp) PE=4 SV=1	PREDICTED: uncharacterized protein LOC100680303 [Nasonia vitripennis]
c70456.graph_c0	168.972	29.2871	0.00149335	-2.36291	down	[G]	Carbohydrate transport and metabolism	Molecular Function: calcium ion binding (GO:0005509);; Molecular Function: enzyme regulator activity (GO:0030234);; Biological Process: regulation of catalytic activity (GO:0050790);;	K01053|0|bmor:101745880|regucalcin-like; K01053 gluconolactonase [EC:3.1.1.17] (A)	[PT]	--	SMP-30/Gluconolaconase/LRE-like region;; Two component regulator propeller	Uncharacterized protein {ECO:0000313|EnsemblMetazoa:BGIBMGA010133-TA} OS=Bombyx mori (Silk moth) PE=4 SV=1	PREDICTED: regucalcin-like [Bombyx mori]
c70643.graph_c0	5.68381	0.204804	3.54e-10	-4.51783	down	--	--	--	--	--	--	--	Putative DNA-mediated transposase {ECO:0000313|EMBL:ABH09250.1} OS=Helicoverpa zea (Corn earworm moth) PE=4 SV=1	putative DNA-mediated transposase [Helicoverpa zea]
c71332.graph_c0	52.0345	3.77684	1.08e-09	-3.6102	down	--	--	--	--	--	--	--	Uncharacterized protein {ECO:0000313|EnsemblMetazoa:BGIBMGA001622-TA} OS=Bombyx mori (Silk moth) PE=4 SV=1	PREDICTED: uncharacterized protein LOC101745021 [Bombyx mori]
c71970.graph_c1	15.7221	1.87583	5.36e-05	-2.87099	down	--	--	Molecular Function: binding (GO:0005488);;	--	[R]	General function prediction only	Reverse transcriptase (RNA-dependent DNA polymerase)	Polyprotein {ECO:0000313|EMBL:BAB21761.1} (Fragment) OS=Bombyx mori (Silk moth) PE=4 SV=1	polyprotein [Bombyx mori]
c72089.graph_c0	6.25756	0.86767	0.000392202	-2.65498	down	[G]	Carbohydrate transport and metabolism	Molecular Function: catalytic activity (GO:0003824);; Biological Process: carbohydrate metabolic process (GO:0005975);; Molecular Function: cation binding (GO:0043169);;	--	[G]	Carbohydrate transport and metabolism	Alpha amylase, catalytic domain	Alpha amylase {ECO:0000313|EMBL:EHJ73357.1} OS=Danaus plexippus (Monarch butterfly) PE=4 SV=1	alpha amylase [Danaus plexippus]
c72250.graph_c1	20.1099	0	0	-9.86619	down	--	--	Molecular Function: catalytic activity (GO:0003824);; Molecular Function: signal transducer activity (GO:0004871);; Biological Process: response to stress (GO:0006950);; Biological Process: signal transduction (GO:0007165);; Biological Process: metabolic process (GO:0008152);;	--	[O]	Posttranslational modification, protein turnover, chaperones	--	Small heat shock protein {ECO:0000313|EMBL:AAV48822.1} OS=Venturia canescens PE=2 SV=1	small heat shock protein [Venturia canescens]
c72275.graph_c1	24.2016	3.80731	0.000329023	-2.49332	down	--	--	--	K14410|8.4526e-121|bmor:101735607|prostatic acid phosphatase-like; K14410 acid phosphatase [EC:3.1.3.2] (A)	[I]	Lipid transport and metabolism	Histidine phosphatase superfamily (branch 2)	Acid phosphatase {ECO:0000313|EMBL:BAM18226.1} OS=Papilio xuthus (Asian swallowtail butterfly) PE=2 SV=1	acid phosphatase [Papilio xuthus]
c72415.graph_c0	271.553	12.1116	6.1e-14	-4.32079	down	[G]	Carbohydrate transport and metabolism	Molecular Function: chitinase activity (GO:0004568);; Cellular Component: extracellular region (GO:0005576);; Biological Process: carbohydrate metabolic process (GO:0005975);; Biological Process: chitin catabolic process (GO:0006032);; Molecular Function: chitin binding (GO:0008061);;	K01183|0|bmor:693039|Chi, chiB, chiB4; chitinase; K01183 chitinase [EC:3.2.1.14] (A)	[G]	Carbohydrate transport and metabolism	Glycosyl hydrolases family 18;; Chitin binding Peritrophin-A domain	Chitinase {ECO:0000313|EMBL:AAW30162.1} OS=Chilo suppressalis (striped riceborer) PE=2 SV=1	chitinase [Chilo suppressalis]
c73562.graph_c0	1281.1	136.382	2.42e-06	-3.06696	down	--	--	--	--	--	--	--	Uncharacterized protein {ECO:0000313|EMBL:EHJ72225.1} OS=Danaus plexippus (Monarch butterfly) PE=4 SV=1	hypothetical protein KGM_10052 [Danaus plexippus]
c74026.graph_c0	19.4158	3.21919	0.000505625	-2.42173	down	--	--	--	--	--	--	THAP domain	Uncharacterized protein {ECO:0000313|EMBL:JAB62740.1} (Fragment) OS=Anoplophora glabripennis (Asian longhorn beetle) PE=4 SV=1	--
c74742.graph_c0	3.59312	0.553238	0.00107862	-2.50795	down	--	--	--	--	--	--	WD domain, G-beta repeat;; WD domain, G-beta repeat	Uncharacterized protein {ECO:0000313|EnsemblMetazoa:BGIBMGA003703-TA} OS=Bombyx mori (Silk moth) PE=4 SV=1	PREDICTED: WD repeat-containing protein 65-like [Bombyx mori]
c75019.graph_c0	10.4178	1.60154	0.000323074	-2.52326	down	--	--	Molecular Function: DNA binding (GO:0003677);; Molecular Function: RNA binding (GO:0003723);; Biological Process: RNA metabolic process (GO:0016070);; Molecular Function: sterol binding (GO:0032934);;	K03260|7.47699e-75|bmor:101742358|eukaryotic translation initiation factor 4 gamma 3-like; K03260 translation initiation factor 4G (A)	[J]	Translation, ribosomal structure and biogenesis	MIF4G domain;; SCP-2 sterol transfer family	Eukaryotic translation initiation factor 4G {ECO:0000313|EMBL:JAA87520.1} OS=Pararge aegeria (specked wood butterfly) PE=4 SV=1	hypothetical protein KGM_01293 [Danaus plexippus]
c75098.graph_c0	32.3449	4.84935	0.000117929	-2.56742	down	--	--	--	K10463|7.49146e-10|hro:HELRODRAFT_186086|hypothetical protein; K10463 kelch-like protein 26 (A)	[TR]	--	BTB/POZ domain	Uncharacterized protein {ECO:0000313|EnsemblMetazoa:PPA29008} OS=Pristionchus pacificus (Parasitic nematode) PE=4 SV=1	hypothetical protein HELRODRAFT_186086 [Helobdella robusta]
c75141.graph_c0	45.6904	9.18733	0.0087232	-2.14981	down	[L]	Replication, recombination and repair	--	K18422|0|bmor:101744685|putative helicase mov-10-B.1-like; K18422 helicase MOV-10 [EC:3.6.4.13] (A)	[A]	RNA processing and modification	AAA domain;; AAA domain;; Part of AAA domain;; AAA domain;; UvrD/REP helicase N-terminal domain	Putative helicase MOV-10 {ECO:0000313|EMBL:EHJ73785.1} OS=Danaus plexippus (Monarch butterfly) PE=4 SV=1	PREDICTED: putative helicase mov-10-B.1-like [Bombyx mori]
c75371.graph_c0	2.09886	0.280904	0.00114338	-2.68633	down	[L]	Replication, recombination and repair	--	--	[R]	General function prediction only	Reverse transcriptase (RNA-dependent DNA polymerase)	Putative transposon Ty3-I Gag-Pol polyprotein {ECO:0000313|EMBL:EHJ78517.1} OS=Danaus plexippus (Monarch butterfly) PE=4 SV=1	PREDICTED: uncharacterized protein LOC103506561 [Diaphorina citri]
c75437.graph_c1	2.60742	0.334118	0.00346989	-2.72135	down	--	--	--	K16488|0|bmor:101744396|serologically defined colon cancer antigen 8 homolog; K16488 serologically defined colon cancer antigen 8 (A)	--	--	--	Uncharacterized protein {ECO:0000313|EMBL:EHJ77125.1} OS=Danaus plexippus (Monarch butterfly) PE=4 SV=1	PREDICTED: serologically defined colon cancer antigen 8 homolog [Bombyx mori]
c75912.graph_c1	46.8016	3.10234	1.14e-10	-3.7462	down	--	--	Cellular Component: integral component of membrane (GO:0016021);;	--	[R]	General function prediction only	Leucine rich repeat;; Leucine Rich repeats (2 copies);; Leucine Rich Repeat;; Leucine Rich repeat;; Leucine rich repeat	Leucine-rich transmembrane protein {ECO:0000313|EMBL:EHJ77380.1} OS=Danaus plexippus (Monarch butterfly) PE=4 SV=1	PREDICTED: leucine-rich repeats and immunoglobulin-like domains protein 3-like [Bombyx mori]
c76833.graph_c0	2.25415	0.156721	3.53e-06	-3.58711	down	--	--	Biological Process: DNA metabolic process (GO:0006259);;	--	--	--	Phage integrase family	Putative uncharacterized protein GLEAN_10690 {ECO:0000313|EMBL:EFA12667.1} OS=Tribolium castaneum (Red flour beetle) PE=4 SV=1	hypothetical protein TcasGA2_TC010690 [Tribolium castaneum]
c77040.graph_c0	2.46433	0.405513	0.00896791	-2.3935	down	--	--	--	--	--	--	DDE superfamily endonuclease;; Plant transposon protein;; Transposase DDE domain	Uncharacterized protein {ECO:0000313|EnsemblMetazoa:ACYPI26844-PA} OS=Acyrthosiphon pisum (Pea aphid) PE=4 SV=1	PREDICTED: putative nuclease HARBI1 [Acyrthosiphon pisum]
c77599.graph_c0	27.3105	5.12801	0.00260105	-2.24344	down	--	--	Molecular Function: serine-type endopeptidase activity (GO:0004252);; Biological Process: proteolysis (GO:0006508);;	--	[E]	Amino acid transport and metabolism	Trypsin	Uncharacterized protein {ECO:0000313|EnsemblMetazoa:BGIBMGA009750-TA} OS=Bombyx mori (Silk moth) PE=3 SV=1	PREDICTED: serine proteinase stubble-like [Bombyx mori]
c78014.graph_c0	4.42964	0.603827	0.00321082	-2.64667	down	--	--	--	--	--	--	DDE superfamily endonuclease	Transposable element Tc3 transposase {ECO:0000313|EMBL:JAA78349.1} OS=Pararge aegeria (specked wood butterfly) PE=4 SV=1	hypothetical protein X777_01160 [Cerapachys biroi]
c78818.graph_c1	5.66841	1.08537	0.00354273	-2.21338	down	[L]	Replication, recombination and repair	Molecular Function: binding (GO:0005488);; Molecular Function: transferase activity (GO:0016740);; Biological Process: macromolecule metabolic process (GO:0043170);; Biological Process: primary metabolic process (GO:0044238);;	--	[R]	General function prediction only	Integrase core domain;; Reverse transcriptase (RNA-dependent DNA polymerase);; Retroviral aspartyl protease;; Retrotransposon gag protein	Putative pol polyprotein {ECO:0000313|EMBL:JAC14022.1} (Fragment) OS=Triatoma infestans (Assassin bug) PE=2 SV=1	hypothetical protein TcasGA2_TC009400 [Tribolium castaneum]
c80143.graph_c1	69.8776	9.12215	2.59e-05	-2.7721	down	--	--	--	--	[R]	General function prediction only	Pao retrotransposon peptidase;; Protein of unknown function (DUF1759);; Putative peptidase (DUF1758);; Integrase core domain	Putative uncharacterized protein {ECO:0000313|EMBL:EFA13455.1} OS=Tribolium castaneum (Red flour beetle) PE=4 SV=1	PREDICTED: uncharacterized protein LOC101741723 [Bombyx mori]
c80436.graph_c0	4.85212	0.564688	2.16e-05	-2.91238	down	--	--	--	--	--	--	Domain of unknown function (DUF4371)	Uncharacterized protein {ECO:0000313|EnsemblMetazoa:ACYPI009482-PA} OS=Acyrthosiphon pisum (Pea aphid) PE=4 SV=2	Zinc finger MYM-type protein 1 [Camponotus floridanus]
c80501.graph_c0	4.76653	0.656699	7.49e-05	-2.68051	down	--	--	--	--	[R]	General function prediction only	Reverse transcriptase (RNA-dependent DNA polymerase);; Endonuclease-reverse transcriptase;; Endonuclease/Exonuclease/phosphatase family;; Associated with zinc fingers	Uncharacterized protein {ECO:0000313|EnsemblMetazoa:ACYPI50219-PA} OS=Acyrthosiphon pisum (Pea aphid) PE=4 SV=2	putative reverse transcriptase [Drosophila simulans]
c80670.graph_c3	64.9268	7.12975	8.59e-07	-3.01889	down	--	--	--	K14845|2.44897e-80|bmor:101742694|decapping and exoribonuclease protein-like; K14845 RAT1-interacting protein (A)	[L]	Replication, recombination and repair	RAI1 like PD-(D/E)XK nuclease	Uncharacterized protein {ECO:0000313|EnsemblMetazoa:BGIBMGA007774-TA} OS=Bombyx mori (Silk moth) PE=4 SV=1	hypothetical protein KGM_16736 [Danaus plexippus]
c81243.graph_c0	11.4184	0.879325	5.29e-09	-3.52095	down	--	--	--	--	--	--	Pao retrotransposon peptidase;; Protein of unknown function (DUF1759)	Polyprotein {ECO:0000313|EMBL:AAQ09229.1} OS=Antheraea mylitta (Tasar silkworm) PE=4 SV=1	polyprotein [Antheraea mylitta]
c81473.graph_c0	26.0761	4.31744	0.00306156	-2.40142	down	--	--	--	--	--	--	Trypsin Inhibitor like cysteine rich domain	Kunitz-like protease inhibitor {ECO:0000313|EMBL:ADV40132.1} (Fragment) OS=Latrodectus hesperus (Western black widow spider) PE=2 SV=1	Kunitz-like protease inhibitor precursor [Latrodectus hesperus]
c84064.graph_c0	4.44429	0	2.9e-08	-6.54425	down	--	--	--	--	--	--	Serpin (serine protease inhibitor)	--	--
c84548.graph_c0	5.1012	0	0.000261936	-5.37624	down	[J]	Translation, ribosomal structure and biogenesis	Molecular Function: RNA binding (GO:0003723);; Molecular Function: structural constituent of ribosome (GO:0003735);; Biological Process: translation (GO:0006412);; Cellular Component: small ribosomal subunit (GO:0015935);;	K02985|7.9555e-68|nvi:100114225|40S ribosomal protein S3; K02985 small subunit ribosomal protein S3e (A)	[J]	Translation, ribosomal structure and biogenesis	KH domain	Uncharacterized protein {ECO:0000313|EnsemblMetazoa:NV17832-PA} OS=Nasonia vitripennis (Parasitic wasp) PE=3 SV=1	PREDICTED: 40S ribosomal protein S3 [Microplitis demolitor]
c85831.graph_c0	4.74398	0	0.000261936	-5.37624	down	--	--	Molecular Function: catalytic activity (GO:0003824);; Biological Process: metabolic process (GO:0008152);;	--	--	--	--	Transposase {ECO:0000313|EMBL:ABA55502.1} OS=Heliothis virescens (Tobacco budworm moth) PE=4 SV=1	transposase [Heliothis virescens]
c85945.graph_c0	5.31212	0	2.81e-11	-7.22522	down	[O]	Posttranslational modification, protein turnover, chaperones	--	K13963|1.3793e-51|nvi:100122505|serpin6; antichymotrypsin-2; K13963 serpin B (A)	[V]	Defense mechanisms	Serpin (serine protease inhibitor)	Uncharacterized protein {ECO:0000313|EnsemblMetazoa:NV13613-PA} OS=Nasonia vitripennis (Parasitic wasp) PE=3 SV=1	PREDICTED: serine protease inhibitor 3/4 isoform X14 [Nasonia vitripennis]
c86365.graph_c0	3.88797	0	0.00119585	-5.12013	down	[J]	Translation, ribosomal structure and biogenesis	Molecular Function: structural constituent of ribosome (GO:0003735);; Biological Process: translation (GO:0006412);; Cellular Component: large ribosomal subunit (GO:0015934);;	K02872|5.76807e-73|nvi:100118263|60S ribosomal protein L13a; K02872 large subunit ribosomal protein L13Ae (A)	[J]	Translation, ribosomal structure and biogenesis	--	Uncharacterized protein {ECO:0000313|EnsemblMetazoa:NV12066-PA} OS=Nasonia vitripennis (Parasitic wasp) PE=4 SV=1	PREDICTED: 60S ribosomal protein L13a-like isoform 2 [Apis florea]
c86452.graph_c0	3.48477	0	2.57e-05	-5.7223	down	[E]	Amino acid transport and metabolism	Molecular Function: carboxypeptidase activity (GO:0004180);; Molecular Function: metallopeptidase activity (GO:0008237);; Molecular Function: metal ion binding (GO:0046872);;	--	[S]	Function unknown	Zinc carboxypeptidase;; Carboxypeptidase activation peptide	Zinc carboxypeptidase A 1 {ECO:0000313|EMBL:EFN83243.1} OS=Harpegnathos saltator (Jerdon&apos;s jumping ant) PE=4 SV=1	PREDICTED: zinc carboxypeptidase-like [Microplitis demolitor]
c86937.graph_c0	4.15098	0	6.32e-05	-5.59366	down	--	--	Biological Process: iron ion transport (GO:0006826);; Biological Process: cellular iron ion homeostasis (GO:0006879);; Molecular Function: ferric iron binding (GO:0008199);; Molecular Function: oxidoreductase activity (GO:0016491);; Biological Process: oxidation-reduction process (GO:0055114);;	K00522|7.45899e-88|nvi:100116376|Ft; ferritin; K00522 ferritin heavy chain [EC:1.16.3.2] (A)	[P]	Inorganic ion transport and metabolism	Ferritin-like domain	Ferritin {ECO:0000256|RuleBase:RU361145} OS=Cerapachys biroi (Ant) PE=3 SV=1	Ferritin subunit [Cerapachys biroi]
c87054.graph_c0	3.62514	0	4.01e-05	-5.65942	down	[E]	Amino acid transport and metabolism	Molecular Function: metallocarboxypeptidase activity (GO:0004181);; Biological Process: proteolysis (GO:0006508);; Molecular Function: zinc ion binding (GO:0008270);;	--	[S]	Function unknown	Zinc carboxypeptidase	Zinc carboxypeptidase A {ECO:0000313|EMBL:EZA56244.1} OS=Cerapachys biroi (Ant) PE=4 SV=1	Zinc carboxypeptidase A [Cerapachys biroi]
c87138.graph_c0	4.3465	0	0.000429623	-5.29582	down	--	--	Biological Process: response to stress (GO:0006950);;	--	[O]	Posttranslational modification, protein turnover, chaperones	Hsp20/alpha crystallin family	Protein lethal(2)essential for life {ECO:0000313|EMBL:EGI58806.1} OS=Acromyrmex echinatior (Panamanian leafcutter ant) PE=3 SV=1	PREDICTED: protein lethal(2)essential for life-like [Acromyrmex echinatior]
c87177.graph_c0	4.86937	0	9.73e-07	-6.14587	down	--	--	Molecular Function: structural constituent of ribosome (GO:0003735);; Cellular Component: ribosome (GO:0005840);; Biological Process: translation (GO:0006412);;	K02993|8.00779e-113|nvi:100114772|40S ribosomal protein S7; K02993 small subunit ribosomal protein S7e (A)	[J]	Translation, ribosomal structure and biogenesis	Ribosomal protein S7e	Ribosomal protein S7e {ECO:0000313|EMBL:ABS44870.1} OS=Pteromalus puparum PE=2 SV=1	PREDICTED: 40S ribosomal protein S7 isoform X2 [Nasonia vitripennis]
c8784.graph_c0	2.33761	0	0.0060845	-4.80854	down	--	--	--	--	--	--	Insect allergen related repeat, nitrile-specifier detoxification	Insect allergen related repeat, nitrile-specifier detoxification domain-containing protein {ECO:0000313|EMBL:EZA44844.1} OS=Microplitis demolitor PE=4 SV=1	PREDICTED: uncharacterized protein LOC103575763 [Microplitis demolitor]
c88120.graph_c0	4.79273	0	0.000161427	-5.45241	down	[J]	Translation, ribosomal structure and biogenesis	Molecular Function: structural constituent of ribosome (GO:0003735);; Cellular Component: ribosome (GO:0005840);; Biological Process: translation (GO:0006412);;	K02918|2.29686e-40|ame:724191|RpL35, GB15361; ribosomal protein L35; K02918 large subunit ribosomal protein L35e (A)	[J]	Translation, ribosomal structure and biogenesis	Ribosomal L29 protein	Putative uncharacterized protein {ECO:0000313|EMBL:EFZ09868.1} (Fragment) OS=Solenopsis invicta (Red imported fire ant) PE=3 SV=1	PREDICTED: 60S ribosomal protein L35 [Solenopsis invicta]
c88839.graph_c0	3.50527	0	0.000161427	-5.45241	down	[C]	Energy production and conversion	Biological Process: mitochondrial electron transport, NADH to ubiquinone (GO:0006120);; Molecular Function: NADH dehydrogenase (ubiquinone) activity (GO:0008137);; Cellular Component: integral component of membrane (GO:0016021);; Cellular Component: mitochondrial membrane (GO:0031966);; Cellular Component: respiratory chain (GO:0070469);;	K03881|2.78882e-38|bmor:809259|ND4; NADH dehydrogenase subunit 4; K03881 NADH-ubiquinone oxidoreductase chain 4 [EC:1.6.5.3] (A)	[C]	Energy production and conversion	NADH-Ubiquinone/plastoquinone (complex I), various chains	NADH-ubiquinone oxidoreductase chain 4 {ECO:0000256|RuleBase:RU003297, ECO:0000256|SAAS:SAAS00173865} OS=Diadegma semiclausum PE=3 SV=1	NADH dehydrogenase subunit 4 [Diadegma semiclausum]
c89244.graph_c0	3.94857	0	2.23e-07	-6.31863	down	[J]	Translation, ribosomal structure and biogenesis	Molecular Function: structural constituent of ribosome (GO:0003735);; Biological Process: translation (GO:0006412);; Cellular Component: cytosolic small ribosomal subunit (GO:0022627);;	K02984|3.05596e-146|ame:413296|RpS3A, GB16500, Rps3ae; ribosomal protein S3A; K02984 small subunit ribosomal protein S3Ae (A)	[J]	Translation, ribosomal structure and biogenesis	Ribosomal S3Ae family	40S ribosomal protein S3a {ECO:0000256|HAMAP-Rule:MF_03122} OS=Harpegnathos saltator (Jerdon&apos;s jumping ant) PE=3 SV=1	PREDICTED: 40S ribosomal protein S3a [Harpegnathos saltator]
c89604.graph_c0	3.04741	0	1.66e-05	-5.78257	down	[J]	Translation, ribosomal structure and biogenesis	Molecular Function: structural constituent of ribosome (GO:0003735);; Cellular Component: ribosome (GO:0005840);; Biological Process: translation (GO:0006412);;	K02991|3.36436e-156|nvi:100118087|40S ribosomal protein S6; K02991 small subunit ribosomal protein S6e (A)	[J]	Translation, ribosomal structure and biogenesis	Ribosomal protein S6e	Putative uncharacterized protein {ECO:0000313|EMBL:EFZ21522.1} (Fragment) OS=Solenopsis invicta (Red imported fire ant) PE=4 SV=1	hypothetical protein SINV_16043 [Solenopsis invicta]
c90163.graph_c0	3.32256	0	4.01e-05	-5.65942	down	--	--	--	--	--	--	Serpin (serine protease inhibitor)	--	--
c90890.graph_c0	2.61843	0	1.43e-06	-6.09924	down	[J]	Translation, ribosomal structure and biogenesis	Molecular Function: structural constituent of ribosome (GO:0003735);; Cellular Component: ribosome (GO:0005840);; Biological Process: translation (GO:0006412);;	K02930|0|nvi:100114585|60S ribosomal protein L4; K02930 large subunit ribosomal protein L4e (A)	[A]	RNA processing and modification	Ribosomal protein L4/L1 family;; 60S ribosomal protein L4 C-terminal domain	60S ribosomal protein L4 {ECO:0000313|EMBL:EZA59358.1} OS=Cerapachys biroi (Ant) PE=4 SV=1	PREDICTED: 60S ribosomal protein L4-like [Bombus impatiens]
c91100.graph_c0	3.85278	0	0.000161427	-5.45241	down	[J]	Translation, ribosomal structure and biogenesis	Molecular Function: structural constituent of ribosome (GO:0003735);; Cellular Component: ribosome (GO:0005840);; Biological Process: translation (GO:0006412);;	K02962|1.57136e-80|nvi:100115357|40S ribosomal protein S17; K02962 small subunit ribosomal protein S17e (A)	[J]	Translation, ribosomal structure and biogenesis	Ribosomal S17	Ribosomal protein S17 {ECO:0000313|EMBL:AAX62482.1} OS=Lysiphlebus testaceipes (Greenbugs aphid parastoid) PE=2 SV=1	PREDICTED: 40S ribosomal protein S17 [Microplitis demolitor]
c91833.graph_c0	2.96602	0	0.000261936	-5.37624	down	--	--	--	--	--	--	--	Salivary lipocalin {ECO:0000313|EMBL:ABR27831.1} OS=Triatoma infestans (Assassin bug) PE=2 SV=1	salivary lipocalin [Triatoma infestans]
c91910.graph_c0	2.90536	0	0.00349343	-4.92005	down	[J]	Translation, ribosomal structure and biogenesis	Molecular Function: structural constituent of ribosome (GO:0003735);; Cellular Component: ribosome (GO:0005840);; Biological Process: translation (GO:0006412);; Molecular Function: rRNA binding (GO:0019843);;	K02964|2.06268e-96|ame:552726|RpS18, GB12140; ribosomal protein S18; K02964 small subunit ribosomal protein S18e (A)	[J]	Translation, ribosomal structure and biogenesis	Ribosomal protein S13/S18	40S ribosomal protein S18 {ECO:0000313|EMBL:EZA49603.1} OS=Cerapachys biroi (Ant) PE=3 SV=1	PREDICTED: 40S ribosomal protein S18 [Acromyrmex echinatior]
c91990.graph_c0	2.86453	0	0.00349343	-4.92005	down	--	--	Biological Process: proteolysis (GO:0006508);; Molecular Function: metallopeptidase activity (GO:0008237);; Molecular Function: peptidyl-dipeptidase activity (GO:0008241);; Cellular Component: membrane (GO:0016020);; Molecular Function: nucleotidyltransferase activity (GO:0016779);; Molecular Function: organic cyclic compound binding (GO:0097159);; Molecular Function: heterocyclic compound bindin…	K03018|1.63179e-35|ame:725552|GB16969; DNA-directed RNA polymerase III subunit RPC1-like; K03018 DNA-directed RNA polymerase III subunit RPC1 [EC:2.7.7.6] (A)	[E]	Amino acid transport and metabolism	Angiotensin-converting enzyme	Uncharacterized protein {ECO:0000313|EnsemblMetazoa:ACEP24553-PA} OS=Atta cephalotes (Leafcutter ant) PE=3 SV=1	PREDICTED: angiotensin-converting enzyme-like [Acromyrmex echinatior]
c92230.graph_c0	2.72458	0	0.00119585	-5.12013	down	[O]	Posttranslational modification, protein turnover, chaperones	Molecular Function: ATP binding (GO:0005524);; Biological Process: response to stress (GO:0006950);;	K03283|2.72858e-47|ame:409418|Hsc70-4, GB14852; heat shock protein cognate 4; K03283 heat shock 70kDa protein 1/8 (A)	[O]	Posttranslational modification, protein turnover, chaperones	Hsp70 protein	Heat shock protein {ECO:0000313|EMBL:AEY59625.1} OS=Apis cerana (Indian honeybee) PE=2 SV=1	PREDICTED: heat shock 70 kDa protein cognate 4-like [Bombus impatiens]
c92359.graph_c0	3.04741	0	1.66e-05	-5.78257	down	[J]	Translation, ribosomal structure and biogenesis	Molecular Function: structural constituent of ribosome (GO:0003735);; Cellular Component: ribosome (GO:0005840);; Biological Process: translation (GO:0006412);; Molecular Function: rRNA binding (GO:0019843);;	K02987|4.98681e-166|ame:550651|GB19305; 40S ribosomal protein S4-like; K02987 small subunit ribosomal protein S4e (A)	[J]	Translation, ribosomal structure and biogenesis	Ribosomal family S4e;; RS4NT (NUC023) domain;; S4 domain;; KOW motif	40S ribosomal protein S4 {ECO:0000256|PIRNR:PIRNR002116} OS=Harpegnathos saltator (Jerdon&apos;s jumping ant) PE=3 SV=1	PREDICTED: 40S ribosomal protein S4 [Solenopsis invicta]
c95617.graph_c0	2.73765	0	0.000161427	-5.45241	down	--	--	Molecular Function: hydrolase activity (GO:0016787);;	--	[E]	Amino acid transport and metabolism	Trypsin	Serine protease easter {ECO:0000313|EMBL:EFN75742.1} OS=Harpegnathos saltator (Jerdon&apos;s jumping ant) PE=3 SV=1	Serine protease easter [Harpegnathos saltator]
c95906.graph_c0	1.77012	0	0.00349343	-4.92005	down	[J]	Translation, ribosomal structure and biogenesis	Molecular Function: structural constituent of ribosome (GO:0003735);; Biological Process: translation (GO:0006412);; Cellular Component: large ribosomal subunit (GO:0015934);;	K02880|2.09961e-103|ame:413470|RpL17, GB17564; ribosomal protein L17; K02880 large subunit ribosomal protein L17e (A)	[J]	Translation, ribosomal structure and biogenesis	Ribosomal protein L22p/L17e	Uncharacterized protein {ECO:0000313|EnsemblMetazoa:ACEP21494-PA} OS=Atta cephalotes (Leafcutter ant) PE=3 SV=1	PREDICTED: 60S ribosomal protein L17 [Camponotus floridanus]
c96647.graph_c0	2.04171	0	0.0060845	-4.80854	down	--	--	--	--	--	--	Regulatory CLIP domain of proteinases	--	--
c96725.graph_c0	2.27749	0	0.000712603	-5.21065	down	--	--	Molecular Function: nucleic acid binding (GO:0003676);; Cellular Component: nucleus (GO:0005634);; Molecular Function: zinc ion binding (GO:0008270);; Molecular Function: transferase activity (GO:0016740);;	K00799|3.27019e-84|nvi:100115049|GstS3; glutathione S-transferase S3; K00799 glutathione S-transferase [EC:2.5.1.18] (A)	[O]	Posttranslational modification, protein turnover, chaperones	Glutathione S-transferase, C-terminal domain;; Glutathione S-transferase, N-terminal domain;; Glutathione S-transferase, N-terminal domain;; Glutathione S-transferase, C-terminal domain;; Glutathione S-transferase, C-terminal domain	Glutathione S-transferase sigma 1 {ECO:0000313|EMBL:AIL29318.1} OS=Cnaphalocrocis medinalis (rice leaffolder) PE=2 SV=1	PREDICTED: glutathione S-transferase-like [Microplitis demolitor]
c96749.graph_c0	2.72985	0	0.00119585	-5.12013	down	[P]	Inorganic ion transport and metabolism	Molecular Function: peroxidase activity (GO:0004601);; Molecular Function: superoxide dismutase activity (GO:0004784);; Biological Process: superoxide metabolic process (GO:0006801);; Molecular Function: metal ion binding (GO:0046872);; Biological Process: oxidation-reduction process (GO:0055114);;	K04565|2.67689e-49|nvi:100113681|superoxide dismutase [Cu-Zn] 4A-like; K04565 superoxide dismutase, Cu-Zn family [EC:1.15.1.1] (A)	[P]	Inorganic ion transport and metabolism	Copper/zinc superoxide dismutase (SODC)	Superoxide dismutase [Cu-Zn] {ECO:0000256|RuleBase:RU000393} OS=Brachymyrmex patagonicus PE=2 SV=1	extracellular Cu/Zn superoxide dismutase [Brachymyrmex patagonicus]
c96758.graph_c0	2.51844	0	1.08e-05	-5.84041	down	[LKJ]	--	Molecular Function: nucleic acid binding (GO:0003676);; Molecular Function: ATP binding (GO:0005524);; Molecular Function: ATP-dependent helicase activity (GO:0008026);; Biological Process: blue light signaling pathway (GO:0009785);; Molecular Function: blue light photoreceptor activity (GO:0009882);; Molecular Function: FAD binding (GO:0071949);;	K12823|3.43334e-148|nvi:100119520|ATP-dependent RNA helicase p62; K12823 ATP-dependent RNA helicase DDX5/DBP2 [EC:3.6.4.13] (A)	[A]	RNA processing and modification	Helicase conserved C-terminal domain	Uncharacterized protein {ECO:0000313|EnsemblMetazoa:NV16388-PA} OS=Nasonia vitripennis (Parasitic wasp) PE=3 SV=1	PREDICTED: ATP-dependent RNA helicase p62-like [Microplitis demolitor]
c96884.graph_c0	1.51756	0.0483584	0.0010377	-4.16662	down	--	--	--	--	--	--	DDE superfamily endonuclease	Uncharacterized protein {ECO:0000313|EnsemblMetazoa:ACYPI085869-PA} (Fragment) OS=Acyrthosiphon pisum (Pea aphid) PE=4 SV=1	PREDICTED: uncharacterized protein LOC100569212, partial [Acyrthosiphon pisum]
c98906.graph_c0	2.31366	0	0.0060845	-4.80854	down	[J]	Translation, ribosomal structure and biogenesis	Cellular Component: ribosome (GO:0005840);;	K02937|3.14296e-83|nvi:100122272|60S ribosomal protein L7; K02937 large subunit ribosomal protein L7e (A)	[J]	Translation, ribosomal structure and biogenesis	Ribosomal L30 N-terminal domain;; Ribosomal protein L30p/L7e	60S ribosomal protein L7 {ECO:0000313|EMBL:ADC34221.1} OS=Solenopsis invicta (Red imported fire ant) PE=2 SV=1	PREDICTED: 60S ribosomal protein L7-like [Harpegnathos saltator]

## Sheet: S6 T02_vs_T05.annotation
Unigene ID	T02_FPKM	T05_FPKM	FDR	log2FC	regulated	COG_class	COG_class_annotation	GO_annotation	KEGG_annotation	KOG_class	KOG_class_annotation	Pfam_annotation	Swissprot_annotation	nr_annotation
c66395.graph_c0	0.983729	31.8099	8.6833e-05	4.73372	up	--	--	Molecular Function: structural constituent of cuticle (GO:0042302);;	--	--	--	Insect cuticle protein	Cuticular protein RR-2 motif 63 {ECO:0000313|EMBL:EHJ69818.1} OS=Danaus plexippus (Monarch butterfly) PE=4 SV=1	cuticular protein RR-2 motif 63 [Danaus plexippus]
c80777.graph_c0	0.314932	4.58962	0.00540393	3.63019	up	--	--	--	--	[R]	General function prediction only	Pao retrotransposon peptidase;; Protein of unknown function (DUF1759);; Putative peptidase (DUF1758);; Integrase core domain	Uncharacterized protein {ECO:0000313|EnsemblMetazoa:ACYPI000899-PA} OS=Acyrthosiphon pisum (Pea aphid) PE=4 SV=2	PREDICTED: uncharacterized protein LOC101739910 [Bombyx mori]
c70768.graph_c0	4.31327	0.547484	0.0052115	-3.08869	down	--	--	--	--	--	--	--	Uncharacterized protein {ECO:0000313|EnsemblMetazoa:ACYPI067431-PA} OS=Acyrthosiphon pisum (Pea aphid) PE=4 SV=1	PREDICTED: uncharacterized protein LOC103568398 [Microplitis demolitor]
c65543.graph_c0	0	1.95121	0.0019602	5.99148	up	--	--	--	--	--	--	--	Putative uncharacterized protein {ECO:0000313|EMBL:EFA13046.1} OS=Tribolium castaneum (Red flour beetle) PE=4 SV=1	hypothetical protein TcasGA2_TC010748 [Tribolium castaneum]
c66762.graph_c0	33.8367	4.22747	0.000825327	-3.16937	down	--	--	--	--	--	--	--	Ecdysis triggering hormone {ECO:0000313|EMBL:AGA00107.1} OS=Choristoneura fumiferana (Spruce budworm moth) PE=2 SV=1	ecdysis triggering hormone [Choristoneura fumiferana]
c66196.graph_c0	0	3.05985	0.00179826	6.01458	up	--	--	--	--	--	--	--	Uncharacterized protein {ECO:0000313|EMBL:EHJ76328.1} OS=Danaus plexippus (Monarch butterfly) PE=4 SV=1	hypothetical protein KGM_04741 [Danaus plexippus]
c68866.graph_c0	2.51051	0	7.35196e-06	-5.85599	down	--	--	--	--	--	--	--	Uncharacterized protein {ECO:0000313|EnsemblMetazoa:PAC:15702000} (Fragment) OS=Amphimedon queenslandica (Sponge) PE=4 SV=1	PREDICTED: uncharacterized protein LOC103517935 [Diaphorina citri]
c76833.graph_c0	0.0315258	1.18933	0.00728887	4.53455	up	--	--	Biological Process: DNA metabolic process (GO:0006259);;	--	--	--	Phage integrase family	Putative uncharacterized protein GLEAN_10690 {ECO:0000313|EMBL:EFA12667.1} OS=Tribolium castaneum (Red flour beetle) PE=4 SV=1	hypothetical protein TcasGA2_TC010690 [Tribolium castaneum]
c77914.graph_c1	0	1.37908	2.45214e-05	7.082	up	[L]	Replication, recombination and repair	--	--	[R]	General function prediction only	Reverse transcriptase (RNA-dependent DNA polymerase)	Putative transposon Ty3-I Gag-Pol polyprotein {ECO:0000313|EMBL:EHJ78517.1} OS=Danaus plexippus (Monarch butterfly) PE=4 SV=1	PREDICTED: uncharacterized protein LOC103506561 [Diaphorina citri]
c34949.graph_c0	2.6372	0	9.18925e-05	-5.46791	down	--	--	--	--	--	--	--	Uncharacterized protein {ECO:0000313|EnsemblMetazoa:BGIBMGA013189-TA} OS=Bombyx mori (Silk moth) PE=4 SV=1	PREDICTED: coiled-coil domain-containing protein 114-like [Bombyx mori]
c79841.graph_c0	0.252319	4.56383	0.00310803	3.89809	up	--	--	--	--	--	--	--	Uncharacterized protein {ECO:0000313|EnsemblMetazoa:BGIBMGA012590-TA} OS=Bombyx mori (Silk moth) PE=4 SV=1	PREDICTED: endoplasmic reticulum metallopeptidase 1-like [Bombyx mori]
c76664.graph_c0	1.59609	0.156435	0.000874531	-3.43614	down	--	--	--	--	--	--	Transposase IS4	Uncharacterized protein {ECO:0000313|EnsemblMetazoa:BGIBMGA004197-TA} OS=Bombyx mori (Silk moth) PE=4 SV=1	PREDICTED: piggyBac transposable element-derived protein 4-like [Bombyx mori]
c59923.graph_c1	2.55928	0	2.46799e-05	-5.67496	down	--	--	--	--	[T]	Signal transduction mechanisms	Leucine Rich repeats (2 copies);; Leucine rich repeat;; Leucine Rich repeat;; Leucine rich repeat;; Leucine Rich Repeat	Putative axonemal leucine-rich repeat protein {ECO:0000313|EMBL:EHJ70571.1} OS=Danaus plexippus (Monarch butterfly) PE=4 SV=1	putative axonemal leucine-rich repeat protein [Danaus plexippus]
c63989.graph_c0	1.88301	0	3.0201e-08	-6.59433	down	--	--	Molecular Function: nucleic acid binding (GO:0003676);;	--	--	--	DDE superfamily endonuclease;; helix-turn-helix, Psq domain	Tigger transposable element-derived protein 1 {ECO:0000313|EMBL:EFN74900.1} (Fragment) OS=Camponotus floridanus (Florida carpenter ant) PE=4 SV=1	PREDICTED: uncharacterized protein LOC105200151 isoform X1 [Solenopsis invicta]
c76843.graph_c4	43.6803	6.47598	0.00523356	-2.94339	down	[R]	General function prediction only	--	--	[R]	General function prediction only	Phosphatidylethanolamine-binding protein	Uncharacterized protein {ECO:0000313|EnsemblMetazoa:BGIBMGA013267-TA} OS=Bombyx mori (Silk moth) PE=4 SV=1	PREDICTED: phosphatidylethanolamine-binding protein homolog F40A3.3-like isoform X1 [Bombyx mori]
c76221.graph_c0	9.50199	0.377731	8.07663e-09	-4.76734	down	--	--	--	--	[BD]	--	DDE superfamily endonuclease;; DDE superfamily endonuclease;; helix-turn-helix, Psq domain;; Tc5 transposase DNA-binding domain	Uncharacterized protein {ECO:0000313|EnsemblMetazoa:ACYPI45990-PA} OS=Acyrthosiphon pisum (Pea aphid) PE=4 SV=2	PREDICTED: tigger transposable element-derived protein 1-like [Megachile rotundata]
c66020.graph_c0	0	1.18803	0.00406788	5.79209	up	--	--	--	--	--	--	--	Uncharacterized protein {ECO:0000313|EMBL:EHJ70632.1} OS=Danaus plexippus (Monarch butterfly) PE=4 SV=1	PREDICTED: titin-like [Bombyx mori]
c57515.graph_c0	0.0661816	2.87295	0.00343894	4.73455	up	--	--	--	--	--	--	DDE superfamily endonuclease;; THAP domain	Uncharacterized protein {ECO:0000313|EMBL:JAB61736.1} (Fragment) OS=Anoplophora glabripennis (Asian longhorn beetle) PE=4 SV=1	PREDICTED: uncharacterized protein LOC105199589 [Solenopsis invicta]
c76602.graph_c1	2.66471	45.4775	0.00171883	3.88201	up	[M]	Cell wall/membrane/envelope biogenesis	Molecular Function: zinc ion binding (GO:0008270);; Molecular Function: N-acetylmuramoyl-L-alanine amidase activity (GO:0008745);; Biological Process: peptidoglycan catabolic process (GO:0009253);;	--	--	--	N-acetylmuramoyl-L-alanine amidase	Peptidoglycan recognition protein-D {ECO:0000313|EMBL:BAF74637.1} OS=Samia ricini (Indian eri silkmoth) PE=2 SV=1	peptidoglycan recognition protein-D [Samia ricini]
c69425.graph_c0	0	1.4159	0.00306651	5.87012	up	--	--	--	--	--	--	Putative peptidase (DUF1758);; Protein of unknown function (DUF1759)	Putative RNA-directed DNA polymerase from transposon X-element {ECO:0000313|EMBL:KFM74603.1} (Fragment) OS=Stegodyphus mimosarum PE=4 SV=1	putative RNA-directed DNA polymerase from transposon X-element, partial [Stegodyphus mimosarum]
c73192.graph_c0	0	3.30815	5.51045e-07	7.94463	up	--	--	--	--	--	--	Integrase core domain;; Pao retrotransposon peptidase	Putative RNA-directed DNA polymerase from transposon X-element {ECO:0000313|EMBL:KFM74603.1} (Fragment) OS=Stegodyphus mimosarum PE=4 SV=1	putative RNA-directed DNA polymerase from transposon X-element, partial [Stegodyphus mimosarum]
c60693.graph_c0	6.99849	0	8.88178e-16	-8.50387	down	[S]	Function unknown	--	--	[T]	Signal transduction mechanisms	Leucine Rich repeats (2 copies);; Leucine rich repeat;; Leucine-rich repeat	Uncharacterized protein {ECO:0000313|EMBL:EHJ68072.1} OS=Danaus plexippus (Monarch butterfly) PE=4 SV=1	putative protein phosphatases pp1 regulatory subunit [Danaus plexippus]
c80955.graph_c0	0.0215767	1.50532	0.000226573	5.41279	up	[L]	Replication, recombination and repair	--	--	[R]	General function prediction only	Reverse transcriptase (RNA-dependent DNA polymerase);; Integrase core domain	Uncharacterized protein {ECO:0000313|EnsemblMetazoa:ACYPI56763-PA} OS=Acyrthosiphon pisum (Pea aphid) PE=4 SV=1	Retrotransposable element Tf2 protein type 1, partial [Stegodyphus mimosarum]
c44827.graph_c0	0	1.61489	0.000445419	6.37728	up	--	--	Molecular Function: binding (GO:0005488);;	K08399|7.31592e-49|bmor:101745218|uncharacterized LOC101745218; K08399 leucine-rich repeat-containing G protein-coupled receptor 6 (A)	--	--	Endonuclease-reverse transcriptase	Uncharacterized protein {ECO:0000313|EnsemblMetazoa:BGIBMGA013961-TA} OS=Bombyx mori (Silk moth) PE=4 SV=1	TRAS3 [Bombyx mori]
c74734.graph_c0	0	3.30352	9.04432e-06	7.31377	up	--	--	--	--	[BD]	--	DDE superfamily endonuclease;; DDE superfamily endonuclease;; Tc5 transposase DNA-binding domain;; helix-turn-helix, Psq domain	Uncharacterized protein {ECO:0000313|EnsemblMetazoa:ACYPI52226-PA} OS=Acyrthosiphon pisum (Pea aphid) PE=4 SV=2	PREDICTED: uncharacterized protein LOC103311826 [Acyrthosiphon pisum]
c80462.graph_c0	8.44116	289.219	4.17897e-05	4.89956	up	--	--	--	--	--	--	--	Immune-related Hdd1 {ECO:0000313|EMBL:EHJ72619.1} OS=Danaus plexippus (Monarch butterfly) PE=4 SV=1	immune-related Hdd1 [Danaus plexippus]
c65503.graph_c0	0.175757	5.76764	0.00157221	4.56417	up	--	--	--	--	--	--	--	Uncharacterized protein {ECO:0000313|EnsemblMetazoa:BGIBMGA006762-TA} OS=Bombyx mori (Silk moth) PE=4 SV=1	PREDICTED: cingulin-like [Bombyx mori]
c79869.graph_c1	0.124273	2.16217	0.00488943	3.82915	up	--	--	Molecular Function: RNA binding (GO:0003723);; Molecular Function: RNA-directed DNA polymerase activity (GO:0003964);; Molecular Function: endonuclease activity (GO:0004519);; Biological Process: RNA-dependent DNA replication (GO:0006278);;	--	[R]	General function prediction only	Reverse transcriptase (RNA-dependent DNA polymerase);; Endonuclease-reverse transcriptase	Endonuclease-reverse transcriptase {ECO:0000313|EMBL:ADI61830.1} OS=Bombyx mori (Silk moth) PE=4 SV=1	endonuclease-reverse transcriptase [Bombyx mori]
c50006.graph_c0	0	1.28761	0.00494248	5.73761	up	[L]	Replication, recombination and repair	Molecular Function: RNA binding (GO:0003723);; Molecular Function: RNA-directed DNA polymerase activity (GO:0003964);; Biological Process: RNA-dependent DNA replication (GO:0006278);; Molecular Function: zinc ion binding (GO:0008270);; Biological Process: DNA integration (GO:0015074);;	--	[R]	General function prediction only	Integrase core domain	Retroelement polyprotein {ECO:0000313|EMBL:ACE75273.1} OS=Glyptapanteles flavicoxis PE=4 SV=1	retroelement polyprotein [Glyptapanteles flavicoxis]
c81565.graph_c0	1.2048	31.3181	0.000214653	4.44415	up	--	--	--	--	--	--	Transposase;; Helix-turn-helix domain;; Winged helix-turn helix;; Winged helix-turn-helix DNA-binding;; Homeodomain-like domain;; Homeodomain-like domain	Transposable element Tcb2 transposase {ECO:0000313|EMBL:JAC57979.1} OS=Bactrocera dorsalis (Oriental fruit fly) PE=4 SV=1	PREDICTED: uncharacterized protein LOC105198750, partial [Solenopsis invicta]
c69751.graph_c0	0.0322791	1.40124	0.00343894	4.73455	up	[L]	Replication, recombination and repair	Molecular Function: binding (GO:0005488);; Biological Process: cellular process (GO:0009987);; Biological Process: macromolecule metabolic process (GO:0043170);; Biological Process: primary metabolic process (GO:0044238);;	--	[R]	General function prediction only	Reverse transcriptase (RNA-dependent DNA polymerase);; Integrase core domain	Putative uncharacterized protein GLEAN_07543 {ECO:0000313|EMBL:EFA01929.1} OS=Tribolium castaneum (Red flour beetle) PE=4 SV=1	hypothetical protein TcasGA2_TC007543 [Tribolium castaneum]
c61380.graph_c0	0	2.17981	0.00823873	5.59168	up	--	--	--	--	--	--	YqaJ-like viral recombinase domain	Uncharacterized protein {ECO:0000313|EnsemblMetazoa:NV22541-PA} OS=Nasonia vitripennis (Parasitic wasp) PE=4 SV=1	PREDICTED: uncharacterized protein LOC100573605 [Acyrthosiphon pisum]
c32620.graph_c0	135.543	0	0	-9.44175	down	--	--	--	--	--	--	Lipase	Pancreatic lipase-related protein {ECO:0000313|EMBL:EZA48167.1} OS=Cerapachys biroi (Ant) PE=3 SV=1	Pancreatic lipase-related protein [Cerapachys biroi]
c71632.graph_c1	0.221171	14.7873	5.93028e-07	5.79055	up	[L]	Replication, recombination and repair	--	--	[R]	General function prediction only	Reverse transcriptase (RNA-dependent DNA polymerase);; Endonuclease-reverse transcriptase;; Endonuclease/Exonuclease/phosphatase family	Endonuclease-reverse transcriptase HmRTE-e01 {ECO:0000313|EMBL:EHJ64905.1} OS=Danaus plexippus (Monarch butterfly) PE=4 SV=1	endonuclease-reverse transcriptase HmRTE-e01 [Danaus plexippus]
c24792.graph_c0	71.2435	3.68177	1.57405e-08	-4.81937	down	[R]	General function prediction only	--	--	[R]	General function prediction only	Phosphatidylethanolamine-binding protein	Uncharacterized protein {ECO:0000313|EnsemblMetazoa:BGIBMGA013267-TA} OS=Bombyx mori (Silk moth) PE=4 SV=1	PREDICTED: phosphatidylethanolamine-binding protein homolog F40A3.3-like isoform X1 [Bombyx mori]
c72273.graph_c0	0.271162	5.83886	0.00569471	4.04579	up	--	--	--	--	[R]	General function prediction only	Leucine rich repeat;; Leucine rich repeats (6 copies);; Leucine Rich repeats (2 copies);; Leucine Rich Repeat;; Leucine rich repeat	Uncharacterized protein {ECO:0000313|EnsemblMetazoa:BGIBMGA008308-TA} OS=Bombyx mori (Silk moth) PE=4 SV=1	PREDICTED: connectin-like [Bombyx mori]
c78074.graph_c1	10.8661	1.53585	0.00375753	-2.98163	down	--	--	Molecular Function: transferase activity (GO:0016740);;	--	[R]	General function prediction only	--	Uncharacterized protein {ECO:0000313|EnsemblMetazoa:BGIBMGA013102-TA} OS=Bombyx mori (Silk moth) PE=4 SV=1	hypothetical protein KGM_15383 [Danaus plexippus]
c52623.graph_c0	2.482	0.113176	0.000143234	-4.26448	down	--	--	--	--	--	--	LITAF-like zinc ribbon domain	Putative lipopolysaccharide-induced transcription factor regulating tumor necrosis factor alpha {ECO:0000313|EMBL:EHJ66217.1} OS=Danaus plexippus (Monarch butterfly) PE=4 SV=1	putative lipopolysaccharide-induced transcription factor regulating tumor necrosis factor alpha [Danaus plexippus]
c78950.graph_c0	1.35152	26.0582	0.000896275	4.06359	up	[L]	Replication, recombination and repair	--	--	[R]	General function prediction only	Reverse transcriptase (RNA-dependent DNA polymerase);; Reverse transcriptase (RNA-dependent DNA polymerase);; Integrase core domain	Uncharacterized protein {ECO:0000313|EnsemblMetazoa:SPU_028812-tr} OS=Strongylocentrotus purpuratus (Purple sea urchin) PE=4 SV=1	PREDICTED: uncharacterized protein K02A2.6-like [Saccoglossus kowalevskii]
c78074.graph_c0	11.4993	1.45764	0.001061	-3.14499	down	--	--	Molecular Function: transferase activity (GO:0016740);;	--	[R]	General function prediction only	Acyltransferase family	Uncharacterized protein {ECO:0000313|EMBL:EHJ79001.1} OS=Danaus plexippus (Monarch butterfly) PE=4 SV=1	hypothetical protein KGM_15383 [Danaus plexippus]
c53346.graph_c0	6.11946	0	2.46235e-09	-6.89958	down	--	--	--	--	--	--	--	Uncharacterized protein {ECO:0000313|EMBL:JAA84964.1} (Fragment) OS=Pararge aegeria (specked wood butterfly) PE=4 SV=1	--
c72417.graph_c2	0	2.90063	9.41858e-06	7.30443	up	--	--	--	--	--	--	Transposase IS4;; DDE_Tnp_1-like zinc-ribbon	Uncharacterized protein {ECO:0000313|EnsemblMetazoa:ACYPI061315-PA} OS=Acyrthosiphon pisum (Pea aphid) PE=4 SV=1	PREDICTED: piggyBac transposable element-derived protein 4-like [Acyrthosiphon pisum]
c62035.graph_c0	0.0536106	2.54888	0.00208302	4.86436	up	[L]	Replication, recombination and repair	Molecular Function: binding (GO:0005488);;	--	[R]	General function prediction only	Reverse transcriptase (RNA-dependent DNA polymerase)	ORF2 {ECO:0000313|EMBL:BAA07467.1} OS=Bombyx mori (Silk moth) PE=1 SV=1	ORF2 [Bombyx mori]
c87397.graph_c0	2.63865	0.0909079	0.00677429	-4.11647	down	--	--	--	--	--	--	hAT family C-terminal dimerisation region	--	--
