# Supplementary material for: Differential transcriptome analysis reveals genes related to cold tolerance in seabuckthorn carpenter moth, Eogystia hippophaecolus
Source: PLoS One. 2017 Nov 13;12(11):e0187105. doi: 10.1371/journal.pone.0187105 (PMC5683614; doi:10.1371/journal.pone.0187105)
Supplement: S1 File — (ZIP) [file pone.0187105.s011.zip]

Archive with 73 entries (72 files):
- kegg_map/
- kegg_map/ko00010.html
- kegg_map/ko00010.png
- kegg_map/ko00030.html
- kegg_map/ko00030.png
- kegg_map/ko00040.html
- kegg_map/ko00040.png
- kegg_map/ko00052.html
- kegg_map/ko00052.png
- kegg_map/ko00053.html
- kegg_map/ko00053.png
- kegg_map/ko00190.html
- kegg_map/ko00190.png
- kegg_map/ko00230.html
- kegg_map/ko00230.png
- kegg_map/ko00240.html
- kegg_map/ko00240.png
- kegg_map/ko00480.html
- kegg_map/ko00480.png
- kegg_map/ko00500.html
- kegg_map/ko00500.png
- kegg_map/ko00520.html
- kegg_map/ko00520.png
- kegg_map/ko00561.html
- kegg_map/ko00561.png
- kegg_map/ko00564.html
- kegg_map/ko00564.png
- kegg_map/ko00620.html
- kegg_map/ko00620.png
- kegg_map/ko00640.html
- kegg_map/ko00640.png
- kegg_map/ko00670.html
- kegg_map/ko00670.png
- kegg_map/ko00740.html
- kegg_map/ko00740.png
- kegg_map/ko00830.html
- kegg_map/ko00830.png
- kegg_map/ko00860.html
- kegg_map/ko00860.png
- kegg_map/ko00980.html
- kegg_map/ko00980.png
- kegg_map/ko00982.html
- kegg_map/ko00982.png
- kegg_map/ko00983.html
- kegg_map/ko00983.png
- kegg_map/ko01200.html
- kegg_map/ko01200.png
- kegg_map/ko01220.html
- kegg_map/ko01220.png
- kegg_map/ko03010.html
- kegg_map/ko03010.png
- kegg_map/ko03013.html
- kegg_map/ko03013.png
- kegg_map/ko03020.html
- kegg_map/ko03020.png
- kegg_map/ko03040.html
- kegg_map/ko03040.png
- kegg_map/ko04080.html
- kegg_map/ko04080.png
- kegg_map/ko04141.html
- kegg_map/ko04141.png
- kegg_map/ko04142.html
- kegg_map/ko04142.png
- kegg_map/ko04144.html
- kegg_map/ko04144.png
- kegg_map/ko04145.html
- kegg_map/ko04145.png
- kegg_map/ko04146.html
- kegg_map/ko04146.png
- kegg_map/ko04150.html
- kegg_map/ko04150.png
- kegg_map/ko04512.html
- kegg_map/ko04512.png
